# Supplementary material for: Rapid identification of causative insertions underlying Medicago truncatula Tnt1 mutants defective in symbiotic nitrogen fixation from a forward genetic screen by whole genome sequencing
Source: BMC Genomics. 2016 Feb 27;17:141. doi: 10.1186/s12864-016-2452-5 (PMC4769575; doi:10.1186/s12864-016-2452-5)
Supplement: Additional file 2: Table S1. — Chromosomal locations of NF11217 TAIL-PCR FSTs recovered from R0, R1 and BC1F2 generations. (XLS 53 kb) [file 12864_2016_2452_MOESM2_ESM.xls]

## Sheet: NF11217 TAIL-PCR FSTs
Additional file 2: Table S1. Chromosomal locations of NF11217 TAIL-PCR FSTs recovered from R0, R1 and BC1F2 generations.
(Veerappan et al. 2015, submitted to BMC Genomics)
*Insertion sites were annotated as promoter if they map within 1000bp of either the transcriptional start site or start codon.
*Highlighted blue are unique FSTs
*Highlighted pink are FSTs found in more than one generation.
Generation	FST No.	Chromosome	Genomic locations of FSTs	Tnt1 Insertion location	Med ID	Annotation	Nodule specific	Comments
R0	NF11217-High-34	1	20,845,771..20,845,589	Intergenic				Matches to two different sites on Chr1
R0	NF11217-High-31	1	26,348,093..26,347,877	3' UTR	Medtr1g060550	cytochrome P450 family 94 protein	No	Single match to the genome
R0	NF11217-High-21	1	34,420,581..34,420,291	Exon	Medtr1g077160	Eukaryotic translation initiation factor 6-like protein	No	Single match to the genome
R0	NF11217-High-26	1	52,124,265..52,124,023	Intergenic				Single match to the genome
R0	NF11217-High-3	2	5,444,930..5,445,570	Promoter	Medtr2g017730	Heat shock 70 kDa protein	No	Single match to the genome
R0	NF11217-High-37	2	44,227,695..44,227,530	5' UTR	Medtr2g102660.	Drug resistance transporter-like ABC domain protein	No	Matches to two sites on Chr2
R0	NF11217-High-9	3	3,426,505..3,427,006	Intergenic				Single match to the genome
R0	NF11217-High-24	3	7,491,279..7,491,016	Intron	Medtr3g024280	NB-ARC domain disease resistance protein	No	Single match to the genome
R0	NF11217-High-4	3	7,750,828..7,750,414	Exon	Medtr3g025360	NB-ARC domain disease resistance protein, putative	No	Matches to two different gene loci on Chr3
R0	NF11217-High-10	3	33,419,141..33,418,897	Intergenic				Matches to two different sites on Chr3 and 4
R0	NF11217-High-23	3	51,706,575..51,706,827	3' UTR	Medtr3g110640	50S ribosomal protein	No	Single match to the genome
R0	NF11217-High-12	3	51,734,721..51,734,494	Intron	Medtr3g110690	Serine esterase family protein, putative	No	Single match to the genome
R0	NF11217-High-13	4	2,671,350..2,671,859	Promoter	Medtr4g011240	Leucine-rich receptor-like kinase family protein	No	Single match to the genome
R0	NF11217-High-11	4	29,466,959..29,467,392	Exon	Medtr4g076940	White-brown-complex ABC transporter family protein	No	Matches to two different sites on Chr4
R0	NF11217-High-35	4	35,213,459..35,213,652	3' UTR	Medtr4g088590	hypothetical protein	No	Single match to the genome
R0	NF11217-High-5	4	50,551,482..50,551,819	Intergenic
R0	NF11217-High-14	5	229,356..229,040	Intergenic				Single match to the genome
R0	NF11217-High-22	5	8,800,793..8,801,073	Intergenic				Single match to the genome
R0	NF11217-High-15	5	9,831,127..9,830,723	Intergenic				Single match to the genome
R0	NF11217-High-17	5	10,289,807..10,290,155	Intron	Medtr5g025350	hypothetical protein	No	Single match to the genome
R0	NF11217-High-16	6	9,763,175..9,763,035	Intergenic				Matches to two different sites on Chr4 and 6
R0	NF11217-High-18	6	14,864,938..14,864,624	Exon	Medtr6g043060	Heat shock transcription factor A8	No	Matches to three different sites on Chr6
R0	NF11217-High-33	6	33,636,914..33,636,720	Intergenic				Single match to the genome
R0	NF11217-High-7	7	6,034,241..6,034,613	Intergenic				Single match to the genome
R0	NF11217-High-19	7	7,737,080..7,736,777	Intron	Medtr3g025330	RING/FYVE/PHD zinc finger protein, putative	No	Single match to the genome
R0	NF11217-High-2	7	36,733,443..36,733,969	Exon	Medtr7g092620	Cytochrome P450 family protein	No	Single match to the genome
R0	NF11217-High-36	7	42,823,492..42,823,314	Intergenic				Single match to the genome
R0	NF11217-High-6	8	22,200,794..22,200,358	Intergenic				Matches to three different sites on Chr 8
R0	NF11217-High-8	8	29,468,706..29,469,202	Intergenic				Single match to the genome
R0	NF11217-High-20	8	32,914,764..32,914,507	Intergenic				Single match to the genome
R0	NF11217-High-1	8	44,559,931..44,559,322	Intergenic				Single match to the genome
R1	NF11217-F-7	1	16,693,109..16,692,753	Intergenic				Matches to three different sites on chro 1
R1	NF11217-F-22	1	37,590,561..37,590,459	Exon	Medtr1g084180	Phospholipase/carboxylesterase family protein	No	Single match to the genome
R1	NF11217-F-23	2	4,570,130..4,570,195	Intron	Medtr2g015430	3'-N-debenzoyl-2'-deoxytaxol benzoyltransferase	No	Single match to the genome
R1	NF11217-F-20	2	5,444,934..5,444,799	Promoter	Medtr2g017730	Heat shock 70 kDa protein	No	Single match to the genome
R1	NF11217-R-10	2	6,131,397..6,131,263	Intergenic				Single match to the genome
R1	NF11217-F-13	2	38,840,062..38,840,177	Intron	Medtr2g059200	Transducin family protein/WD-40 repeat protein	No	Single match to the genome
R1	NF11217-R-3	2	42,197,081..42,196,476	Intergenic				Single match to the genome
R1	NF11217-F-14	3	302,931..303,236	Exon	Medtr3g005650	GDSL-like lipase/acylhydrolase	No	Single match to the genome
R1	NF11217-F-3	3	9,817,991..9,818,464	Intergenic				Matches to three different sites on chro 3
R1	NF11217-F-9	3	42,087,625..42,088,297	Exon	Medtr3g092150	Homeobox associated leucine zipper protein	No	Single match to the genome
R1	NF11217-F-8	3	48,415,283..48,415,824	Exon	Medtr3g105010	Hypothetical protein	No	Single match to the genome
R1	NF11217-R-2	3	51,706,575..51,707,255	Exon	Medtr3g110640	50S ribosomal protein	No	Single match to the genome
R1	NF11217-R-9	3	51,734,724..51,734,494	Intron	Medtr3g110690	Serine esterase family protein, putative	No	Single match to the genome
R1	NF11217-R-4	4	2,671,350..2,671,859	Promoter	Medtr4g011240	Leucine-rich receptor-like kinase family protein	No	Single match to the genome
R1	NF11217-F-15	4	6,269,944..6,270,118	Intron	Medtr4g019780	Glutathione S-transferase, amine-terminal domain protein	No	Single match to the genome
R1	NF11217-F-6	4	26,741,865..26,742,750	Promoter	Medtr4g070990	Cysteine protease, putative	No	Single match to the genome
R1	NF11217-F-5	4	36,484,577..36,485,478	Exon	Medtr4g091970	Transmembrane protein, putative	No	Single match to the genome
R1	NF11217-F-4	4	52,283,649..52,282,697	Exon	Medtr4g131310	XH/XS domain protein	No	Matches to three different sites on chro 4
R1	NF11217-R-12	4	41,631,270..41,631,321	Intergenic				Single match to the genome
R1	NF11217-F-11	4	46,875,311..46,875,771	Intergenic				Single match to the genome
R1	NF11217-F-21	4	50,551,817..50,551,914	Intergenic				Single match to the genome
R1	NF11217-F-17	5	8,801,069..8,801,267	Intergenic				Single match to the genome
R1	NF11217-F-10	5	19,198,258..19,198,851	Exon	Medtr5g043685	Carboxy-terminal region remorin	No	Single match to the genome
R1	NF11217-F-19	6	6,567,809..6,567,883	Intergenic				Single match to the genome
R1	NF11217-F-16	6	28,092,665..28,092,868	Intergenic				Single match to the genome
R1	NF11217-R-14	6	33,636,914..33,636,852	Intergenic				Single match to the genome
R1	NF11217-F-18	7	2,180,689..2,180,749	Intron	Medtr7g009670	KDPG and KHG aldolase	No	Single match to the genome
R1	NF11217-R-15	7	3,188,418..3,188,466	Intergenic				Single match to the genome
R1	NF11217-R-11	7	33,399,600..33,399,492	Exon	Medtr7g086100.	Plastocyanin-like domain protein	No	Single match to the genome
R1	NF11217-F-12	7	36,733,963..36,734,391	Exon	Medtr7g092620	Cytochrome P450 family protein	No	Single match to the genome
R1	NF11217-F-2	7	45,141,246..45,142,257	Intron	Medtr7g110130	Short-chain dehydrogenase/reductase	No	Single match to the genome
R1	NF11217-R-6	8	3,683,495..3,683,084	Intron	Medtr8g012610	ER lumen protein retaining receptor family protein, putative	No	Single match to the genome
R1	NF11217-F-1	8	16,896,639..16,897,682	Intergenic				Single match to the genome
R1	NF11217-R-1	8	22,200,794..22,200,358	Intergenic				Matches to three different sites on chro 8
R1	NF11217-R-8	8	31,465,152..31,465,030	Intergenic				Single match to the genome
R1	NF11217-R-5	8	42,072,612..42,072,140	Intron	Medtr8g099575	Calcineurin B-like protein 4-1	No	Single match to the genome
R1	NF11217-R-7	R108 scaffold_4	532,788..532,475					No match to A17 genome but single match to the R108 genome
R1	NF11217-R-13	R018 scaffold_92	723,730..723,654					No match to A17 genome but single match to the R108 genome
R1	NF11217-R-16	No mtach						No hits to both A17 and R108 genome
BC1F2	NF11217-91a-3	1	2,325,396..2,325,846	Exon	Medtr1g012030	Substrate carrier family protein	No	Single match to the genome
BC1F2	NF11217-91a-4	1	6,315,350..6,314,849	Intergenic				Single match to the genome
BC1F2	NF11217-91a-5	1	6,354,784..6,354,182	Exon	Medtr1g021310	Hypothetical protein	No	Single match to the genome
BC1F2	NF11217-91a-6	1	51,221,303..51,220,995	Exon	Medtr1g112930	F-box protein interaction domain protein		Single match to the genome
BC1F2	NF11217-91a-8	2	5,444,930..5,445,372	Promoter	Medtr2g017730	Heat shock 70 kDa protein	No	Single match to the genome
BC1F2	NF11217-91a-11	2	4,570,128..4,569,764	Intron	Medtr2g015430	3'-N-debenzoyl-2'-deoxytaxol benzoyltransferase	No	Single match to the genome
BC1F2	NF11217-91a-12	3	3,427,006..3,426,770	Intergenic				Single match to the genome
BC1F2	NF11217-91a-1	3	7,459,825..7,460,071	Intergenic				Matches to three different sites on chro 3
BC1F2	NF11217-91a-10	3	51,706,575..51,706,981	Exon	Medtr3g110640	50S ribosomal protein	No	Single match to the genome
BC1F2	NF11217-91a-9	5	7,724,544..7,724,121	Intergenic				Single match to the genome
BC1F2	NF11217-6-2	5	19,198,256..19,197,785	Exon	Medtr5g043685	Carboxy-terminal region remorin	No	Single match to the genome
BC1F2	NF11217-91a-6	5	35,421,926..35,421,415	Exon	Medtr5g082420	LRR receptor-like kinase	No	Perfect macthces to two sites on chro 5
BC1F2	NF11217-6-1	6	26,883,885..26,884,598	Promoter	Medtr6g072590	Disease resistance protein (TIR-NBS-LRR class), putative	No	Single match to the genome
BC1F2	NF11217-91a-14	6	33,636,914..33,636,727	Intergenic				Single match to the genome
BC1F2	NF11217-91a-16	7	33,399,600..33,399,516	Exon	Medtr7g086100.	Plastocyanin-like domain protein	No	Single match to the genome
BC1F2	NF11217-91a-7	8	2,937,114..2,937,316	Promoter	Medtr8g011220	Hypothetical protein	No	Single match to the genome
BC1F2	NF11217-91a-13	8	16,896,639..16,897,682	Intergenic				Single match to the genome
BC1F2	NF11217-91a-15	R018 scaffold_18	2,285,299..2,285,470					No match to A17 genome but single match to the R108 genome
