# Supplementary material for: Rapid identification of causative insertions underlying Medicago truncatula Tnt1 mutants defective in symbiotic nitrogen fixation from a forward genetic screen by whole genome sequencing
Source: BMC Genomics. 2016 Feb 27;17:141. doi: 10.1186/s12864-016-2452-5 (PMC4769575; doi:10.1186/s12864-016-2452-5)
Supplement: Additional file 4: Table S2. — Chromosomal locations of NF10547 TAIL-PCR FSTs recovered from R0 and R2 generations. (XLS 43 kb) [file 12864_2016_2452_MOESM4_ESM.xls]

## Sheet: NF10547 TAIL-PCR FSTs
Additional file 4: Table S2. Chromosomal locations and comparison of NF10547 TAIL-PCR FSTs recovered from R0 and R2 generations.
(Veerappan et al. 2015, submitted to BMC Genomics)
*Insertion sites were annotated as promoter if they map within 1000bp of either the transcriptional start site or start codon.
*Highlighted blue are unique FSTs
*Highlighted pink are FSTs found in more than one generation.
Generation	FST No.	Chromosome	Genomic location of insertion	Insertion location	Med ID	Annotation	Nodule specific	Comments
R0	NF10547_high_9	1	34,477,739..34,477,965	Intergenic				Single match to the genome
R0	NF10547_low_17	1	51,109,297..51,109,074	Promoter	Medtr1g112820	Translation initiation factor IF-3	No	Matches to two sites on Chr1
R0	NF10547_low_2	2	2,433,440..2,433,808	Exon	Medtr2g010530	Cytochrome P450 family 71 protein	No	Matches to two locations: Chr2 and Chr6
R0	NF10547_low_7	3	10,035,228..10,034,982	Exon	Medtr3g031940	LRR and NB-ARC domain disease resistance protein	No	Matches to three sites on Chr3
R0	NF10547_high_5	4	4,247,268..4,247,494	Intron	Medtr4g014840	Aberrant root formation protein	No	Single match to the genome
R0	NF10547_high_6	5	42,638,998..42,639,236	Promoter	Medtr5g097350	F-box protein interaction domain protein	No	Single match to the genome
R0	NF10547_high_1	7	1,481,453..1,481,808	Intron	Medtr7g007430	MATE family efflux protein	No	Matches to three locations on Chr7, Chr1, Chr8
R0	NF10547_high_3	7	38,752,106..38,752,340	Intron	Medtr7g096610	LOB domain protein	No	Single match to the genome
R0	NF10547_low_1	7	46,629,362..46,629,751	Intron	Medtr7g113250	Hypothetical protein	No	Matches to three sites on Chr7
R0	NF10547_high_4	A17 scaffold 0450	9,700..9,970					Single match to A17 scaffold only
R0	NF10547_low_5	R108 scaffold_10	810,588..810,921					Matches to three sites on R108 Scaffold
R0	NF10547_low_9	R108 scaffold_31	641,166..640,897					Single match to R108 scaffold
R0	NF10547_low_10	R108 scaffold_125	240,306..240,042					Matches to two sites on R108 scaffold
R0	NF10547_low_6	No match						No match to either A17 or R108 genomes
R2	NF10547-R-2	2	20,217,029..20,217,616	Intron	Medtr2g046130	Receptor-like kinase plant	No	Single match to the genome
R2	NF10547-R-8	2	31,461,915..31,462,557	Intron	Medtr2g075250	LRR receptor-like kinase	No	Single match to the genome
R2	NF10547-F-6	3	10,430,901..10,431,672	Intron	Medtr3g032960	LRR and NB-ARC domain disease resistance protein	No	Matches to three sites on Chr3
R2	NF10547-R-11	3	28,776,004..28,775,408	Exon	Medtr3g063950	Transmembrane protein, putative	No	Single match to the genome
R2	NF10547-R-6	4	13,087,052..13,087,503	Promoter	Medtr4g036345	PLAT-plant-stress protein	No	Single match to the genome
R2	NF10547-F-14	4	14,053,327..14,053,156	Intergenic				Matches to three sites on Chr4
R2	NF10547-R-4	4	23,254,329..23,253,851	Promoter	Medtr4g062540	DNA repair protein RAD51	No	Single match to the genome
R2	NF10547-F-13	4	43,948,568..43,948,859	Intergenic				Single match to the genome
R2	NF10547-F-12	4	46,280,542..46,280,236	5' UTR	Medtr4g111935	TCP family transcription factor		Single match to the genome
R2	NF10547-F-10	4	49,522,261..49,522,693	Exon	Medtr4g119450	Cullin-like protein	Yes	Single match to the genome
R2	NF10547-F-8	5	43,410,510..43,411,235	Exon	Medtr5g099060	Nodule inception protein	Yes	Single match to the genome
R2	NF10547-R-7	6	17,732,552..17,732,009	Exon	Medtr6g048900	Hypothetical protein	No	Matches to three sites on Chr6
R2	NF10547-R-14	6	30,701,051..30,700,348	Intergenic				Single match to the genome
R2	NF10547-R-1	7	21,235,015..21,235,525	Intergenic				Single match to the genome
R2	NF10547-F-3	7	29,917,630..29,917,364	Promoter	Medtr7g078993		No	Single match to the genome
R2	NF10547-F-9	7	32,312,243..32,312,701	Intergenic				Single match to the genome
R2	NF10547-F-7	7	33,193,257..33,194,040	Promoter	Medtr7g085630	NADP-specific glutamate dehydrogenase	No	Single match to the genome
R2	NF10547-F-11	7	35,899,737..35,900,133	Promtoer	Medtr7g091010	Hypothetical protein		Single match to the genome
R2	NF10547-F-2	7	35,903,539..35,902,652	Intergenic				Single match to the genome
R2	NF10547-F-1	7	38,752,386..38,753,279	Intron	Medtr7g096610	LOB domain protein	No	Single match to the genome
R2	NF10547-R-12	8	4,098,664..4,098,165	Intergenic				Single match to the genome
R2	NF10547-R-9	8	8,871,622..8,872,192	Exon	Medtr8g024210	Transcription factor	No	Single match to the genome
R2	NF10547-F-4	8	17,061,255..17,060,844	Intergenic				Matches to two different sites on Chr8
R2	NF10547-R-13	8	19,754,774..19,755,143	Intergenic				Single match to the genome
R2	NF10547-R-10	8	41,537,436..41,538,038	Promoter	Medtr8g099025	Hypothetical protein	No	Matches to three different sites on Chr8
