# Supplementary material for: Rapid identification of causative insertions underlying Medicago truncatula Tnt1 mutants defective in symbiotic nitrogen fixation from a forward genetic screen by whole genome sequencing
Source: BMC Genomics. 2016 Feb 27;17:141. doi: 10.1186/s12864-016-2452-5 (PMC4769575; doi:10.1186/s12864-016-2452-5)
Supplement: Additional file 5: Table S3. — List of high confidence Tnt1 insertion loci and its supporting reads/nodes identified from NF11217 by WGS. (XLS 509 kb) [file 12864_2016_2452_MOESM5_ESM.xls]

## Sheet: Sheet1
Additional file 5: Table S3. List of high confidence Tnt1 insertion loci and their supporting reads/nodes identified from NF11217 by WGS
(Veerappan et al. 2015, submitted to BMC Genomics)
*Highlighted brown are Type 3 reads, hybrid left
*Highlighted pink are Type 3 reads, hybrid right
*Highlighted green are Type 4 contigs/nodes, hybrid left paired end
*Highlighted cream are Type 4 contigs/nodes, hybrid right paired end
*Highlighted beige are Type 5 contigs/nodes, Tnt1 left paired end
*Highlighted blue are Type 5 contigs/nodes, Tnt1 right paired end
*Only the top BLAST hit to the A17 genome version 4.0 is shown.
Confidence	Tnt1 Insertion Number	Query_id	Data Source	Subject_id	%_identity	alignment_length	mismatches	gap_openings	q_start	q_end	s_start	s_end	e-value	bit_score
HIGH	1	NODE_17_length_218_cov_3.486238	Tnt1 paired end (lt_1)	chr1	100	104	0	0	1	104	2325180	2325283	6e-52	206
HIGH	1	NODE_109_length_311_cov_3.466238	Tnt1 paired end (lt_1)	chr1	100	314	0	0	1	314	2325709	2325396	4e-177	622
HIGH	1	NODE_317_length_95_cov_2.568421	Tnt1 paired end (rt_1)	chr1	100	115	0	0	1	115	2325028	2325142	7e-59	228
HIGH	1	NODE_7_length_218_cov_3.701835	Tnt1 paired end (rt_1)	chr1	100	104	0	0	1	104	2325180	2325283	6e-52	206
HIGH	1	NODE_218_length_151_cov_3.238411	Tnt1 paired end (rt_1)	chr1	100	154	0	0	1	154	2325549	2325396	6e-82	305
HIGH	1	NODE_311_length_70_cov_1.728571	Tnt1 paired end (rt_1)	chr1	100	90	0	0	1	90	2325661	2325572	4e-44	178
HIGH	1	NODE_37_length_70_cov_1.585714	Tnt1 paired end (lt_2)	chr1	100	90	0	0	1	90	2325841	2325752	4e-44	178
HIGH	1	NODE_362_length_70_cov_1.485714	Tnt1 paired end (rt_2)	chr1	100	90	0	0	1	90	2325032	2325121	4e-44	178
HIGH	1	NODE_313_length_143_cov_3.860140	Tnt1 paired end (rt_2)	chr1	100	29	0	0	1	29	2325255	2325283	2e-07	58
HIGH	1	NODE_85_length_246_cov_2.044715	Tnt1 paired end (rt_2)	chr1	100	249	0	0	1	249	2325644	2325396	2e-138	494
HIGH	1	NODE_32_length_91_cov_2.736264	hybrid paired end (lt_1)	chr1	100	61	0	0	1	61	2325841	2325781	1e-26	121
HIGH	1	NODE_62_length_72_cov_2.013889	hybrid paired end (rt_1)	chr1	100	40	0	0	53	92	2325061	2325100	3e-14	79
HIGH	1	NODE_34_length_70_cov_1.585714	hybrid paired end (lt_2)	chr1	100	90	0	0	1	90	2325841	2325752	4e-44	178
HIGH	1	38078317	hybrid (lt_1)	chr1	100	38	0	0	53	90	2325396	2325433	4e-13	75
HIGH	1	63065906	hybrid (lt_1)	chr1	100	70	0	0	21	90	2325396	2325465	4e-32	139
HIGH	1	93405330	hybrid (lt_1)	chr1	100	40	0	0	1	40	2325435	2325396	3e-14	79
HIGH	1	6188500	hybrid (lt_1)	chr1	100	67	0	0	1	67	2325462	2325396	2e-30	133
HIGH	1	57562287	hybrid (lt_1)	chr1	100	67	0	0	1	67	2325462	2325396	2e-30	133
HIGH	1	63295654	hybrid (lt_2)	chr1	98.63	73	1	0	1	73	2325329	2325401	1e-31	137
HIGH	1	31666135	hybrid (lt_2)	chr1	100	68	0	0	4	71	2325334	2325401	6e-31	135
HIGH	1	59643659	hybrid (lt_2)	chr1	100	68	0	0	3	70	2325334	2325401	6e-31	135
HIGH	1	40258095	hybrid (rt_1)	chr1	100	24	0	0	21	44	2325396	2325419	4e-05	48
HIGH	1	67227130	hybrid (rt_1)	chr1	100	39	0	0	21	59	2325396	2325434	7e-14	77
HIGH	1	90872603	hybrid (rt_1)	chr1	100	47	0	0	28	74	2325396	2325442	1e-18	93
HIGH	1	16517236	hybrid (rt_1)	chr1	100	33	0	0	1	33	2325419	2325451	1e-10	65
HIGH	1	28353461	hybrid (rt_1)	chr1	100	33	0	0	1	33	2325428	2325396	1e-10	65
HIGH	1	19963221	hybrid (rt_1)	chr1	100	34	0	0	1	34	2325432	2325465	3e-11	67
HIGH	1	27043428	hybrid (rt_1)	chr1	100	38	0	0	1	38	2325458	2325421	1e-13	75
HIGH	1	37926093	hybrid (rt_1)	chr1	97.67	43	1	0	1	43	2325469	2325427	4e-14	77
HIGH	1	62884084	hybrid (rt_2)	chr1	100	68	0	0	5	72	2325334	2325401	6e-31	135
HIGH	1	74582830	hybrid (rt_2)	chr1	100	66	0	0	1	66	2325336	2325401	9e-30	131
HIGH	1	6580167	hybrid (rt_2)	chr1	100	51	0	0	1	51	2325351	2325401	8e-21	101
HIGH	1	27862200	hybrid (rt_2)	chr1	100	38	0	0	53	90	2325401	2325364	4e-13	75
HIGH	1	87563681	hybrid (rt_2)	chr1	100	66	0	0	25	90	2325401	2325336	9e-30	131
HIGH	2	NODE_92_length_70_cov_1.828571	hybrid paired end (rt_1)	chr1	96.67	90	3	0	1	90	4182194	4182105	6e-37	155
HIGH	2	77165645	hybrid (lt_2)	chr1	97.78	90	2	0	1	90	4181737	4181648	2e-39	163
HIGH	2	78540694	hybrid (rt_2)	chr1	97.78	90	2	0	1	90	4181704	4181793	2e-39	163
HIGH	2	91270124	hybrid (rt_2)	chr1	98.89	90	1	0	1	90	4181711	4181800	1e-41	170
HIGH	3	NODE_344_length_55_cov_1.800000	Tnt1 paired end (lt_1)	chr1	97.33	75	2	0	1	75	6354527	6354601	2e-30	133
HIGH	3	NODE_283_length_243_cov_2.814815	Tnt1 paired end (lt_1)	chr1	100	175	0	0	2	176	6354610	6354784	3e-94	347
HIGH	3	NODE_158_length_149_cov_2.637584	Tnt1 paired end (lt_1)	chr1	100	155	0	0	1	155	6354982	6354828	1e-82	307
HIGH	3	NODE_273_length_243_cov_2.958848	Tnt1 paired end (rt_1)	chr1	100	175	0	0	2	176	6354610	6354784	3e-94	347
HIGH	3	NODE_303_length_191_cov_2.424084	Tnt1 paired end (rt_1)	chr1	100	197	0	0	1	197	6355024	6354828	2e-107	391
HIGH	3	NODE_216_length_71_cov_3.549296	Tnt1 paired end (rt_1)	chr1	100	91	0	0	1	91	6355185	6355095	1e-44	180
HIGH	3	NODE_35_length_67_cov_2.492537	Tnt1 paired end (lt_2)	chr1	100	87	0	0	1	87	6354396	6354482	8e-30	131
HIGH	3	NODE_169_length_250_cov_4.312000	Tnt1 paired end (rt_2)	chr1	100	175	0	0	9	183	6354610	6354784	3e-94	347
HIGH	3	NODE_114_length_215_cov_2.795349	Tnt1 paired end (rt_2)	chr1	100	221	0	0	1	221	6355048	6354828	8e-122	438
HIGH	3	NODE_195_length_131_cov_2.061069	Tnt1 paired end (rt_2)	chr1	99.26	136	1	0	16	151	6355192	6355057	7e-69	262
HIGH	3	NODE_49_length_70_cov_1.328571	hybrid paired end (lt_1)	chr1	100	70	0	0	1	70	6354422	6354491	4e-32	139
HIGH	3	NODE_31_length_67_cov_2.492537	hybrid paired end (lt_2)	chr1	100	87	0	0	1	87	6354396	6354482	8e-30	131
HIGH	3	NODE_66_length_70_cov_1.685714	hybrid paired end (rt_2)	chr1	92.96	71	1	1	24	90	6355238	6355168	3e-20	99
HIGH	3	75376125	hybrid (lt_1)	chr1	95.12	41	2	0	21	61	6354794	6354834	4e-10	65
HIGH	3	79133754	hybrid (lt_1)	chr1	95.12	41	2	0	15	55	6354794	6354834	4e-10	65
HIGH	3	34738921	hybrid (lt_1)	chr1	95.12	41	2	0	24	64	6354834	6354794	4e-10	65
HIGH	3	51086112	hybrid (lt_1)	chr1	95.12	41	2	0	33	73	6354834	6354794	4e-10	65
HIGH	3	53481238	hybrid (lt_1)	chr1	95.12	41	2	0	39	79	6354834	6354794	4e-10	65
HIGH	3	36356994	hybrid (lt_2)	chr1	100	54	0	0	37	90	6354828	6354881	1e-22	107
HIGH	3	84682672	hybrid (lt_2)	chr1	100	23	0	0	1	23	6354850	6354828	0.0004	46
HIGH	3	90215419	hybrid (lt_2)	chr1	100	50	0	0	1	50	6354877	6354828	3e-20	99
HIGH	3	82811673	hybrid (lt_2)	chr1	100	74	0	0	1	74	6354901	6354828	1e-34	147
HIGH	3	91124862	hybrid (lt_2)	chr1	100	77	0	0	1	77	6354904	6354828	2e-36	153
HIGH	3	21142366	hybrid (rt_1)	chr1	93.75	32	2	0	4	35	6354794	6354825	3e-05	48
HIGH	3	79017014	hybrid (rt_1)	chr1	94.29	35	2	0	1	35	6354800	6354834	1e-06	54
HIGH	3	34171008	hybrid (rt_2)	chr1	100	60	0	0	31	90	6354828	6354887	3e-26	119
HIGH	3	53403204	hybrid (rt_2)	chr1	100	33	0	0	58	90	6354828	6354860	4e-10	65
HIGH	3	52770865	hybrid (rt_2)	chr1	100	59	0	0	1	59	6354886	6354828	1e-25	117
HIGH	3	88799678	hybrid (rt_2)	chr1	100	64	0	0	1	64	6354891	6354828	1e-28	127
HIGH	3	35231879	hybrid (rt_2)	chr1	100	74	0	0	1	74	6354901	6354828	1e-34	147
HIGH	4	NODE_89_length_70_cov_2.000000	hybrid paired end (rt_1)	chr1	98.89	90	1	0	1	90	6533334	6533245	1e-41	170
HIGH	4	35880467	hybrid (lt_2)	chr1	100	90	0	0	1	90	6532893	6532804	4e-44	178
HIGH	4	34216964	hybrid (lt_2)	chr1	100	90	0	0	1	90	6532965	6532876	4e-44	178
HIGH	4	60310608	hybrid (rt_2)	chr1	100	90	0	0	1	90	6532862	6532951	4e-44	178
HIGH	4	65779369	hybrid (rt_2)	chr1	100	90	0	0	1	90	6532862	6532951	4e-44	178
HIGH	4	82506403	hybrid (rt_2)	chr1	100	90	0	0	1	90	6532893	6532804	4e-44	178
HIGH	5	NODE_129_length_357_cov_4.288516	Tnt1 paired end (lt_1)	chr1	83.33	162	27	0	185	346	14457851	14457690	6e-22	107
HIGH	5	NODE_184_length_273_cov_4.512821	Tnt1 paired end (rt_1)	chr1	83.33	162	27	0	101	262	14457851	14457690	5e-22	107
HIGH	5	NODE_185_length_223_cov_4.286995	Tnt1 paired end (rt_2)	chr1	86.76	68	8	1	159	226	14457614	14457680	1e-06	56
HIGH	5	NODE_50_length_106_cov_2.764151	Tnt1 paired end (rt_2)	chr1	86.21	87	12	0	9	95	14457776	14457690	2e-13	77
HIGH	5	6509194	hybrid (lt_1)	chr1	91.11	45	4	0	42	86	14457690	14457734	1e-07	58
HIGH	5	84019453	hybrid (lt_1)	chr1	91.11	45	4	0	3	47	14457734	14457690	1e-07	58
HIGH	6	NODE_232_length_223_cov_2.632287	Tnt1 paired end (lt_1)	chr1	98.67	226	3	0	1	226	14964925	14965150	1e-117	424
HIGH	6	NODE_47_length_326_cov_3.610430	Tnt1 paired end (lt_1)	chr1	97.97	295	6	0	34	328	14965439	14965145	2e-151	537
HIGH	6	NODE_181_length_223_cov_3.206278	Tnt1 paired end (rt_1)	chr1	98.67	226	3	0	1	226	14964925	14965150	1e-117	424
HIGH	6	NODE_39_length_255_cov_3.650980	Tnt1 paired end (rt_1)	chr1	98.05	257	5	0	1	257	14965401	14965145	3e-131	470
HIGH	6	NODE_128_length_216_cov_4.949074	Tnt1 paired end (rt_2)	chr1	99.07	215	2	0	5	219	14964936	14965150	2e-113	410
HIGH	6	NODE_183_length_95_cov_3.515790	Tnt1 paired end (rt_2)	chr1	96.91	97	3	0	1	97	14965241	14965145	5e-41	168
HIGH	6	NODE_363_length_70_cov_1.814286	Tnt1 paired end (rt_2)	chr1	100	90	0	0	1	90	14965324	14965235	4e-44	178
HIGH	6	NODE_26_length_91_cov_2.593407	hybrid paired end (lt_1)	chr1	95.5	111	5	0	1	111	14965589	14965479	1e-44	180
HIGH	6	NODE_28_length_137_cov_2.970803	hybrid paired end (rt_1)	chr1	96.9	129	4	0	29	157	14964745	14964873	5e-45	182
HIGH	6	NODE_67_length_115_cov_2.417391	hybrid paired end (rt_2)	chr1	96.55	87	3	0	49	135	14964745	14964831	6e-35	149
HIGH	6	79591156	hybrid (lt_1)	chr1	98.21	56	1	0	1	56	14965200	14965145	2e-21	103
HIGH	6	6270840	hybrid (lt_1)	chr1	97.4	77	2	0	1	77	14965221	14965145	1e-31	137
HIGH	6	40311468	hybrid (lt_2)	chr1	98.61	72	1	0	1	72	14965079	14965150	6e-31	135
HIGH	6	74064766	hybrid (lt_2)	chr1	98.61	72	1	0	1	72	14965079	14965150	6e-31	135
HIGH	6	33209693	hybrid (lt_2)	chr1	100	63	0	0	1	63	14965088	14965150	5e-28	125
HIGH	6	92443940	hybrid (lt_2)	chr1	100	63	0	0	1	63	14965088	14965150	5e-28	125
HIGH	6	64716434	hybrid (lt_2)	chr1	100	30	0	0	1	30	14965121	14965150	3e-08	60
HIGH	6	37047938	hybrid (lt_2)	chr1	98.61	72	1	0	19	90	14965150	14965079	6e-31	135
HIGH	6	42484356	hybrid (lt_2)	chr1	100	50	0	0	41	90	14965150	14965101	3e-20	99
HIGH	6	50745039	hybrid (lt_2)	chr1	100	61	0	0	30	90	14965150	14965090	8e-27	121
HIGH	6	66759047	hybrid (lt_2)	chr1	100	64	0	0	27	90	14965150	14965087	1e-28	127
HIGH	6	88213647	hybrid (rt_1)	chr1	98.04	51	1	0	21	71	14965146	14965196	1e-18	93
HIGH	6	78094360	hybrid (rt_1)	chr1	100	23	0	0	1	23	14965167	14965145	0.0003	46
HIGH	6	41718729	hybrid (rt_1)	chr1	100	24	0	0	1	24	14965168	14965145	4e-05	48
HIGH	6	81417508	hybrid (rt_1)	chr1	98.21	56	1	0	5	60	14965200	14965145	1e-21	103
HIGH	6	5544836	hybrid (rt_2)	chr1	100	61	0	0	1	61	14965090	14965150	8e-27	121
HIGH	6	56824956	hybrid (rt_2)	chr1	100	56	0	0	1	56	14965095	14965150	8e-24	111
HIGH	6	32654398	hybrid (rt_2)	chr1	100	47	0	0	2	48	14965104	14965150	2e-18	93
HIGH	6	51792442	hybrid (rt_2)	chr1	100	46	0	0	1	46	14965105	14965150	7e-18	91
HIGH	6	4314110	hybrid (rt_2)	chr1	98.7	77	1	0	14	90	14965150	14965074	6e-34	145
HIGH	6	53913298	hybrid (rt_2)	chr1	98.63	73	1	0	18	90	14965150	14965078	1e-31	137
HIGH	6	79341040	hybrid (rt_2)	chr1	100	60	0	0	31	90	14965150	14965091	3e-26	119
HIGH	7	NODE_102_length_337_cov_4.931751	Tnt1 paired end (rt_2)	chr1	98.28	116	0	1	5	118	17285210	17285095	2e-52	208
HIGH	7	NODE_81_length_119_cov_1.680672	hybrid paired end (rt_1)	chr1	96.45	141	3	1	1	139	17285275	17285135	1e-60	234
HIGH	7	NODE_26_length_79_cov_4.341772	hybrid paired end (rt_2)	chr1	96.97	99	3	0	1	99	17285296	17285198	3e-42	172
HIGH	8	NODE_333_length_70_cov_1.585714	Tnt1 paired end (lt_1)	chr1	100	90	0	0	1	90	22557429	22557518	4e-44	178
HIGH	8	NODE_305_length_100_cov_2.100000	Tnt1 paired end (lt_1)	chr1	99.03	103	1	0	1	103	22557584	22557686	2e-49	196
HIGH	8	NODE_117_length_201_cov_3.273632	Tnt1 paired end (lt_1)	chr1	99.41	170	1	0	35	204	22557851	22557682	2e-76	287
HIGH	8	NODE_112_length_100_cov_2.670000	Tnt1 paired end (rt_1)	chr1	99.03	103	1	0	1	103	22557584	22557686	2e-49	196
HIGH	8	NODE_82_length_201_cov_4.527363	Tnt1 paired end (rt_1)	chr1	99.41	170	1	0	35	204	22557851	22557682	2e-76	287
HIGH	8	NODE_44_length_70_cov_1.757143	Tnt1 paired end (lt_2)	chr1	100	90	0	0	1	90	22557253	22557342	4e-44	178
HIGH	8	NODE_80_length_251_cov_4.103586	Tnt1 paired end (rt_2)	chr1	99.61	254	1	0	1	254	22557433	22557686	5e-139	496
HIGH	8	NODE_272_length_214_cov_3.691589	Tnt1 paired end (rt_2)	chr1	99.08	217	2	0	1	217	22557898	22557682	1e-80	301
HIGH	8	NODE_72_length_70_cov_1.657143	hybrid paired end (rt_1)	chr1	100	90	0	0	1	90	22558089	22558000	4e-44	178
HIGH	8	NODE_41_length_70_cov_1.757143	hybrid paired end (lt_2)	chr1	100	90	0	0	1	90	22557253	22557342	4e-44	178
HIGH	8	NODE_77_length_85_cov_2.364706	hybrid paired end (rt_2)	chr1	97.14	105	3	0	1	105	22558141	22558037	8e-46	184
HIGH	8	60243526	hybrid (lt_1)	chr1	98.55	69	1	0	1	69	22557618	22557686	3e-29	129
HIGH	8	65505163	hybrid (lt_1)	chr1	98.51	67	1	0	1	67	22557620	22557686	5e-28	125
HIGH	8	34753489	hybrid (lt_1)	chr1	98.21	56	1	0	1	56	22557631	22557686	2e-21	103
HIGH	8	46559437	hybrid (lt_1)	chr1	100	45	0	0	1	45	22557642	22557686	3e-17	89
HIGH	8	1618035	hybrid (lt_1)	chr1	100	44	0	0	1	44	22557643	22557686	1e-16	87
HIGH	8	9903442	hybrid (lt_1)	chr1	100	38	0	0	1	38	22557649	22557686	4e-13	75
HIGH	8	54402201	hybrid (lt_1)	chr1	97.92	48	1	0	43	90	22557686	22557639	1e-16	87
HIGH	8	64218487	hybrid (lt_1)	chr1	98.44	64	1	0	27	90	22557686	22557623	3e-26	119
HIGH	8	49742228	hybrid (lt_2)	chr1	100	73	0	0	18	90	22557682	22557754	6e-34	145
HIGH	8	53035579	hybrid (lt_2)	chr1	100	71	0	0	20	90	22557682	22557752	9e-33	141
HIGH	8	67744771	hybrid (lt_2)	chr1	100	65	0	0	26	90	22557682	22557746	3e-29	129
HIGH	8	55715893	hybrid (lt_2)	chr1	100	38	0	0	1	38	22557719	22557682	4e-13	75
HIGH	8	23736137	hybrid (lt_2)	chr1	100	42	0	0	1	42	22557723	22557682	2e-15	83
HIGH	8	36883088	hybrid (lt_2)	chr1	100	68	0	0	1	68	22557749	22557682	6e-31	135
HIGH	8	93155511	hybrid (rt_1)	chr1	98.28	58	1	0	1	58	22557629	22557686	1e-22	107
HIGH	8	47477869	hybrid (rt_1)	chr1	100	43	0	0	1	43	22557644	22557686	2e-16	85
HIGH	8	62551220	hybrid (rt_1)	chr1	100	28	0	0	1	28	22557659	22557686	2e-07	56
HIGH	8	82136802	hybrid (rt_1)	chr1	100	23	0	0	1	23	22557664	22557686	0.0003	46
HIGH	8	36212603	hybrid (rt_2)	chr1	100	25	0	0	66	90	22557682	22557706	3e-05	50
HIGH	8	46291587	hybrid (rt_2)	chr1	100	26	0	0	65	90	22557682	22557707	6e-06	52
HIGH	8	26659766	hybrid (rt_2)	chr1	100	26	0	0	1	26	22557707	22557682	6e-06	52
HIGH	8	16809332	hybrid (rt_2)	chr1	100	45	0	0	1	45	22557726	22557682	3e-17	89
HIGH	9	NODE_170_length_200_cov_3.300000	Tnt1 paired end (lt_1)	chr1	99.51	203	1	0	1	203	26347679	26347881	1e-108	394
HIGH	9	NODE_301_length_135_cov_3.400000	Tnt1 paired end (lt_1)	chr1	100	135	0	0	4	138	26348011	26347877	1e-70	268
HIGH	9	NODE_205_length_220_cov_4.118182	Tnt1 paired end (lt_1)	chr1	99.58	240	1	0	1	240	26348251	26348012	1e-130	468
HIGH	9	NODE_152_length_200_cov_3.645000	Tnt1 paired end (rt_1)	chr1	99.51	203	1	0	1	203	26347679	26347881	1e-108	394
HIGH	9	NODE_241_length_138_cov_4.391304	Tnt1 paired end (rt_1)	chr1	100	135	0	0	7	141	26348011	26347877	1e-70	268
HIGH	9	NODE_136_length_101_cov_3.425743	Tnt1 paired end (rt_1)	chr1	100	121	0	0	1	121	26348132	26348012	2e-62	240
HIGH	9	NODE_68_length_70_cov_1.985714	Tnt1 paired end (rt_2)	chr1	100	90	0	0	1	90	26347541	26347630	4e-44	178
HIGH	9	NODE_343_length_70_cov_1.528571	Tnt1 paired end (rt_2)	chr1	100	90	0	0	1	90	26347660	26347749	4e-44	178
HIGH	9	NODE_155_length_113_cov_3.026549	Tnt1 paired end (rt_2)	chr1	99.14	116	1	0	1	116	26347766	26347881	5e-57	222
HIGH	9	NODE_150_length_240_cov_3.837500	Tnt1 paired end (rt_2)	chr1	97.53	243	0	1	1	243	26348113	26347877	4e-121	436
HIGH	9	NODE_12_length_74_cov_2.432432	hybrid paired end (lt_1)	chr1	98.94	94	1	0	1	94	26348308	26348215	4e-44	178
HIGH	9	NODE_49_length_95_cov_2.652632	hybrid paired end (rt_1)	chr1	100	80	0	0	36	115	26347499	26347578	2e-25	117
HIGH	9	NODE_54_length_81_cov_3.172839	hybrid paired end (rt_2)	chr1	100	78	0	0	24	101	26347499	26347576	2e-24	113
HIGH	9	9075195	hybrid (lt_1)	chr1	100	55	0	0	36	90	26347877	26347931	3e-23	109
HIGH	9	48511549	hybrid (lt_1)	chr1	100	38	0	0	1	38	26347914	26347877	4e-13	75
HIGH	9	92406007	hybrid (lt_1)	chr1	100	38	0	0	1	38	26347914	26347877	4e-13	75
HIGH	9	4376763	hybrid (lt_1)	chr1	100	65	0	0	1	65	26347941	26347877	3e-29	129
HIGH	9	5663977	hybrid (lt_2)	chr1	100	64	0	0	1	64	26347818	26347881	1e-28	127
HIGH	9	62904925	hybrid (lt_2)	chr1	100	64	0	0	1	64	26347818	26347881	1e-28	127
HIGH	9	63426291	hybrid (lt_2)	chr1	100	64	0	0	3	66	26347818	26347881	1e-28	127
HIGH	9	45453556	hybrid (lt_2)	chr1	100	53	0	0	1	53	26347829	26347881	5e-22	105
HIGH	9	61258420	hybrid (lt_2)	chr1	100	44	0	0	1	44	26347838	26347881	1e-16	87
HIGH	9	92402291	hybrid (lt_2)	chr1	100	38	0	0	1	38	26347844	26347881	4e-13	75
HIGH	9	35973554	hybrid (lt_2)	chr1	100	25	0	0	1	25	26347857	26347881	3e-05	50
HIGH	9	26250791	hybrid (lt_2)	chr1	100	32	0	0	59	90	26347881	26347850	2e-09	63
HIGH	9	59536083	hybrid (lt_2)	chr1	100	27	0	0	64	90	26347881	26347855	2e-06	54
HIGH	9	71817605	hybrid (lt_2)	chr1	100	27	0	0	64	90	26347881	26347855	2e-06	54
HIGH	9	16240760	hybrid (rt_1)	chr1	100	33	0	0	1	33	26347927	26347895	1e-10	65
HIGH	9	55507163	hybrid (rt_1)	chr1	100	51	0	0	1	51	26347927	26347877	4e-21	101
HIGH	9	73453311	hybrid (rt_1)	chr1	100	62	0	0	1	62	26347940	26347879	1e-27	123
HIGH	9	70462597	hybrid (rt_2)	chr1	100	33	0	0	1	33	26347849	26347881	4e-10	65
HIGH	9	16762673	hybrid (rt_2)	chr1	100	26	0	0	65	90	26347881	26347856	6e-06	52
HIGH	9	47615282	hybrid (rt_2)	chr1	100	53	0	0	38	90	26347881	26347829	5e-22	105
HIGH	9	50076506	hybrid (rt_2)	chr1	100	60	0	0	31	90	26347881	26347822	3e-26	119
HIGH	9	53954708	hybrid (rt_2)	chr1	100	30	0	0	61	90	26347881	26347852	3e-08	60
HIGH	10	NODE_51_length_338_cov_3.076923	Tnt1 paired end (lt_1)	chr1	99.42	342	1	1	1	342	34420631	34420291	0	654
HIGH	10	NODE_240_length_97_cov_1.938144	Tnt1 paired end (rt_1)	chr1	97.09	103	3	0	1	103	34420195	34420297	1e-44	180
HIGH	10	NODE_46_length_255_cov_3.254902	Tnt1 paired end (rt_1)	chr1	100	259	0	0	1	259	34420549	34420291	2e-144	513
HIGH	10	NODE_265_length_191_cov_3.471204	Tnt1 paired end (rt_2)	chr1	96.32	136	5	0	62	197	34420162	34420297	3e-59	230
HIGH	10	NODE_179_length_124_cov_4.000000	Tnt1 paired end (rt_2)	chr1	100	128	0	0	1	128	34420418	34420291	2e-66	254
HIGH	10	NODE_322_length_83_cov_2.385542	Tnt1 paired end (rt_2)	chr1	100	103	0	0	1	103	34420552	34420450	9e-52	204
HIGH	10	NODE_57_length_70_cov_1.914286	hybrid paired end (lt_1)	chr1	98.89	90	1	0	1	90	34420736	34420647	1e-41	170
HIGH	10	35459989	hybrid (lt_1)	chr1	100	28	0	0	1	28	34420318	34420291	4e-07	56
HIGH	10	65005237	hybrid (lt_1)	chr1	100	28	0	0	1	28	34420318	34420291	4e-07	56
HIGH	10	89876875	hybrid (lt_1)	chr1	100	53	0	0	1	53	34420343	34420291	5e-22	105
HIGH	10	48857619	hybrid (lt_1)	chr1	100	61	0	0	1	61	34420351	34420291	8e-27	121
HIGH	10	48169077	hybrid (lt_1)	chr1	100	66	0	0	1	66	34420356	34420291	9e-30	131
HIGH	10	71426693	hybrid (lt_2)	chr1	96.08	51	2	0	1	51	34420247	34420297	5e-16	85
HIGH	10	53488580	hybrid (lt_2)	chr1	95.45	44	2	0	1	44	34420254	34420297	7e-12	71
HIGH	10	62027026	hybrid (lt_2)	chr1	94.59	37	2	0	1	37	34420261	34420297	1e-07	58
HIGH	10	74684253	hybrid (lt_2)	chr1	94.59	37	2	0	1	37	34420261	34420297	1e-07	58
HIGH	10	4392806	hybrid (lt_2)	chr1	96	50	2	0	41	90	34420297	34420248	2e-15	83
HIGH	10	61143549	hybrid (lt_2)	chr1	96.2	79	3	0	12	90	34420297	34420219	2e-30	133
HIGH	10	75325073	hybrid (lt_2)	chr1	96.08	51	2	0	40	90	34420297	34420247	5e-16	85
HIGH	10	65287677	hybrid (rt_1)	chr1	100	58	0	0	1	58	34420291	34420348	3e-25	115
HIGH	10	86484919	hybrid (rt_1)	chr1	100	38	0	0	33	70	34420291	34420328	3e-13	75
HIGH	10	74953303	hybrid (rt_1)	chr1	100	45	0	0	1	45	34420335	34420291	2e-17	89
HIGH	10	43216586	hybrid (rt_1)	chr1	100	46	0	0	1	46	34420347	34420302	3e-18	91
HIGH	10	46409755	hybrid (rt_1)	chr1	100	48	0	0	1	48	34420347	34420300	2e-19	95
HIGH	10	71004457	hybrid (rt_1)	chr1	100	57	0	0	1	57	34420347	34420291	1e-24	113
HIGH	10	41066240	hybrid (rt_2)	chr1	94.12	34	2	0	1	34	34420264	34420297	6e-06	52
HIGH	10	57720154	hybrid (rt_2)	chr1	96.83	63	2	0	28	90	34420297	34420235	3e-23	109
HIGH	10	61118300	hybrid (rt_2)	chr1	95.59	68	3	0	23	90	34420297	34420230	8e-24	111
HIGH	10	91214397	hybrid (rt_2)	chr1	94.59	37	2	0	54	90	34420297	34420261	1e-07	58
HIGH	11	NODE_167_length_184_cov_4.826087	Tnt1 paired end (rt_2)	chr1	92.45	53	3	1	136	188	34822977	34823028	1e-09	65
HIGH	11	NODE_281_length_217_cov_2.493088	Tnt1 paired end (rt_2)	chr1	89.16	166	18	0	55	220	34823188	34823023	5e-46	186
HIGH	11	60128229	hybrid (lt_2)	chr1	91.04	67	6	0	24	90	34823023	34823089	5e-16	85
HIGH	11	63476744	hybrid (rt_1)	chr1	94.44	36	2	0	32	67	34823028	34822993	3e-07	56
HIGH	11	91337902	hybrid (rt_1)	chr1	94.59	37	2	0	38	74	34823028	34822992	8e-08	58
HIGH	11	81572371	hybrid (rt_2)	chr1	91.04	67	6	0	24	90	34823023	34823089	5e-16	85
HIGH	12	NODE_263_length_224_cov_3.125000	Tnt1 paired end (lt_1)	chr1	98.24	227	3	1	1	227	35430974	35431199	7e-101	369
HIGH	12	NODE_112_length_358_cov_2.893855	Tnt1 paired end (lt_1)	chr1	98.11	264	5	0	1	264	35431551	35431288	3e-135	484
HIGH	12	NODE_249_length_108_cov_2.481482	Tnt1 paired end (rt_1)	chr1	96.09	128	5	0	1	128	35430839	35430966	1e-54	214
HIGH	12	NODE_327_length_226_cov_3.716814	Tnt1 paired end (rt_1)	chr1	98.25	229	3	1	1	229	35430972	35431199	4e-102	373
HIGH	12	NODE_180_length_129_cov_5.968992	Tnt1 paired end (rt_1)	chr1	96.64	149	5	0	1	149	35431404	35431256	4e-67	256
HIGH	12	NODE_42_length_133_cov_2.105263	Tnt1 paired end (lt_2)	chr1	100	153	0	0	1	153	35431634	35431482	2e-81	303
HIGH	12	NODE_293_length_102_cov_4.039216	Tnt1 paired end (rt_2)	chr1	99.13	115	1	0	1	115	35430810	35430924	2e-56	220
HIGH	12	NODE_321_length_227_cov_2.713656	Tnt1 paired end (rt_2)	chr1	98.26	230	3	1	1	230	35430971	35431199	1e-102	375
HIGH	12	NODE_154_length_198_cov_5.388889	Tnt1 paired end (rt_2)	chr1	95.19	104	5	0	1	104	35431391	35431288	4e-40	167
HIGH	12	NODE_48_length_83_cov_2.325301	hybrid paired end (lt_1)	chr1	100	103	0	0	1	103	35431602	35431500	9e-52	204
HIGH	12	NODE_51_length_135_cov_2.985185	hybrid paired end (rt_1)	chr1	98.71	155	2	0	1	155	35430753	35430907	8e-78	291
HIGH	12	NODE_39_length_133_cov_2.105263	hybrid paired end (lt_2)	chr1	100	153	0	0	1	153	35431634	35431482	2e-81	303
HIGH	12	NODE_36_length_98_cov_3.724490	hybrid paired end (rt_2)	chr1	98.31	118	2	0	1	118	35430766	35430883	7e-56	218
HIGH	12	45814874	hybrid (lt_1)	chr1	100	27	0	0	64	90	35431195	35431221	2e-06	54
HIGH	12	56322100	hybrid (lt_1)	chr1	100	27	0	0	64	90	35431195	35431221	2e-06	54
HIGH	12	59336868	hybrid (lt_1)	chr1	97.83	46	0	1	34	78	35431195	35431240	4e-13	75
HIGH	12	70922921	hybrid (lt_1)	chr1	100	34	0	0	50	83	35431195	35431228	1e-10	67
HIGH	12	26523583	hybrid (lt_1)	chr1	100	28	0	0	1	28	35431222	35431195	4e-07	56
HIGH	12	39154234	hybrid (lt_1)	chr1	97.83	46	0	1	17	61	35431240	35431195	4e-13	75
HIGH	12	92092795	hybrid (lt_1)	chr1	97.83	46	0	1	2	46	35431240	35431195	4e-13	75
HIGH	12	59566539	hybrid (lt_2)	chr1	98.63	73	1	0	1	73	35431127	35431199	1e-31	137
HIGH	12	42478768	hybrid (lt_2)	chr1	97.56	41	1	0	1	41	35431159	35431199	2e-12	73
HIGH	12	18375297	hybrid (lt_2)	chr1	96.43	28	1	0	63	90	35431199	35431172	0.0001	48
HIGH	12	25366361	hybrid (lt_2)	chr1	97.78	45	1	0	46	90	35431199	35431155	7e-15	81
HIGH	12	45661580	hybrid (lt_2)	chr1	97.06	34	1	0	57	90	35431199	35431166	3e-08	60
HIGH	12	88931240	hybrid (lt_2)	chr1	97.67	43	1	0	48	90	35431199	35431157	1e-13	77
HIGH	12	91493185	hybrid (lt_2)	chr1	97.06	34	1	0	57	90	35431199	35431166	3e-08	60
HIGH	12	41426617	hybrid (rt_1)	chr1	100	23	0	0	1	23	35431217	35431195	0.0002	46
HIGH	12	73205232	hybrid (rt_1)	chr1	100	28	0	0	1	28	35431222	35431195	3e-07	56
HIGH	12	60033766	hybrid (rt_1)	chr1	100	34	0	0	2	35	35431228	35431195	6e-11	67
HIGH	12	48404495	hybrid (rt_2)	chr1	98.18	55	1	0	1	55	35431145	35431199	8e-21	101
HIGH	12	40028886	hybrid (rt_2)	chr1	97.5	40	1	0	51	90	35431199	35431160	7e-12	71
HIGH	12	70816045	hybrid (rt_2)	chr1	98.59	71	1	0	20	90	35431199	35431129	2e-30	133
HIGH	12	88861020	hybrid (rt_2)	chr1	97.96	49	1	0	42	90	35431199	35431151	3e-17	89
HIGH	13	NODE_85_length_243_cov_2.000000	Tnt1 paired end (lt_1)	chr1	99.59	246	1	0	2	247	37590312	37590557	3e-134	480
HIGH	13	NODE_138_length_288_cov_3.840278	Tnt1 paired end (lt_1)	chr1	100	293	0	0	1	293	37590843	37590551	1e-164	581
HIGH	13	NODE_235_length_104_cov_2.644231	Tnt1 paired end (rt_1)	chr1	99.13	115	1	0	1	115	37590200	37590314	2e-56	220
HIGH	13	NODE_66_length_243_cov_2.983539	Tnt1 paired end (rt_1)	chr1	99.59	246	1	0	2	247	37590312	37590557	3e-134	480
HIGH	13	NODE_245_length_276_cov_3.913043	Tnt1 paired end (rt_1)	chr1	100	281	0	0	1	281	37590831	37590551	2e-157	557
HIGH	13	NODE_7_length_144_cov_3.951389	Tnt1 paired end (lt_2)	chr1	100	164	0	0	1	164	37590988	37590825	6e-88	325
HIGH	13	NODE_354_length_70_cov_1.814286	Tnt1 paired end (rt_2)	chr1	98.89	90	1	0	1	90	37590198	37590287	1e-41	170
HIGH	13	NODE_131_length_83_cov_2.361446	Tnt1 paired end (rt_2)	chr1	100	86	0	0	1	86	37590472	37590557	1e-41	170
HIGH	13	NODE_117_length_247_cov_2.834008	Tnt1 paired end (rt_2)	chr1	100	252	0	0	1	252	37590802	37590551	3e-140	500
HIGH	13	NODE_8_length_105_cov_2.571429	hybrid paired end (lt_1)	chr1	100	125	0	0	1	125	37591004	37590880	8e-65	248
HIGH	13	NODE_32_length_105_cov_4.438095	hybrid paired end (rt_1)	chr1	99.19	124	1	0	2	125	37590124	37590247	8e-62	238
HIGH	13	NODE_5_length_144_cov_3.465278	hybrid paired end (lt_2)	chr1	100	164	0	0	1	164	37590988	37590825	6e-88	325
HIGH	13	NODE_38_length_173_cov_1.820809	hybrid paired end (rt_2)	chr1	98.39	186	3	0	8	193	37590104	37590289	8e-94	345
HIGH	13	3908942	hybrid (lt_1)	chr1	100	39	0	0	52	90	37590551	37590589	1e-13	77
HIGH	13	10021760	hybrid (lt_1)	chr1	100	63	0	0	28	90	37590551	37590613	5e-28	125
HIGH	13	23705297	hybrid (lt_1)	chr1	100	51	0	0	40	90	37590551	37590601	8e-21	101
HIGH	13	30231194	hybrid (lt_1)	chr1	100	27	0	0	64	90	37590551	37590577	2e-06	54
HIGH	13	48498666	hybrid (lt_1)	chr1	100	65	0	0	26	90	37590551	37590615	3e-29	129
HIGH	13	51210575	hybrid (lt_1)	chr1	100	39	0	0	52	90	37590551	37590589	1e-13	77
HIGH	13	64349188	hybrid (lt_1)	chr1	100	65	0	0	26	90	37590551	37590615	3e-29	129
HIGH	13	2918191	hybrid (lt_1)	chr1	100	35	0	0	1	35	37590585	37590551	3e-11	69
HIGH	13	69976946	hybrid (lt_1)	chr1	100	35	0	0	1	35	37590585	37590551	3e-11	69
HIGH	13	71055898	hybrid (lt_1)	chr1	100	35	0	0	1	35	37590585	37590551	3e-11	69
HIGH	13	40870869	hybrid (lt_1)	chr1	100	54	0	0	1	54	37590604	37590551	1e-22	107
HIGH	13	51107943	hybrid (lt_1)	chr1	100	55	0	0	1	55	37590605	37590551	3e-23	109
HIGH	13	47713352	hybrid (lt_2)	chr1	100	74	0	0	1	74	37590484	37590557	1e-34	147
HIGH	13	5076305	hybrid (lt_2)	chr1	100	56	0	0	1	56	37590502	37590557	8e-24	111
HIGH	13	18616445	hybrid (lt_2)	chr1	100	41	0	0	50	90	37590557	37590517	7e-15	81
HIGH	13	24615880	hybrid (lt_2)	chr1	100	36	0	0	55	90	37590557	37590522	7e-12	71
HIGH	13	45902701	hybrid (lt_2)	chr1	100	78	0	0	13	90	37590557	37590480	6e-37	155
HIGH	13	77925463	hybrid (lt_2)	chr1	100	39	0	0	52	90	37590557	37590519	1e-13	77
HIGH	13	39826961	hybrid (rt_1)	chr1	100	44	0	0	1	44	37590551	37590594	4e-17	87
HIGH	13	87711796	hybrid (rt_1)	chr1	100	26	0	0	45	70	37590551	37590576	5e-06	52
HIGH	13	84122880	hybrid (rt_1)	chr1	100	40	0	0	1	40	37590590	37590551	2e-14	79
HIGH	13	67081384	hybrid (rt_1)	chr1	100	54	0	0	1	54	37590604	37590551	7e-23	107
HIGH	13	77655138	hybrid (rt_2)	chr1	100	74	0	0	1	74	37590484	37590557	1e-34	147
HIGH	13	23523768	hybrid (rt_2)	chr1	100	62	0	0	1	62	37590496	37590557	2e-27	123
HIGH	13	82740049	hybrid (rt_2)	chr1	100	49	0	0	1	49	37590509	37590557	1e-19	97
HIGH	13	1094975	hybrid (rt_2)	chr1	100	45	0	0	1	45	37590513	37590557	3e-17	89
HIGH	13	82001805	hybrid (rt_2)	chr1	100	25	0	0	1	25	37590533	37590557	3e-05	50
HIGH	13	6088015	hybrid (rt_2)	chr1	98.72	78	1	0	13	90	37590557	37590480	1e-34	147
HIGH	13	36503183	hybrid (rt_2)	chr1	100	48	0	0	43	90	37590557	37590510	5e-19	95
HIGH	13	46749204	hybrid (rt_2)	chr1	100	27	0	0	64	90	37590557	37590531	2e-06	54
HIGH	13	76853855	hybrid (rt_2)	chr1	100	68	0	0	23	90	37590557	37590490	6e-31	135
HIGH	13	83754994	hybrid (rt_2)	chr1	98.68	76	1	0	15	90	37590557	37590482	2e-33	143
HIGH	13	91642185	hybrid (rt_2)	chr1	100	26	0	0	65	90	37590557	37590532	6e-06	52
HIGH	14	NODE_260_length_113_cov_1.637168	Tnt1 paired end (lt_1)	chr1	100	133	0	0	1	133	37659780	37659912	1e-69	264
HIGH	14	NODE_185_length_135_cov_4.607408	Tnt1 paired end (lt_1)	chr1	98.54	137	2	0	1	137	37659980	37660116	4e-67	256
HIGH	14	NODE_174_length_220_cov_2.790909	Tnt1 paired end (lt_1)	chr1	99.55	223	1	0	1	223	37660334	37660112	1e-120	434
HIGH	14	NODE_280_length_70_cov_1.914286	Tnt1 paired end (rt_1)	chr1	100	89	0	0	1	89	37659842	37659930	2e-43	176
HIGH	14	NODE_157_length_135_cov_5.125926	Tnt1 paired end (rt_1)	chr1	98.54	137	2	0	1	137	37659980	37660116	4e-67	256
HIGH	14	NODE_84_length_220_cov_3.136364	Tnt1 paired end (rt_1)	chr1	99.55	223	1	0	1	223	37660334	37660112	1e-120	434
HIGH	14	NODE_45_length_233_cov_1.489270	Tnt1 paired end (rt_2)	chr1	98.42	253	4	0	1	253	37659840	37660092	5e-111	402
HIGH	14	NODE_216_length_204_cov_3.083333	Tnt1 paired end (rt_2)	chr1	99.52	208	1	0	1	208	37660319	37660112	1e-111	404
HIGH	14	NODE_67_length_115_cov_2.113044	hybrid paired end (rt_1)	chr1	98.52	135	2	0	1	135	37660533	37660399	6e-66	252
HIGH	14	NODE_10_length_70_cov_2.500000	hybrid paired end (rt_2)	chr1	97.78	90	2	0	1	90	37660530	37660441	2e-39	163
HIGH	14	74031584	hybrid (lt_1)	chr1	100	68	0	0	1	68	37660049	37660116	6e-31	135
HIGH	14	35446825	hybrid (lt_1)	chr1	100	69	0	0	22	90	37660116	37660048	1e-31	137
HIGH	14	3359338	hybrid (lt_2)	chr1	100	36	0	0	55	90	37660112	37660147	7e-12	71
HIGH	14	40414232	hybrid (lt_2)	chr1	100	39	0	0	52	90	37660112	37660150	1e-13	77
HIGH	14	74806591	hybrid (lt_2)	chr1	98.65	74	1	0	17	90	37660112	37660185	4e-32	139
HIGH	14	43487225	hybrid (lt_2)	chr1	98.63	73	1	0	1	73	37660184	37660112	1e-31	137
HIGH	14	79812839	hybrid (lt_2)	chr1	98.65	74	1	0	1	74	37660185	37660112	4e-32	139
HIGH	14	32375462	hybrid (rt_1)	chr1	100	41	0	0	1	41	37660048	37660088	2e-15	81
HIGH	14	85636286	hybrid (rt_1)	chr1	100	38	0	0	1	38	37660079	37660116	3e-13	75
HIGH	14	53371349	hybrid (rt_1)	chr1	100	37	0	0	16	52	37660116	37660080	9e-13	73
HIGH	14	74031584	hybrid (rt_1)	chr1	100	35	0	0	28	62	37660116	37660082	2e-11	69
HIGH	14	40096725	hybrid (rt_2)	chr1	100	42	0	0	49	90	37660112	37660153	2e-15	83
HIGH	14	86095447	hybrid (rt_2)	chr1	100	33	0	0	1	33	37660144	37660112	4e-10	65
HIGH	14	32252371	hybrid (rt_2)	chr1	100	37	0	0	1	37	37660148	37660112	2e-12	73
HIGH	14	58719900	hybrid (rt_2)	chr1	100	62	0	0	1	62	37660173	37660112	2e-27	123
HIGH	15	NODE_215_length_126_cov_2.436508	Tnt1 paired end (lt_1)	chr1	100	129	0	0	1	129	43302151	43302279	4e-67	256
HIGH	15	NODE_251_length_339_cov_3.233038	Tnt1 paired end (lt_1)	chr1	98.83	342	4	0	1	342	43302616	43302275	0	646
HIGH	15	NODE_265_length_126_cov_2.761905	Tnt1 paired end (rt_1)	chr1	100	129	0	0	1	129	43302151	43302279	4e-67	256
HIGH	15	NODE_217_length_247_cov_3.696356	Tnt1 paired end (rt_1)	chr1	98.4	250	4	0	1	250	43302524	43302275	2e-129	464
HIGH	15	NODE_287_length_78_cov_3.269231	Tnt1 paired end (rt_2)	chr1	98.98	98	1	0	1	98	43301934	43302031	2e-46	186
HIGH	15	NODE_126_length_215_cov_4.111628	Tnt1 paired end (rt_2)	chr1	99.08	218	2	0	1	218	43302062	43302279	3e-115	416
HIGH	15	NODE_279_length_244_cov_3.094262	Tnt1 paired end (rt_2)	chr1	98.38	247	4	0	1	247	43302521	43302275	1e-127	458
HIGH	15	NODE_61_length_70_cov_2.528571	hybrid paired end (rt_1)	chr1	100	90	0	0	1	90	43301842	43301931	4e-44	178
HIGH	15	NODE_22_length_116_cov_2.293103	hybrid paired end (rt_2)	chr1	99.26	136	1	0	1	136	43301831	43301966	6e-69	262
HIGH	15	52914468	hybrid (lt_1)	chr1	96.77	62	2	0	29	90	43302275	43302336	1e-22	107
HIGH	15	26107848	hybrid (lt_1)	chr1	93.75	32	2	0	1	32	43302306	43302275	0.0001	48
HIGH	15	35038382	hybrid (lt_1)	chr1	96.08	51	2	0	1	51	43302325	43302275	5e-16	85
HIGH	15	67331783	hybrid (lt_1)	chr1	96.08	51	2	0	1	51	43302325	43302275	5e-16	85
HIGH	15	81244084	hybrid (lt_2)	chr1	100	48	0	0	1	48	43302232	43302279	5e-19	95
HIGH	15	39125305	hybrid (lt_2)	chr1	100	40	0	0	1	40	43302240	43302279	3e-14	79
HIGH	15	5934834	hybrid (lt_2)	chr1	100	25	0	0	66	90	43302279	43302255	3e-05	50
HIGH	15	35080261	hybrid (lt_2)	chr1	100	57	0	0	34	90	43302279	43302223	2e-24	113
HIGH	15	78278177	hybrid (lt_2)	chr1	100	41	0	0	50	90	43302279	43302239	7e-15	81
HIGH	15	53058492	hybrid (rt_1)	chr1	96.15	26	1	0	1	26	43302300	43302275	0.0008	44
HIGH	15	22596800	hybrid (rt_1)	chr1	100	36	0	0	1	36	43302307	43302342	2e-12	71
HIGH	15	69587347	hybrid (rt_2)	chr1	100	62	0	0	1	62	43302218	43302279	2e-27	123
HIGH	15	31901389	hybrid (rt_2)	chr1	100	60	0	0	1	60	43302220	43302279	3e-26	119
HIGH	15	19470734	hybrid (rt_2)	chr1	100	44	0	0	1	44	43302236	43302279	1e-16	87
HIGH	15	59579276	hybrid (rt_2)	chr1	100	40	0	0	1	40	43302240	43302279	3e-14	79
HIGH	15	27363544	hybrid (rt_2)	chr1	100	49	0	0	42	90	43302279	43302231	1e-19	97
HIGH	15	66991699	hybrid (rt_2)	chr1	100	34	0	0	57	90	43302279	43302246	1e-10	67
HIGH	15	80045234	hybrid (rt_2)	chr1	100	65	0	0	26	90	43302279	43302215	3e-29	129
HIGH	16	NODE_178_length_96_cov_1.833333	Tnt1 paired end (lt_1)	chr1	96.67	120	0	1	1	116	44246768	44246887	1e-51	204
HIGH	16	NODE_267_length_200_cov_4.115000	Tnt1 paired end (lt_1)	chr1	100	208	0	0	1	208	44246933	44247140	4e-114	412
HIGH	16	NODE_135_length_77_cov_3.129870	Tnt1 paired end (lt_1)	chr1	98.8	83	1	0	1	83	44247217	44247135	2e-37	157
HIGH	16	NODE_160_length_152_cov_3.171053	Tnt1 paired end (lt_1)	chr1	97.71	175	1	1	1	172	44247390	44247216	9e-84	311
HIGH	16	NODE_206_length_200_cov_4.815000	Tnt1 paired end (rt_1)	chr1	100	208	0	0	1	208	44246933	44247140	4e-114	412
HIGH	16	NODE_173_length_247_cov_4.093117	Tnt1 paired end (rt_1)	chr1	98.05	256	2	1	1	253	44247390	44247135	2e-129	464
HIGH	16	NODE_9_length_70_cov_2.500000	Tnt1 paired end (lt_2)	chr1	100	76	0	0	15	90	44246711	44246786	9e-36	151
HIGH	16	NODE_189_length_190_cov_4.984210	Tnt1 paired end (rt_2)	chr1	100	198	0	0	1	198	44246943	44247140	4e-108	392
HIGH	16	NODE_100_length_224_cov_4.830357	Tnt1 paired end (rt_2)	chr1	97.85	233	2	1	1	230	44247367	44247135	8e-116	418
HIGH	16	NODE_328_length_70_cov_1.071429	Tnt1 paired end (rt_2)	chr1	98.89	90	1	0	1	90	44247507	44247418	1e-41	170
HIGH	16	NODE_46_length_70_cov_2.000000	hybrid paired end (lt_1)	chr1	100	78	0	0	13	90	44246711	44246788	6e-37	155
HIGH	16	NODE_42_length_110_cov_3.481818	hybrid paired end (rt_1)	chr1	98.46	130	2	0	1	130	44247589	44247460	5e-63	242
HIGH	16	NODE_23_length_70_cov_1.500000	hybrid paired end (lt_2)	chr1	100	76	0	0	15	90	44246711	44246786	9e-36	151
HIGH	16	NODE_45_length_96_cov_3.791667	hybrid paired end (rt_2)	chr1	98.28	116	2	0	1	116	44247563	44247448	1e-54	214
HIGH	16	86969503	hybrid (lt_1)	chr1	100	54	0	0	1	54	44247087	44247140	1e-22	107
HIGH	16	73900356	hybrid (lt_1)	chr1	100	45	0	0	1	45	44247096	44247140	3e-17	89
HIGH	16	6073360	hybrid (lt_1)	chr1	100	64	0	0	27	90	44247140	44247077	1e-28	127
HIGH	16	25633632	hybrid (lt_1)	chr1	100	48	0	0	43	90	44247140	44247093	5e-19	95
HIGH	16	21805123	hybrid (lt_2)	chr1	97.18	71	2	0	20	90	44247135	44247205	5e-28	125
HIGH	16	62410778	hybrid (lt_2)	chr1	100	50	0	0	41	90	44247135	44247184	3e-20	99
HIGH	16	82297397	hybrid (lt_2)	chr1	100	45	0	0	46	90	44247135	44247179	3e-17	89
HIGH	16	44923701	hybrid (lt_2)	chr1	100	34	0	0	1	34	44247168	44247135	1e-10	67
HIGH	16	80211962	hybrid (lt_2)	chr1	98.44	64	1	0	1	64	44247198	44247135	3e-26	119
HIGH	16	44252296	hybrid (rt_1)	chr1	100	47	0	0	1	47	44247070	44247116	8e-19	93
HIGH	16	77737750	hybrid (rt_1)	chr1	100	42	0	0	1	42	44247099	44247140	1e-15	83
HIGH	16	57108292	hybrid (rt_1)	chr1	100	54	0	0	1	54	44247134	44247081	6e-23	107
HIGH	16	8026677	hybrid (rt_2)	chr1	98.68	76	1	0	15	90	44247135	44247210	2e-33	143
HIGH	16	29271410	hybrid (rt_2)	chr1	100	48	0	0	43	90	44247135	44247182	5e-19	95
HIGH	16	59727765	hybrid (rt_2)	chr1	95.38	65	3	0	26	90	44247135	44247199	5e-22	105
HIGH	16	65074319	hybrid (rt_2)	chr1	100	53	0	0	38	90	44247135	44247187	5e-22	105
HIGH	16	86655286	hybrid (rt_2)	chr1	100	40	0	0	51	90	44247135	44247174	3e-14	79
HIGH	16	93392719	hybrid (rt_2)	chr1	100	26	0	0	1	26	44247160	44247135	6e-06	52
HIGH	16	70712608	hybrid (rt_2)	chr1	100	44	0	0	1	44	44247178	44247135	1e-16	87
HIGH	16	89217874	hybrid (rt_2)	chr1	100	49	0	0	1	49	44247183	44247135	1e-19	97
HIGH	16	33416760	hybrid (rt_2)	chr1	98.59	71	1	0	1	71	44247205	44247135	2e-30	133
HIGH	17	NODE_337_length_63_cov_1.000000	Tnt1 paired end (lt_1)	chr1	100	67	0	0	1	67	46785145	46785211	2e-30	133
HIGH	17	NODE_102_length_316_cov_3.563291	Tnt1 paired end (lt_1)	chr1	97.45	314	8	0	7	320	46785518	46785205	5e-158	559
HIGH	17	NODE_348_length_70_cov_1.914286	Tnt1 paired end (rt_1)	chr1	95.18	83	4	0	8	90	46784840	46784922	2e-30	133
HIGH	17	NODE_139_length_103_cov_3.330097	Tnt1 paired end (rt_1)	chr1	100	107	0	0	1	107	46785105	46785211	4e-54	212
HIGH	17	NODE_244_length_210_cov_4.885714	Tnt1 paired end (rt_1)	chr1	98.15	216	4	0	1	216	46785420	46785205	3e-109	396
HIGH	17	NODE_31_length_70_cov_1.500000	Tnt1 paired end (lt_2)	chr1	97.73	44	1	0	1	44	46785643	46785600	3e-14	79
HIGH	17	NODE_252_length_118_cov_2.262712	Tnt1 paired end (rt_2)	chr1	97.1	138	4	0	1	138	46784840	46784977	6e-63	242
HIGH	17	NODE_62_length_210_cov_4.590476	Tnt1 paired end (rt_2)	chr1	99.07	216	2	0	1	216	46784996	46785211	5e-114	412
HIGH	17	NODE_200_length_95_cov_2.305263	Tnt1 paired end (rt_2)	chr1	99.01	101	1	0	1	101	46785305	46785205	4e-48	192
HIGH	17	NODE_250_length_95_cov_3.673684	Tnt1 paired end (rt_2)	chr1	97.35	113	3	0	1	113	46785413	46785301	2e-50	200
HIGH	17	NODE_2_length_135_cov_4.111111	hybrid paired end (rt_1)	chr1	93.55	155	8	1	1	155	46784768	46784920	6e-57	222
HIGH	17	NODE_25_length_70_cov_1.500000	hybrid paired end (lt_2)	chr1	97.73	44	1	0	1	44	46785643	46785600	3e-14	79
HIGH	17	NODE_56_length_145_cov_2.800000	hybrid paired end (rt_2)	chr1	93.17	161	9	1	5	165	46784748	46784906	4e-58	226
HIGH	17	26850821	hybrid (lt_1)	chr1	100	55	0	0	36	90	46785205	46785259	3e-23	109
HIGH	17	81424645	hybrid (lt_1)	chr1	100	38	0	0	53	90	46785205	46785242	4e-13	75
HIGH	17	7379764	hybrid (lt_1)	chr1	100	28	0	0	1	28	46785232	46785205	4e-07	56
HIGH	17	39116194	hybrid (lt_1)	chr1	100	54	0	0	1	54	46785258	46785205	1e-22	107
HIGH	17	86120154	hybrid (lt_2)	chr1	100	60	0	0	1	60	46785152	46785211	3e-26	119
HIGH	17	82881140	hybrid (lt_2)	chr1	100	50	0	0	1	50	46785162	46785211	3e-20	99
HIGH	17	28994037	hybrid (lt_2)	chr1	100	74	0	0	17	90	46785211	46785138	1e-34	147
HIGH	17	30182453	hybrid (lt_2)	chr1	100	42	0	0	49	90	46785211	46785170	2e-15	83
HIGH	17	43731956	hybrid (lt_2)	chr1	100	38	0	0	53	90	46785211	46785174	4e-13	75
HIGH	17	62368090	hybrid (lt_2)	chr1	100	75	0	0	16	90	46785211	46785137	4e-35	149
HIGH	17	64223320	hybrid (lt_2)	chr1	100	23	0	0	68	90	46785211	46785189	0.0004	46
HIGH	17	25967295	hybrid (rt_1)	chr1	100	37	0	0	1	37	46785243	46785207	5e-13	73
HIGH	17	73590154	hybrid (rt_1)	chr1	100	42	0	0	1	42	46785246	46785205	1e-15	83
HIGH	17	76746577	hybrid (rt_1)	chr1	100	43	0	0	1	43	46785247	46785205	3e-16	85
HIGH	17	17101203	hybrid (rt_1)	chr1	100	33	0	0	1	33	46785264	46785232	1e-10	65
HIGH	17	39359719	hybrid (rt_1)	chr1	100	44	0	0	1	44	46785264	46785221	4e-17	87
HIGH	17	75298584	hybrid (rt_2)	chr1	100	67	0	0	1	67	46785145	46785211	2e-30	133
HIGH	17	25737539	hybrid (rt_2)	chr1	100	56	0	0	35	90	46785211	46785156	8e-24	111
HIGH	17	52061825	hybrid (rt_2)	chr1	100	30	0	0	61	90	46785211	46785182	3e-08	60
HIGH	17	74547419	hybrid (rt_2)	chr1	100	46	0	0	45	90	46785211	46785166	7e-18	91
HIGH	17	85929776	hybrid (rt_2)	chr1	100	47	0	0	44	90	46785211	46785165	2e-18	93
HIGH	18	NODE_201_length_151_cov_2.569536	Tnt1 paired end (lt_1)	chr1	99.13	115	1	0	57	171	51220995	51221109	3e-56	220
HIGH	18	NODE_58_length_93_cov_2.225806	Tnt1 paired end (lt_1)	chr1	100	113	0	0	1	113	51221190	51221302	1e-57	224
HIGH	18	NODE_164_length_102_cov_2.725490	Tnt1 paired end (lt_1)	chr1	98.36	122	2	0	1	122	51221435	51221314	3e-58	226
HIGH	18	NODE_52_length_109_cov_2.899083	Tnt1 paired end (rt_1)	chr1	100	114	0	0	1	114	51221190	51221303	3e-58	226
HIGH	18	NODE_257_length_104_cov_3.942308	Tnt1 paired end (rt_1)	chr1	98.39	124	2	0	1	124	51221435	51221312	2e-59	230
HIGH	18	NODE_49_length_70_cov_1.042857	Tnt1 paired end (lt_2)	chr1	98.89	90	1	0	1	90	51220814	51220903	1e-41	170
HIGH	18	NODE_330_length_79_cov_2.468354	Tnt1 paired end (rt_2)	chr1	98.99	99	1	0	1	99	51221061	51221159	5e-47	188
HIGH	18	NODE_316_length_103_cov_4.242718	Tnt1 paired end (rt_2)	chr1	100	108	0	0	1	108	51221196	51221303	1e-54	214
HIGH	18	NODE_299_length_96_cov_1.770833	Tnt1 paired end (rt_2)	chr1	100	101	0	0	1	101	51221399	51221299	2e-50	200
HIGH	18	NODE_295_length_114_cov_2.394737	Tnt1 paired end (rt_2)	chr1	96.27	134	5	0	1	134	51221521	51221388	3e-58	226
HIGH	18	NODE_75_length_90_cov_1.700000	Tnt1 paired end (rt_2)	chr1	96.36	110	4	0	1	110	51221681	51221572	2e-46	186
HIGH	18	NODE_11_length_70_cov_1.371429	hybrid paired end (lt_1)	chr1	98.89	90	1	0	1	90	51220796	51220885	1e-41	170
HIGH	18	NODE_83_length_119_cov_2.941176	hybrid paired end (rt_1)	chr1	97.12	139	4	0	1	139	51221741	51221603	1e-63	244
HIGH	18	NODE_47_length_70_cov_1.042857	hybrid paired end (lt_2)	chr1	98.89	90	1	0	1	90	51220814	51220903	1e-41	170
HIGH	18	NODE_27_length_74_cov_3.716216	hybrid paired end (rt_2)	chr1	96.81	94	3	0	1	94	51221733	51221640	3e-39	163
HIGH	18	82557540	hybrid (lt_1)	chr1	100	72	0	0	1	72	51221232	51221303	2e-33	143
HIGH	18	78336039	hybrid (lt_1)	chr1	100	67	0	0	1	67	51221237	51221303	2e-30	133
HIGH	18	52547786	hybrid (lt_1)	chr1	100	55	0	0	1	55	51221249	51221303	3e-23	109
HIGH	18	91558697	hybrid (lt_1)	chr1	100	53	0	0	1	53	51221251	51221303	5e-22	105
HIGH	18	87482188	hybrid (lt_1)	chr1	100	43	0	0	1	43	51221261	51221303	5e-16	85
HIGH	18	78750684	hybrid (lt_1)	chr1	100	63	0	0	28	90	51221303	51221241	5e-28	125
HIGH	18	90503199	hybrid (lt_1)	chr1	100	42	0	0	49	90	51221303	51221262	2e-15	83
HIGH	18	6484701	hybrid (lt_2)	chr1	100	50	0	0	41	90	51221299	51221348	3e-20	99
HIGH	18	18910213	hybrid (lt_2)	chr1	100	35	0	0	56	90	51221299	51221333	3e-11	69
HIGH	18	39213861	hybrid (lt_2)	chr1	100	59	0	0	32	90	51221299	51221357	1e-25	117
HIGH	18	64340254	hybrid (lt_2)	chr1	100	43	0	0	48	90	51221299	51221341	5e-16	85
HIGH	18	63102488	hybrid (lt_2)	chr1	100	33	0	0	1	33	51221331	51221299	4e-10	65
HIGH	18	39444419	hybrid (lt_2)	chr1	100	35	0	0	1	35	51221333	51221299	3e-11	69
HIGH	18	39419260	hybrid (lt_2)	chr1	100	52	0	0	1	52	51221350	51221299	2e-21	103
HIGH	18	15513073	hybrid (rt_1)	chr1	100	33	0	0	1	33	51221267	51221235	1e-10	65
HIGH	18	89006478	hybrid (rt_1)	chr1	100	53	0	0	1	53	51221287	51221235	2e-22	105
HIGH	18	12516864	hybrid (rt_2)	chr1	100	70	0	0	21	90	51221299	51221368	4e-32	139
HIGH	18	17133625	hybrid (rt_2)	chr1	100	24	0	0	67	90	51221299	51221322	0.0001	48
HIGH	18	52478141	hybrid (rt_2)	chr1	100	50	0	0	41	90	51221299	51221348	3e-20	99
HIGH	18	62503958	hybrid (rt_2)	chr1	100	70	0	0	21	90	51221299	51221368	4e-32	139
HIGH	18	88504519	hybrid (rt_2)	chr1	100	60	0	0	31	90	51221299	51221358	3e-26	119
HIGH	18	10910429	hybrid (rt_2)	chr1	100	49	0	0	1	49	51221347	51221299	1e-19	97
HIGH	18	43511772	hybrid (rt_2)	chr1	100	52	0	0	1	52	51221350	51221299	2e-21	103
HIGH	18	75401919	hybrid (rt_2)	chr1	100	52	0	0	1	52	51221350	51221299	2e-21	103
HIGH	19	NODE_70_length_87_cov_2.402299	hybrid paired end (rt_1)	chr2	100	107	0	0	1	107	185930	185824	4e-54	212
HIGH	19	71525537	hybrid (lt_2)	chr2	100	90	0	0	1	90	185447	185536	4e-44	178
HIGH	19	46104158	hybrid (lt_2)	chr2	98.89	90	1	0	1	90	185468	185379	1e-41	170
HIGH	19	64800048	hybrid (rt_2)	chr2	100	90	0	0	1	90	185442	185531	4e-44	178
HIGH	19	90317589	hybrid (rt_2)	chr2	100	90	0	0	1	90	185443	185532	4e-44	178
HIGH	19	30248505	hybrid (rt_2)	chr2	100	90	0	0	1	90	185444	185533	4e-44	178
HIGH	19	11822690	hybrid (rt_2)	chr2	98.89	90	1	0	1	90	185469	185380	1e-41	170
HIGH	20	NODE_218_length_379_cov_6.408971	Tnt1 paired end (lt_1)	chr3	98.69	382	5	0	1	382	302554	302935	0	718
HIGH	20	NODE_114_length_176_cov_7.443182	Tnt1 paired end (lt_1)	chr3	98.88	179	2	0	1	179	303109	302931	5e-92	339
HIGH	20	NODE_316_length_272_cov_7.459559	Tnt1 paired end (rt_1)	chr3	98.91	275	3	0	1	275	302661	302935	9e-147	521
HIGH	20	NODE_105_length_219_cov_8.214612	Tnt1 paired end (rt_1)	chr3	98.65	222	3	0	1	222	303152	302931	3e-115	416
HIGH	20	NODE_130_length_81_cov_4.790123	Tnt1 paired end (rt_1)	chr3	98.68	76	1	0	1	76	303315	303240	3e-33	143
HIGH	20	NODE_10_length_97_cov_3.340206	hybrid paired end (lt_1)	chr3	96.52	115	4	0	3	117	302505	302619	2e-49	196
HIGH	20	NODE_79_length_127_cov_4.007874	hybrid paired end (rt_1)	chr3	99.32	147	1	0	1	147	303404	303258	2e-75	283
HIGH	20	NODE_39_length_143_cov_3.657343	hybrid paired end (rt_2)	chr3	99.39	163	1	0	1	163	303410	303248	6e-85	315
HIGH	20	61294793	hybrid (lt_1)	chr3	100	75	0	0	1	75	302861	302935	4e-35	149
HIGH	20	93121913	hybrid (lt_1)	chr3	100	73	0	0	1	73	302863	302935	6e-34	145
HIGH	20	63860355	hybrid (lt_1)	chr3	100	72	0	0	1	72	302864	302935	2e-33	143
HIGH	20	83199403	hybrid (lt_1)	chr3	100	72	0	0	1	72	302864	302935	2e-33	143
HIGH	20	90979572	hybrid (lt_1)	chr3	100	65	0	0	1	65	302871	302935	3e-29	129
HIGH	20	65380325	hybrid (lt_1)	chr3	100	47	0	0	1	47	302889	302935	2e-18	93
HIGH	20	54757894	hybrid (lt_1)	chr3	100	47	0	0	44	90	302935	302889	2e-18	93
HIGH	20	89127579	hybrid (lt_1)	chr3	100	58	0	0	33	90	302935	302878	5e-25	115
HIGH	20	19710860	hybrid (lt_2)	chr3	100	29	0	0	62	90	302931	302959	1e-07	58
HIGH	20	20062366	hybrid (lt_2)	chr3	100	48	0	0	43	90	302931	302978	5e-19	95
HIGH	20	43901413	hybrid (lt_2)	chr3	100	51	0	0	40	90	302931	302981	8e-21	101
HIGH	20	59270365	hybrid (lt_2)	chr3	100	51	0	0	40	90	302931	302981	8e-21	101
HIGH	20	74276476	hybrid (lt_2)	chr3	98.55	69	1	0	22	90	302931	302999	3e-29	129
HIGH	20	83890208	hybrid (lt_2)	chr3	98.68	76	1	0	15	90	302931	303006	2e-33	143
HIGH	20	49972677	hybrid (lt_2)	chr3	100	23	0	0	1	23	302953	302931	0.0004	46
HIGH	20	74741576	hybrid (lt_2)	chr3	100	29	0	0	1	29	302959	302931	1e-07	58
HIGH	20	77548893	hybrid (lt_2)	chr3	100	29	0	0	1	29	302959	302931	1e-07	58
HIGH	20	88184636	hybrid (lt_2)	chr3	100	32	0	0	1	32	302962	302931	2e-09	63
HIGH	20	36489882	hybrid (lt_2)	chr3	100	39	0	0	1	39	302969	302931	1e-13	77
HIGH	20	79705181	hybrid (lt_2)	chr3	100	47	0	0	1	47	302977	302931	2e-18	93
HIGH	20	6687868	hybrid (lt_2)	chr3	100	53	0	0	1	53	302983	302931	5e-22	105
HIGH	20	59962571	hybrid (lt_2)	chr3	100	54	0	0	2	55	302984	302931	1e-22	107
HIGH	20	69203244	hybrid (lt_2)	chr3	98.31	59	1	0	1	59	302989	302931	3e-23	109
HIGH	20	74242157	hybrid (lt_2)	chr3	98.33	60	1	0	1	60	302990	302931	8e-24	111
HIGH	20	30765128	hybrid (lt_2)	chr3	98.51	67	1	0	1	67	302997	302931	5e-28	125
HIGH	20	72170840	hybrid (lt_2)	chr3	98.68	76	1	0	1	76	303006	302931	2e-33	143
HIGH	20	60452815	hybrid (rt_1)	chr3	100	36	0	0	1	36	302900	302935	4e-12	71
HIGH	20	80752937	hybrid (rt_1)	chr3	100	30	0	0	1	30	302906	302935	2e-08	60
HIGH	20	90363363	hybrid (rt_1)	chr3	100	30	0	0	1	30	302906	302935	2e-08	60
HIGH	20	47680288	hybrid (rt_1)	chr3	100	24	0	0	1	24	302912	302935	4e-05	48
HIGH	20	8918177	hybrid (rt_1)	chr3	100	28	0	0	1	28	302915	302888	7e-08	56
HIGH	20	44214371	hybrid (rt_1)	chr3	100	47	0	0	1	47	302917	302871	8e-19	93
HIGH	20	45016152	hybrid (rt_2)	chr3	98.51	67	1	0	24	90	302931	302997	5e-28	125
HIGH	20	53722196	hybrid (rt_2)	chr3	98.41	63	1	0	28	90	302931	302993	1e-25	117
HIGH	20	60112192	hybrid (rt_2)	chr3	100	52	0	0	39	90	302931	302982	2e-21	103
HIGH	20	61008826	hybrid (rt_2)	chr3	98.46	65	1	0	26	90	302931	302995	8e-27	121
HIGH	20	67364884	hybrid (rt_2)	chr3	100	26	0	0	65	90	302931	302956	6e-06	52
HIGH	20	72170840	hybrid (rt_2)	chr3	100	36	0	0	55	90	302931	302966	7e-12	71
HIGH	20	87397114	hybrid (rt_2)	chr3	98.48	66	1	0	25	90	302931	302996	2e-27	123
HIGH	20	2030422	hybrid (rt_2)	chr3	100	26	0	0	1	26	302956	302931	6e-06	52
HIGH	20	31005358	hybrid (rt_2)	chr3	100	37	0	0	1	37	302967	302931	2e-12	73
HIGH	20	37844687	hybrid (rt_2)	chr3	100	37	0	0	1	37	302967	302931	2e-12	73
HIGH	20	9871782	hybrid (rt_2)	chr3	100	39	0	0	1	39	302969	302931	1e-13	77
HIGH	20	65450346	hybrid (rt_2)	chr3	100	45	0	0	1	45	302975	302931	3e-17	89
HIGH	20	89126624	hybrid (rt_2)	chr3	100	45	0	0	1	45	302975	302931	3e-17	89
HIGH	20	81430732	hybrid (rt_2)	chr3	100	54	0	0	5	58	302984	302931	1e-22	107
HIGH	20	69623326	hybrid (rt_2)	chr3	98.31	59	1	0	1	59	302989	302931	3e-23	109
HIGH	20	82801937	hybrid (rt_2)	chr3	98.33	60	1	0	1	60	302990	302931	8e-24	111
HIGH	20	48551413	hybrid (rt_2)	chr3	98.67	75	1	0	1	75	303005	302931	9e-33	141
HIGH	21	NODE_202_length_134_cov_5.716418	Tnt1 paired end (lt_1)	chr3	100	71	0	0	77	147	2109920	2109990	2e-32	141
HIGH	21	NODE_189_length_84_cov_5.392857	Tnt1 paired end (lt_1)	chr3	94.29	70	4	0	10	79	2109986	2110055	2e-22	107
HIGH	21	NODE_140_length_98_cov_4.979592	Tnt1 paired end (rt_1)	chr3	99.07	108	1	0	1	108	2109700	2109807	3e-52	206
HIGH	21	NODE_313_length_154_cov_5.428571	Tnt1 paired end (rt_1)	chr3	100	71	0	0	97	167	2109920	2109990	2e-32	141
HIGH	21	NODE_134_length_85_cov_6.741177	Tnt1 paired end (rt_1)	chr3	94.29	70	4	0	11	80	2109986	2110055	2e-22	107
HIGH	21	NODE_15_length_109_cov_3.587156	Tnt1 paired end (lt_2)	chr3	100	42	0	0	1	42	2110250	2110209	3e-15	83
HIGH	21	NODE_44_length_137_cov_1.978102	hybrid paired end (lt_1)	chr3	96.36	55	2	0	103	157	2110152	2110098	4e-18	93
HIGH	21	NODE_80_length_117_cov_2.324786	hybrid paired end (rt_1)	chr3	97.08	137	4	0	1	137	2109621	2109757	2e-62	240
HIGH	21	NODE_1_length_109_cov_3.587156	hybrid paired end (lt_2)	chr3	100	42	0	0	1	42	2110250	2110209	3e-15	83
HIGH	21	NODE_78_length_102_cov_1.754902	hybrid paired end (rt_2)	chr3	97.54	122	3	0	1	122	2109620	2109741	7e-56	218
HIGH	21	70956137	hybrid (lt_2)	chr3	93.1	58	4	0	1	58	2109998	2110055	2e-15	83
HIGH	21	58484282	hybrid (lt_2)	chr3	91.3	46	4	0	1	46	2110010	2110055	3e-08	60
HIGH	21	29584395	hybrid (lt_2)	chr3	90.91	44	4	0	1	44	2110012	2110055	4e-07	56
HIGH	21	64493146	hybrid (lt_2)	chr3	91.67	48	4	0	43	90	2110055	2110008	2e-09	63
HIGH	21	91453798	hybrid (lt_2)	chr3	92.16	51	4	0	40	90	2110055	2110005	3e-11	69
HIGH	21	3108910	hybrid (rt_2)	chr3	94.03	67	4	0	1	67	2109989	2110055	8e-21	101
HIGH	21	45258571	hybrid (rt_2)	chr3	94.03	67	4	0	1	67	2109989	2110055	8e-21	101
HIGH	21	53358459	hybrid (rt_2)	chr3	93.65	63	4	0	1	63	2109993	2110055	2e-18	93
HIGH	21	75245284	hybrid (rt_2)	chr3	93.22	59	4	0	1	59	2109997	2110055	5e-16	85
HIGH	21	46798173	hybrid (rt_2)	chr3	91.49	47	4	0	1	47	2110009	2110055	7e-09	61
HIGH	21	30187281	hybrid (rt_2)	chr3	93.75	32	2	0	1	32	2110024	2110055	0.0001	48
HIGH	21	49196263	hybrid (rt_2)	chr3	93.55	62	4	0	29	90	2110055	2109994	7e-18	91
HIGH	21	58686999	hybrid (rt_2)	chr3	94.2	69	4	0	22	90	2110055	2109987	5e-22	105
HIGH	22	NODE_27_length_258_cov_3.922481	Tnt1 paired end (lt_1)	chr3	91.75	291	11	3	1	278	3426640	3426930	5e-105	383
HIGH	22	NODE_268_length_53_cov_1.283019	Tnt1 paired end (lt_1)	chr3	96.36	55	2	0	1	55	3426952	3427006	1e-18	93
HIGH	22	NODE_133_length_165_cov_3.739394	Tnt1 paired end (lt_1)	chr3	100	87	0	0	82	168	3427088	3427002	6e-42	172
HIGH	22	NODE_110_length_107_cov_3.570093	Tnt1 paired end (rt_1)	chr3	96.06	127	5	0	1	127	3426804	3426930	4e-54	212
HIGH	22	NODE_328_length_53_cov_1.283019	Tnt1 paired end (rt_1)	chr3	96.36	55	2	0	1	55	3426952	3427006	1e-18	93
HIGH	22	NODE_224_length_165_cov_4.163636	Tnt1 paired end (rt_1)	chr3	100	87	0	0	82	168	3427088	3427002	6e-42	172
HIGH	22	NODE_326_length_70_cov_1.971429	Tnt1 paired end (rt_1)	chr3	91.84	98	0	1	1	90	3427442	3427345	1e-31	137
HIGH	22	NODE_47_length_104_cov_4.682693	hybrid paired end (rt_1)	chr3	100	106	0	0	19	124	3427495	3427390	2e-53	210
HIGH	22	74709493	hybrid (lt_1)	chr3	97.01	67	2	0	1	67	3426940	3427006	1e-25	117
HIGH	22	59802338	hybrid (lt_1)	chr3	96.3	54	2	0	1	54	3426953	3427006	7e-18	91
HIGH	22	36784846	hybrid (lt_1)	chr3	97.83	46	1	0	4	49	3426961	3427006	2e-15	83
HIGH	22	20107724	hybrid (lt_1)	chr3	100	28	0	0	2	29	3426979	3427006	4e-07	56
HIGH	22	46795344	hybrid (lt_1)	chr3	100	28	0	0	63	90	3427006	3426979	4e-07	56
HIGH	22	65552723	hybrid (lt_2)	chr3	100	53	0	0	38	90	3427002	3427054	5e-22	105
HIGH	22	28340018	hybrid (lt_2)	chr3	100	29	0	0	1	29	3427030	3427002	1e-07	58
HIGH	22	80540165	hybrid (lt_2)	chr3	100	39	0	0	1	39	3427040	3427002	1e-13	77
HIGH	22	93444383	hybrid (lt_2)	chr3	100	39	0	0	1	39	3427040	3427002	1e-13	77
HIGH	22	9981377	hybrid (lt_2)	chr3	100	42	0	0	1	42	3427043	3427002	2e-15	83
HIGH	22	90639380	hybrid (lt_2)	chr3	100	42	0	0	1	42	3427043	3427002	2e-15	83
HIGH	22	62186163	hybrid (lt_2)	chr3	100	44	0	0	1	44	3427045	3427002	1e-16	87
HIGH	22	22001416	hybrid (lt_2)	chr3	100	53	0	0	1	53	3427054	3427002	5e-22	105
HIGH	22	70496919	hybrid (lt_2)	chr3	100	53	0	0	1	53	3427054	3427002	5e-22	105
HIGH	22	36855992	hybrid (lt_2)	chr3	100	69	0	0	1	69	3427070	3427002	1e-31	137
HIGH	22	36303977	hybrid (lt_2)	chr3	100	70	0	0	1	70	3427071	3427002	4e-32	139
HIGH	22	51382352	hybrid (lt_2)	chr3	100	70	0	0	1	70	3427071	3427002	4e-32	139
HIGH	22	40300841	hybrid (rt_1)	chr3	95.45	44	2	0	1	44	3426952	3426995	3e-12	71
HIGH	22	13686941	hybrid (rt_1)	chr3	96.88	32	1	0	1	32	3426961	3426992	9e-08	56
HIGH	22	37982605	hybrid (rt_1)	chr3	100	26	0	0	1	26	3426981	3427006	2e-06	52
HIGH	22	8787734	hybrid (rt_2)	chr3	100	55	0	0	36	90	3427002	3427056	3e-23	109
HIGH	22	41558182	hybrid (rt_2)	chr3	100	26	0	0	65	90	3427002	3427027	6e-06	52
HIGH	22	47461126	hybrid (rt_2)	chr3	100	42	0	0	49	90	3427002	3427043	2e-15	83
HIGH	22	48053732	hybrid (rt_2)	chr3	100	60	0	0	31	90	3427002	3427061	3e-26	119
HIGH	22	62727176	hybrid (rt_2)	chr3	100	47	0	0	44	90	3427002	3427048	2e-18	93
HIGH	22	70232848	hybrid (rt_2)	chr3	100	42	0	0	49	90	3427002	3427043	2e-15	83
HIGH	22	73788856	hybrid (rt_2)	chr3	100	42	0	0	49	90	3427002	3427043	2e-15	83
HIGH	22	30852042	hybrid (rt_2)	chr3	100	27	0	0	1	27	3427028	3427002	2e-06	54
HIGH	22	93884168	hybrid (rt_2)	chr3	100	27	0	0	1	27	3427028	3427002	2e-06	54
HIGH	22	44470699	hybrid (rt_2)	chr3	100	30	0	0	1	30	3427031	3427002	3e-08	60
HIGH	22	49119741	hybrid (rt_2)	chr3	100	35	0	0	1	35	3427036	3427002	3e-11	69
HIGH	22	86713025	hybrid (rt_2)	chr3	100	43	0	0	1	43	3427044	3427002	5e-16	85
HIGH	22	11436797	hybrid (rt_2)	chr3	100	60	0	0	1	60	3427061	3427002	3e-26	119
HIGH	22	47060394	hybrid (rt_2)	chr3	100	60	0	0	1	60	3427061	3427002	3e-26	119
HIGH	22	27412014	hybrid (rt_2)	chr3	100	69	0	0	1	69	3427070	3427002	1e-31	137
HIGH	22	14423975	hybrid (rt_2)	chr3	100	77	0	0	1	77	3427078	3427002	2e-36	153
HIGH	23	NODE_319_length_70_cov_1.571429	Tnt1 paired end (rt_1)	chr3	100	90	0	0	1	90	4290199	4290288	4e-44	178
HIGH	23	NODE_46_length_133_cov_3.015038	hybrid paired end (rt_1)	chr3	100	82	0	0	72	153	4290194	4290275	5e-39	163
HIGH	23	NODE_42_length_137_cov_2.021898	hybrid paired end (rt_2)	chr3	100	81	0	0	77	157	4290194	4290274	2e-38	161
HIGH	24	NODE_57_length_161_cov_3.720497	Tnt1 paired end (lt_1)	chr3	97.55	163	4	0	19	181	4292079	4292241	9e-78	291
HIGH	24	NODE_93_length_360_cov_4.847222	Tnt1 paired end (lt_1)	chr3	94.54	366	20	0	1	366	4292665	4292300	2e-160	567
HIGH	24	NODE_51_length_239_cov_3.828452	Tnt1 paired end (rt_1)	chr3	96.04	227	9	0	19	245	4292079	4292305	7e-104	379
HIGH	24	NODE_198_length_277_cov_4.584837	Tnt1 paired end (rt_1)	chr3	94.29	280	16	0	4	283	4292579	4292300	1e-118	428
HIGH	24	NODE_26_length_71_cov_3.943662	Tnt1 paired end (lt_2)	chr3	96.7	91	3	0	1	91	4292740	4292650	2e-37	157
HIGH	24	NODE_19_length_71_cov_3.943662	hybrid paired end (lt_2)	chr3	96.7	91	3	0	1	91	4292740	4292650	2e-37	157
HIGH	24	23323167	hybrid (lt_1)	chr3	93.94	66	4	0	25	90	4292300	4292365	3e-20	99
HIGH	24	38170112	hybrid (lt_1)	chr3	93.44	61	4	0	30	90	4292300	4292360	3e-17	89
HIGH	24	47543809	hybrid (lt_1)	chr3	93.44	61	4	0	30	90	4292300	4292360	3e-17	89
HIGH	24	48721859	hybrid (lt_1)	chr3	93.44	61	4	0	30	90	4292300	4292360	3e-17	89
HIGH	24	24637857	hybrid (lt_1)	chr3	94.59	37	2	0	4	40	4292336	4292300	1e-07	58
HIGH	24	43800013	hybrid (lt_1)	chr3	94.59	37	2	0	4	40	4292336	4292300	1e-07	58
HIGH	24	56792116	hybrid (lt_1)	chr3	94.59	37	2	0	5	41	4292336	4292300	1e-07	58
HIGH	24	79774456	hybrid (lt_2)	chr3	93.15	73	5	0	1	73	4292233	4292305	5e-22	105
HIGH	24	4949214	hybrid (lt_2)	chr3	93.44	61	4	0	1	61	4292245	4292305	3e-17	89
HIGH	24	92232949	hybrid (lt_2)	chr3	92.59	54	4	0	1	54	4292252	4292305	4e-13	75
HIGH	24	20211446	hybrid (lt_2)	chr3	93.55	62	4	0	29	90	4292305	4292244	7e-18	91
HIGH	24	74456353	hybrid (lt_2)	chr3	92.98	57	4	0	34	90	4292305	4292249	7e-15	81
HIGH	24	80631258	hybrid (rt_1)	chr3	94.59	37	2	0	1	37	4292336	4292300	7e-08	58
HIGH	24	48450901	hybrid (rt_1)	chr3	92	50	4	0	1	50	4292360	4292311	5e-11	67
HIGH	24	20835639	hybrid (rt_2)	chr3	93.55	62	4	0	3	64	4292244	4292305	7e-18	91
HIGH	24	36989662	hybrid (rt_2)	chr3	92.98	57	4	0	34	90	4292305	4292249	7e-15	81
HIGH	25	NODE_62_length_253_cov_4.185771	Tnt1 paired end (lt_1)	chr3	88.62	123	14	0	136	258	6007491	6007369	8e-30	133
HIGH	25	NODE_53_length_229_cov_5.021834	Tnt1 paired end (rt_1)	chr3	88.62	123	14	0	108	230	6007491	6007369	7e-30	133
HIGH	25	82651021	hybrid (rt_1)	chr3	90.48	63	6	0	5	67	6007439	6007377	8e-14	77
HIGH	26	NODE_184_length_391_cov_3.915601	Tnt1 paired end (lt_1)	chr3	98.74	398	5	0	1	398	28812269	28812666	0	749
HIGH	26	NODE_319_length_63_cov_1.857143	Tnt1 paired end (lt_1)	chr3	100	67	0	0	1	67	28812726	28812660	2e-30	133
HIGH	26	NODE_203_length_87_cov_2.402299	Tnt1 paired end (lt_1)	chr3	100	107	0	0	1	107	28812825	28812719	4e-54	212
HIGH	26	NODE_309_length_190_cov_4.578948	Tnt1 paired end (rt_1)	chr3	98.57	210	3	0	1	210	28812421	28812630	4e-108	392
HIGH	26	NODE_131_length_49_cov_2.265306	Tnt1 paired end (rt_1)	chr3	98.21	56	1	0	1	56	28812611	28812666	1e-21	103
HIGH	26	NODE_213_length_73_cov_2.561644	Tnt1 paired end (rt_1)	chr3	100	77	0	0	1	77	28812736	28812660	2e-36	153
HIGH	26	NODE_111_length_106_cov_2.632076	Tnt1 paired end (rt_1)	chr3	100	126	0	0	1	126	28812844	28812719	2e-65	250
HIGH	26	NODE_40_length_85_cov_2.411765	Tnt1 paired end (lt_2)	chr3	100	105	0	0	1	105	28812217	28812321	6e-53	208
HIGH	26	NODE_19_length_81_cov_2.481482	hybrid paired end (lt_1)	chr3	100	101	0	0	1	101	28812217	28812317	1e-50	200
HIGH	26	NODE_74_length_96_cov_2.177083	hybrid paired end (rt_1)	chr3	99.11	112	1	0	1	112	28813105	28812994	4e-17	89
HIGH	26	NODE_37_length_85_cov_2.411765	hybrid paired end (lt_2)	chr3	100	105	0	0	1	105	28812217	28812321	6e-53	208
HIGH	26	NODE_75_length_71_cov_1.028169	hybrid paired end (rt_2)	chr3	100	72	0	0	20	91	28812660	28812731	2e-33	143
HIGH	26	NODE_23_length_110_cov_2.454545	hybrid paired end (rt_2)	chr3	97.67	43	1	0	88	130	28813040	28812998	2e-13	77
HIGH	26	17257207	hybrid (lt_1)	chr3	97.44	39	1	0	1	39	28812628	28812666	3e-11	69
HIGH	26	680346	hybrid (lt_1)	chr3	97.06	34	1	0	57	90	28812666	28812633	3e-08	60
HIGH	26	41961053	hybrid (lt_1)	chr3	97.78	45	1	0	46	90	28812666	28812622	7e-15	81
HIGH	26	71065895	hybrid (lt_1)	chr3	97.96	49	1	0	42	90	28812666	28812618	3e-17	89
HIGH	26	88410166	hybrid (lt_1)	chr3	97.14	35	1	0	56	90	28812666	28812632	7e-09	61
HIGH	26	6172423	hybrid (lt_2)	chr3	100	54	0	0	37	90	28812660	28812713	1e-22	107
HIGH	26	7362012	hybrid (lt_2)	chr3	100	37	0	0	54	90	28812660	28812696	2e-12	73
HIGH	26	7625396	hybrid (lt_2)	chr3	100	72	0	0	19	90	28812660	28812731	2e-33	143
HIGH	26	34231473	hybrid (lt_2)	chr3	100	54	0	0	37	90	28812660	28812713	1e-22	107
HIGH	26	49438360	hybrid (lt_2)	chr3	100	39	0	0	1	39	28812698	28812660	1e-13	77
HIGH	26	67666183	hybrid (lt_2)	chr3	100	42	0	0	1	42	28812701	28812660	2e-15	83
HIGH	26	62628375	hybrid (rt_1)	chr3	97.37	38	1	0	1	38	28812629	28812666	8e-11	67
HIGH	26	19737821	hybrid (rt_1)	chr3	100	26	0	0	5	30	28812641	28812666	2e-06	52
HIGH	26	78288149	hybrid (rt_1)	chr3	98.11	53	1	0	12	64	28812666	28812614	8e-20	97
HIGH	26	61486646	hybrid (rt_2)	chr3	100	45	0	0	46	90	28812660	28812704	3e-17	89
HIGH	26	92252584	hybrid (rt_2)	chr3	100	72	0	0	19	90	28812660	28812731	2e-33	143
HIGH	26	65641333	hybrid (rt_2)	chr3	100	24	0	0	1	24	28812683	28812660	0.0001	48
HIGH	26	76007876	hybrid (rt_2)	chr3	100	41	0	0	1	41	28812700	28812660	7e-15	81
HIGH	26	53730213	hybrid (rt_2)	chr3	100	67	0	0	1	67	28812726	28812660	2e-30	133
HIGH	26	70209005	hybrid (rt_2)	chr3	100	72	0	0	1	72	28812731	28812660	2e-33	143
HIGH	26	7213357	hybrid (rt_2)	chr3	100	77	0	0	1	77	28812736	28812660	2e-36	153
HIGH	27	NODE_318_length_79_cov_4.075949	Tnt1 paired end (lt_1)	chr3	97.98	99	1	1	1	99	34899632	34899729	3e-42	172
HIGH	27	NODE_28_length_166_cov_2.825301	Tnt1 paired end (lt_1)	chr3	100	186	0	0	1	186	34899740	34899925	5e-101	369
HIGH	27	NODE_246_length_45_cov_1.933333	Tnt1 paired end (lt_1)	chr3	100	48	0	0	1	48	34900018	34899971	3e-19	95
HIGH	27	NODE_317_length_118_cov_2.923729	Tnt1 paired end (lt_1)	chr3	96.49	57	2	0	1	57	34900164	34900108	2e-19	97
HIGH	27	NODE_19_length_186_cov_3.381721	Tnt1 paired end (rt_1)	chr3	100	206	0	0	1	206	34899740	34899945	6e-113	408
HIGH	27	NODE_156_length_45_cov_2.644444	Tnt1 paired end (rt_1)	chr3	100	48	0	0	1	48	34900018	34899971	3e-19	95
HIGH	27	NODE_239_length_129_cov_3.217054	Tnt1 paired end (rt_1)	chr3	96.92	65	2	0	4	68	34900172	34900108	4e-24	113
HIGH	27	NODE_52_length_73_cov_2.602740	hybrid paired end (rt_1)	chr3	98.92	93	1	0	1	93	34900393	34900301	2e-43	176
HIGH	27	NODE_40_length_70_cov_1.885714	hybrid paired end (rt_2)	chr3	96.67	90	3	0	1	90	34900214	34900125	8e-27	121
HIGH	27	84220329	hybrid (lt_1)	chr3	100	54	0	0	1	54	34899922	34899975	1e-22	107
HIGH	27	4168596	hybrid (lt_1)	chr3	97.83	46	1	0	1	46	34899930	34899975	2e-15	83
HIGH	27	74638787	hybrid (lt_1)	chr3	100	42	0	0	1	42	34899934	34899975	2e-15	83
HIGH	27	81146264	hybrid (lt_1)	chr3	100	40	0	0	1	40	34899936	34899975	3e-14	79
HIGH	27	38243198	hybrid (lt_1)	chr3	100	36	0	0	1	36	34899940	34899975	7e-12	71
HIGH	27	51176020	hybrid (lt_1)	chr3	100	36	0	0	1	36	34899940	34899975	7e-12	71
HIGH	27	66000582	hybrid (lt_1)	chr3	100	31	0	0	60	90	34899975	34899945	7e-09	61
HIGH	27	20014810	hybrid (lt_2)	chr3	100	55	0	0	35	89	34899971	34900025	3e-23	109
HIGH	27	58491268	hybrid (lt_2)	chr3	100	39	0	0	52	90	34899971	34900009	1e-13	77
HIGH	27	14573083	hybrid (rt_2)	chr3	100	55	0	0	35	89	34899971	34900025	3e-23	109
HIGH	27	19484976	hybrid (rt_2)	chr3	100	47	0	0	44	90	34899971	34900017	2e-18	93
HIGH	27	22794802	hybrid (rt_2)	chr3	100	55	0	0	35	89	34899971	34900025	3e-23	109
HIGH	27	48899846	hybrid (rt_2)	chr3	100	37	0	0	54	90	34899971	34900007	2e-12	73
HIGH	27	3995868	hybrid (rt_2)	chr3	100	35	0	0	1	35	34900005	34899971	3e-11	69
HIGH	27	37182646	hybrid (rt_2)	chr3	100	45	0	0	1	45	34900015	34899971	3e-17	89
HIGH	27	36034899	hybrid (rt_2)	chr3	100	48	0	0	1	48	34900018	34899971	5e-19	95
HIGH	28	NODE_175_length_115_cov_2.834783	Tnt1 paired end (lt_1)	chr3	100	32	0	0	86	117	37668525	37668556	3e-09	63
HIGH	28	NODE_150_length_154_cov_2.487013	Tnt1 paired end (lt_1)	chr3	94.94	158	8	0	1	158	37668708	37668551	3e-65	250
HIGH	28	NODE_276_length_259_cov_2.092664	Tnt1 paired end (rt_1)	chr3	100	32	0	0	230	261	37668525	37668556	6e-09	63
HIGH	28	NODE_270_length_219_cov_2.063927	Tnt1 paired end (rt_1)	chr3	94.76	191	10	0	33	223	37668741	37668551	5e-80	299
HIGH	28	4040852	hybrid (lt_1)	chr3	100	29	0	0	1	29	37668528	37668556	1e-07	58
HIGH	28	62100500	hybrid (lt_1)	chr3	100	23	0	0	1	23	37668534	37668556	0.0004	46
HIGH	28	68987112	hybrid (lt_1)	chr3	100	23	0	0	1	23	37668534	37668556	0.0004	46
HIGH	28	64508397	hybrid (lt_1)	chr3	100	32	0	0	53	84	37668556	37668525	2e-09	63
HIGH	28	81891492	hybrid (lt_1)	chr3	100	32	0	0	22	53	37668556	37668525	2e-09	63
HIGH	28	19265125	hybrid (lt_2)	chr3	95.83	48	2	0	1	48	37668598	37668551	3e-14	79
HIGH	28	29006761	hybrid (rt_1)	chr3	100	32	0	0	6	37	37668525	37668556	5e-10	63
HIGH	28	68612130	hybrid (rt_1)	chr3	100	27	0	0	1	27	37668530	37668556	9e-07	54
HIGH	28	41180779	hybrid (rt_1)	chr3	100	22	0	0	24	45	37668556	37668535	0.0006	44
HIGH	28	60284087	hybrid (rt_1)	chr3	100	30	0	0	26	55	37668556	37668527	1e-08	60
HIGH	28	19928382	hybrid (rt_2)	chr3	96.08	51	2	0	40	90	37668551	37668601	5e-16	85
HIGH	28	37109337	hybrid (rt_2)	chr3	96	50	2	0	41	90	37668551	37668600	2e-15	83
HIGH	28	61959099	hybrid (rt_2)	chr3	96	50	2	0	41	90	37668551	37668600	2e-15	83
HIGH	28	69041909	hybrid (rt_2)	chr3	96.36	55	2	0	36	90	37668551	37668605	2e-18	93
HIGH	28	71651397	hybrid (rt_2)	chr3	95	40	2	0	51	90	37668551	37668590	2e-09	63
HIGH	28	73089961	hybrid (rt_2)	chr3	96.88	64	2	0	19	82	37668551	37668614	8e-24	111
HIGH	28	74277852	hybrid (rt_2)	chr3	96.88	64	2	0	19	82	37668551	37668614	8e-24	111
HIGH	28	89788480	hybrid (rt_2)	chr3	96.23	53	2	0	1	53	37668603	37668551	3e-17	89
HIGH	28	14319919	hybrid (rt_2)	chr3	96.36	55	2	0	1	55	37668605	37668551	2e-18	93
HIGH	28	60987381	hybrid (rt_2)	chr3	96.88	64	2	0	6	69	37668614	37668551	8e-24	111
HIGH	28	61691036	hybrid (rt_2)	chr3	96.88	64	2	0	6	69	37668614	37668551	8e-24	111
HIGH	29	NODE_324_length_110_cov_3.727273	Tnt1 paired end (lt_1)	chr3	100	99	0	0	32	130	38717983	38718081	3e-49	196
HIGH	29	NODE_84_length_196_cov_3.056123	Tnt1 paired end (lt_1)	chr3	98.5	200	2	1	1	200	38718083	38718281	5e-86	319
HIGH	29	NODE_294_length_44_cov_2.477273	Tnt1 paired end (lt_1)	chr3	95.83	48	2	0	1	48	38718324	38718277	2e-14	79
HIGH	29	NODE_211_length_104_cov_1.923077	Tnt1 paired end (lt_1)	chr3	96.15	104	4	0	1	104	38718444	38718341	1e-42	174
HIGH	29	NODE_258_length_196_cov_3.770408	Tnt1 paired end (rt_1)	chr3	98.5	200	2	1	1	200	38718083	38718281	5e-86	319
HIGH	29	NODE_337_length_44_cov_2.477273	Tnt1 paired end (rt_1)	chr3	95.83	48	2	0	1	48	38718324	38718277	2e-14	79
HIGH	29	NODE_315_length_104_cov_1.923077	Tnt1 paired end (rt_1)	chr3	96.15	104	4	0	1	104	38718444	38718341	1e-42	174
HIGH	29	NODE_25_length_82_cov_2.414634	Tnt1 paired end (lt_2)	chr3	97.06	102	3	0	1	102	38717849	38717950	5e-44	178
HIGH	29	NODE_18_length_82_cov_2.414634	hybrid paired end (lt_2)	chr3	97.06	102	3	0	1	102	38717849	38717950	5e-44	178
HIGH	29	37762046	hybrid (lt_1)	chr3	100	29	0	0	1	29	38718253	38718281	1e-07	58
HIGH	29	23215147	hybrid (lt_1)	chr3	98.51	67	1	0	24	90	38718281	38718215	5e-28	125
HIGH	29	41285209	hybrid (lt_1)	chr3	98.41	63	1	0	28	90	38718281	38718219	1e-25	117
HIGH	29	62324572	hybrid (lt_1)	chr3	97.83	46	1	0	45	90	38718281	38718236	2e-15	83
HIGH	29	77765964	hybrid (lt_1)	chr3	100	25	0	0	66	90	38718281	38718257	3e-05	50
HIGH	29	89238391	hybrid (lt_2)	chr3	100	35	0	0	1	35	38718311	38718277	3e-11	69
HIGH	29	42270131	hybrid (lt_2)	chr3	100	36	0	0	1	36	38718312	38718277	7e-12	71
HIGH	29	72885145	hybrid (lt_2)	chr3	100	37	0	0	20	56	38718313	38718277	2e-12	73
HIGH	29	92315468	hybrid (rt_1)	chr3	98.15	54	1	0	1	54	38718228	38718281	2e-20	99
HIGH	29	79971047	hybrid (rt_2)	chr3	100	30	0	0	61	90	38718277	38718306	3e-08	60
HIGH	29	91363435	hybrid (rt_2)	chr3	100	34	0	0	1	34	38718310	38718277	1e-10	67
HIGH	29	71303730	hybrid (rt_2)	chr3	100	37	0	0	2	38	38718313	38718277	2e-12	73
HIGH	29	80577118	hybrid (rt_2)	chr3	95.83	48	2	0	1	48	38718324	38718277	3e-14	79
HIGH	30	NODE_48_length_327_cov_1.914373	Tnt1 paired end (lt_1)	chr3	98.5	334	3	2	1	333	44419163	44419495	5e-158	559
HIGH	30	NODE_94_length_217_cov_2.216590	Tnt1 paired end (lt_1)	chr3	99.48	194	0	1	1	194	44419710	44419518	6e-101	369
HIGH	30	NODE_40_length_267_cov_2.606742	Tnt1 paired end (rt_1)	chr3	98.91	274	2	1	1	273	44419222	44419495	2e-129	464
HIGH	30	NODE_295_length_217_cov_2.216590	Tnt1 paired end (rt_1)	chr3	99.48	194	0	1	1	194	44419710	44419518	6e-101	369
HIGH	30	NODE_305_length_70_cov_1.671429	Tnt1 paired end (rt_1)	chr3	100	90	0	0	1	90	44419885	44419796	4e-44	178
HIGH	30	NODE_11_length_70_cov_3.000000	Tnt1 paired end (lt_2)	chr3	98.89	90	1	0	1	90	44419067	44419156	1e-41	170
HIGH	30	NODE_91_length_70_cov_1.814286	hybrid paired end (rt_1)	chr3	100	90	0	0	1	90	44419885	44419796	4e-44	178
HIGH	30	NODE_8_length_70_cov_2.000000	hybrid paired end (lt_2)	chr3	98.89	90	1	0	1	90	44419067	44419156	1e-41	170
HIGH	30	84529065	hybrid (lt_1)	chr3	96.36	55	1	1	1	54	44419441	44419495	5e-16	85
HIGH	30	83896992	hybrid (lt_1)	chr3	97.73	44	1	0	2	45	44419452	44419495	3e-14	79
HIGH	30	72121393	hybrid (lt_1)	chr3	97.44	39	1	0	1	39	44419457	44419495	3e-11	69
HIGH	30	6410088	hybrid (lt_1)	chr3	97.73	44	1	0	44	87	44419495	44419452	3e-14	79
HIGH	30	17376644	hybrid (lt_1)	chr3	97.73	44	1	0	44	87	44419495	44419452	3e-14	79
HIGH	30	19428111	hybrid (lt_1)	chr3	97.06	68	1	1	24	90	44419495	44419428	8e-24	111
HIGH	30	33103124	hybrid (lt_1)	chr3	97.73	44	1	0	44	87	44419495	44419452	3e-14	79
HIGH	30	67692157	hybrid (lt_2)	chr3	100	43	0	0	1	43	44419560	44419518	5e-16	85
HIGH	30	91105349	hybrid (lt_2)	chr3	100	49	0	0	1	49	44419566	44419518	1e-19	97
HIGH	30	47143324	hybrid (rt_1)	chr3	97.44	39	1	0	1	39	44419457	44419495	1e-11	69
HIGH	30	64752041	hybrid (rt_2)	chr3	100	47	0	0	44	90	44419518	44419564	2e-18	93
HIGH	30	75923245	hybrid (rt_2)	chr3	100	26	0	0	65	90	44419518	44419543	6e-06	52
HIGH	31	NODE_85_length_70_cov_1.957143	hybrid paired end (rt_1)	chr3	98.89	90	1	0	1	90	46759176	46759087	1e-41	170
HIGH	31	NODE_85_length_70_cov_1.714286	hybrid paired end (rt_2)	chr3	98.89	90	1	0	1	90	46759200	46759111	1e-41	170
HIGH	31	70547122	hybrid (lt_2)	chr3	96.67	90	3	0	1	90	46758713	46758802	6e-37	155
HIGH	31	70576050	hybrid (lt_2)	chr3	96.67	90	3	0	1	90	46758714	46758803	6e-37	155
HIGH	31	54977097	hybrid (rt_2)	chr3	97.78	90	2	0	1	90	46758714	46758803	2e-39	163
HIGH	31	87867419	hybrid (rt_2)	chr3	97.78	90	2	0	1	90	46758714	46758803	2e-39	163
HIGH	31	58266838	hybrid (rt_2)	chr3	100	90	0	0	1	90	46758742	46758653	4e-44	178
HIGH	32	NODE_105_length_70_cov_1.885714	Tnt1 paired end (lt_1)	chr3	100	81	0	0	1	81	51706353	51706433	1e-38	161
HIGH	32	NODE_321_length_113_cov_1.557522	Tnt1 paired end (lt_1)	chr3	100	113	0	0	5	117	51706468	51706580	1e-57	224
HIGH	32	NODE_139_length_322_cov_4.559006	Tnt1 paired end (lt_1)	chr3	97.72	219	5	0	107	325	51706793	51706575	2e-108	394
HIGH	32	NODE_160_length_70_cov_1.814286	Tnt1 paired end (rt_1)	chr3	96.7	91	1	1	1	89	51706215	51706305	9e-36	151
HIGH	32	NODE_297_length_70_cov_1.885714	Tnt1 paired end (rt_1)	chr3	100	81	0	0	1	81	51706353	51706433	1e-38	161
HIGH	32	NODE_148_length_113_cov_2.796460	Tnt1 paired end (rt_1)	chr3	100	113	0	0	5	117	51706468	51706580	1e-57	224
HIGH	32	NODE_195_length_256_cov_4.914062	Tnt1 paired end (rt_1)	chr3	97.72	219	5	0	41	259	51706793	51706575	1e-108	394
HIGH	32	NODE_47_length_70_cov_1.228571	Tnt1 paired end (lt_2)	chr3	96.7	91	2	1	1	90	51707014	51706924	4e-35	149
HIGH	32	NODE_44_length_70_cov_1.228571	hybrid paired end (lt_2)	chr3	96.7	91	2	1	1	90	51707014	51706924	4e-35	149
HIGH	32	28424739	hybrid (lt_1)	chr3	100	31	0	0	1	31	51706605	51706575	7e-09	61
HIGH	32	31431180	hybrid (lt_1)	chr3	100	31	0	0	1	31	51706605	51706575	7e-09	61
HIGH	32	80702256	hybrid (lt_1)	chr3	100	49	0	0	1	49	51706623	51706575	1e-19	97
HIGH	32	51154195	hybrid (lt_1)	chr3	98.46	65	1	0	1	65	51706639	51706575	8e-27	121
HIGH	32	23423514	hybrid (lt_2)	chr3	100	58	0	0	1	58	51706523	51706580	5e-25	115
HIGH	32	40767939	hybrid (lt_2)	chr3	100	49	0	0	1	49	51706532	51706580	1e-19	97
HIGH	32	41863543	hybrid (lt_2)	chr3	100	49	0	0	1	49	51706532	51706580	1e-19	97
HIGH	32	28925528	hybrid (lt_2)	chr3	100	53	0	0	38	90	51706580	51706528	5e-22	105
HIGH	32	56440143	hybrid (rt_1)	chr3	100	27	0	0	28	54	51706575	51706601	8e-07	54
HIGH	32	30694562	hybrid (rt_1)	chr3	100	35	0	0	1	35	51706609	51706575	9e-12	69
HIGH	32	64611948	hybrid (rt_1)	chr3	98.28	58	1	0	1	58	51706646	51706589	7e-23	107
HIGH	32	57186541	hybrid (rt_2)	chr3	100	64	0	0	1	64	51706517	51706580	1e-28	127
HIGH	32	55410608	hybrid (rt_2)	chr3	100	27	0	0	1	27	51706554	51706580	2e-06	54
HIGH	32	57274	hybrid (rt_2)	chr3	97.5	40	1	0	51	90	51706580	51706541	7e-12	71
HIGH	32	35057131	hybrid (rt_2)	chr3	100	47	0	0	44	90	51706580	51706534	2e-18	93
HIGH	33	NODE_56_length_70_cov_2.957143	hybrid paired end (rt_1)	chr4	98.8	83	1	0	8	90	23600388	23600470	2e-37	157
HIGH	33	NODE_60_length_97_cov_3.597938	hybrid paired end (rt_2)	chr4	95.73	117	4	1	1	117	23601294	23601179	9e-46	184
HIGH	33	46071586	hybrid (lt_2)	chr4	95.56	90	4	0	1	90	23600807	23600896	1e-34	147
HIGH	33	32354521	hybrid (lt_2)	chr4	95.56	90	4	0	1	90	23600811	23600900	1e-34	147
HIGH	33	35205697	hybrid (lt_2)	chr4	95.56	90	4	0	1	90	23600812	23600901	1e-34	147
HIGH	33	72221684	hybrid (lt_2)	chr4	95.56	90	4	0	1	90	23600812	23600901	1e-34	147
HIGH	33	72620431	hybrid (lt_2)	chr4	95.56	90	4	0	1	90	23600812	23600901	1e-34	147
HIGH	33	23097859	hybrid (rt_2)	chr4	95.56	90	4	0	1	90	23600807	23600896	1e-34	147
HIGH	33	23022126	hybrid (rt_2)	chr4	94.12	85	5	0	1	85	23600837	23600753	3e-29	129
HIGH	33	85257883	hybrid (rt_2)	chr4	94.12	85	5	0	1	85	23600837	23600753	3e-29	129
HIGH	33	34696904	hybrid (rt_2)	chr4	94.32	88	5	0	1	88	23600840	23600753	6e-31	135
HIGH	34	NODE_136_length_248_cov_2.846774	Tnt1 paired end (lt_1)	chr4	99.11	225	2	0	28	252	26741646	26741870	9e-82	305
HIGH	34	NODE_273_length_131_cov_2.000000	Tnt1 paired end (lt_1)	chr4	98.51	134	0	1	1	134	26741996	26741865	9e-53	208
HIGH	34	NODE_179_length_70_cov_2.000000	Tnt1 paired end (lt_1)	chr4	98.89	90	1	0	1	90	26742077	26741988	1e-41	170
HIGH	34	NODE_197_length_248_cov_3.278226	Tnt1 paired end (rt_1)	chr4	99.11	225	2	0	28	252	26741646	26741870	9e-82	305
HIGH	34	NODE_202_length_131_cov_3.755725	Tnt1 paired end (rt_1)	chr4	98.51	134	0	1	1	134	26741996	26741865	9e-53	208
HIGH	34	NODE_307_length_70_cov_2.000000	Tnt1 paired end (rt_1)	chr4	98.89	90	1	0	1	90	26742077	26741988	1e-41	170
HIGH	34	34134260	hybrid (lt_1)	chr4	98.21	56	1	0	2	57	26741815	26741870	2e-21	103
HIGH	34	19999128	hybrid (lt_1)	chr4	98.18	55	1	0	21	75	26741816	26741870	8e-21	101
HIGH	34	79073253	hybrid (lt_1)	chr4	98.18	55	1	0	22	76	26741816	26741870	8e-21	101
HIGH	34	86669579	hybrid (lt_1)	chr4	97.83	46	1	0	1	46	26741825	26741870	2e-15	83
HIGH	34	92510439	hybrid (lt_1)	chr4	98.18	55	1	0	23	77	26741870	26741816	8e-21	101
HIGH	34	93504483	hybrid (lt_1)	chr4	98.11	53	1	0	38	90	26741870	26741818	1e-19	97
HIGH	34	75646864	hybrid (lt_2)	chr4	100	53	0	0	1	53	26741917	26741865	5e-22	105
HIGH	34	56478508	hybrid (lt_2)	chr4	100	62	0	0	1	62	26741926	26741865	2e-27	123
HIGH	34	88984989	hybrid (rt_1)	chr4	98.18	55	1	0	17	71	26741816	26741870	6e-21	101
HIGH	34	80126804	hybrid (rt_1)	chr4	97.83	46	1	0	1	46	26741825	26741870	1e-15	83
HIGH	34	18721369	hybrid (rt_1)	chr4	96.97	33	1	0	1	33	26741833	26741865	2e-08	58
HIGH	34	8761898	hybrid (rt_2)	chr4	100	23	0	0	1	23	26741887	26741865	0.0004	46
HIGH	34	53691442	hybrid (rt_2)	chr4	100	23	0	0	1	23	26741887	26741865	0.0004	46
HIGH	34	51339419	hybrid (rt_2)	chr4	100	35	0	0	1	35	26741899	26741865	3e-11	69
HIGH	34	12028803	hybrid (rt_2)	chr4	100	53	0	0	1	53	26741917	26741865	5e-22	105
HIGH	35	NODE_122_length_272_cov_5.308824	Tnt1 paired end (lt_1)	chr4	96.61	236	5	1	60	292	32269588	32269823	8e-98	359
HIGH	35	NODE_55_length_274_cov_7.343066	Tnt1 paired end (rt_1)	chr4	96.64	238	5	1	22	256	32269588	32269825	5e-99	363
HIGH	35	NODE_29_length_70_cov_1.585714	hybrid paired end (lt_1)	chr4	98.89	90	1	0	1	90	32269380	32269469	1e-41	170
HIGH	35	NODE_33_length_118_cov_4.338983	hybrid paired end (rt_1)	chr4	100	138	0	0	1	138	32270079	32269942	2e-72	274
HIGH	35	NODE_5_length_162_cov_5.679012	hybrid paired end (rt_2)	chr4	99.44	180	0	1	4	182	32270094	32269915	1e-92	341
HIGH	35	41160684	hybrid (lt_1)	chr4	97.37	38	1	0	1	38	32269788	32269825	1e-10	67
HIGH	35	55956475	hybrid (lt_1)	chr4	96.3	27	1	0	1	27	32269799	32269825	0.0004	46
HIGH	35	66993370	hybrid (lt_1)	chr4	97.56	41	1	0	50	90	32269825	32269785	2e-12	73
HIGH	36	NODE_161_length_110_cov_4.936364	Tnt1 paired end (rt_1)	chr4	96.92	130	4	0	1	130	33236080	33235951	3e-58	226
HIGH	36	NODE_4_length_115_cov_5.878261	hybrid paired end (rt_1)	chr4	96	50	2	0	86	135	33236055	33236006	3e-15	83
HIGH	36	NODE_28_length_163_cov_4.110429	hybrid paired end (rt_2)	chr4	95.31	64	3	0	120	183	33236055	33235992	4e-21	103
HIGH	37	NODE_124_length_209_cov_4.598086	Tnt1 paired end (lt_1)	chr4	97.82	229	5	0	1	229	33343073	33343301	1e-114	414
HIGH	37	NODE_207_length_98_cov_3.357143	Tnt1 paired end (lt_1)	chr4	100	104	0	0	1	104	33343416	33343313	3e-52	206
HIGH	37	NODE_277_length_79_cov_5.291139	Tnt1 paired end (lt_1)	chr4	93.94	99	3	1	1	99	33343501	33343406	6e-34	145
HIGH	37	NODE_121_length_365_cov_4.005479	Tnt1 paired end (rt_1)	chr4	98.37	367	6	0	4	370	33342951	33343317	0	680
HIGH	37	NODE_314_length_98_cov_3.357143	Tnt1 paired end (rt_1)	chr4	100	104	0	0	1	104	33343416	33343313	3e-52	206
HIGH	37	NODE_333_length_79_cov_5.291139	Tnt1 paired end (rt_1)	chr4	93.94	99	3	1	1	99	33343501	33343406	6e-34	145
HIGH	37	NODE_39_length_70_cov_2.828571	Tnt1 paired end (lt_2)	chr4	97.33	75	2	0	1	75	33343743	33343669	2e-30	133
HIGH	37	NODE_41_length_70_cov_2.000000	hybrid paired end (lt_1)	chr4	97.53	81	2	0	8	88	33343749	33343669	6e-34	145
HIGH	37	NODE_1_length_103_cov_3.359223	hybrid paired end (rt_1)	chr4	96.75	123	4	0	1	123	33342898	33343020	4e-54	212
HIGH	37	NODE_36_length_70_cov_2.828571	hybrid paired end (lt_2)	chr4	97.33	75	2	0	1	75	33343743	33343669	2e-30	133
HIGH	37	NODE_51_length_96_cov_3.572917	hybrid paired end (rt_2)	chr4	97.41	116	3	0	1	116	33342884	33342999	2e-52	206
HIGH	37	40799173	hybrid (lt_1)	chr4	100	46	0	0	45	90	33343313	33343358	7e-18	91
HIGH	37	59616067	hybrid (lt_1)	chr4	100	60	0	0	31	90	33343313	33343372	3e-26	119
HIGH	37	82677260	hybrid (lt_1)	chr4	100	60	0	0	31	90	33343313	33343372	3e-26	119
HIGH	37	50998861	hybrid (lt_1)	chr4	100	48	0	0	1	48	33343360	33343313	5e-19	95
HIGH	37	72913642	hybrid (lt_1)	chr4	100	49	0	0	1	49	33343361	33343313	1e-19	97
HIGH	37	3478705	hybrid (lt_1)	chr4	100	60	0	0	1	60	33343372	33343313	3e-26	119
HIGH	37	84700294	hybrid (lt_1)	chr4	100	72	0	0	1	72	33343384	33343313	2e-33	143
HIGH	37	85782035	hybrid (lt_1)	chr4	100	73	0	0	1	73	33343385	33343313	6e-34	145
HIGH	37	86621094	hybrid (lt_1)	chr4	100	73	0	0	1	73	33343385	33343313	6e-34	145
HIGH	37	30792217	hybrid (lt_2)	chr4	100	75	0	0	3	77	33343243	33343317	4e-35	149
HIGH	37	39989125	hybrid (lt_2)	chr4	100	75	0	0	2	76	33343243	33343317	4e-35	149
HIGH	37	46372907	hybrid (lt_2)	chr4	100	75	0	0	2	76	33343243	33343317	4e-35	149
HIGH	37	68177489	hybrid (lt_2)	chr4	100	75	0	0	3	77	33343243	33343317	4e-35	149
HIGH	37	90299432	hybrid (lt_2)	chr4	100	75	0	0	3	77	33343243	33343317	4e-35	149
HIGH	37	26445313	hybrid (lt_2)	chr4	100	70	0	0	1	70	33343248	33343317	4e-32	139
HIGH	37	74445327	hybrid (lt_2)	chr4	100	70	0	0	1	70	33343248	33343317	4e-32	139
HIGH	37	30064406	hybrid (lt_2)	chr4	100	59	0	0	1	59	33343259	33343317	1e-25	117
HIGH	37	91566272	hybrid (lt_2)	chr4	100	53	0	0	1	53	33343265	33343317	5e-22	105
HIGH	37	30148801	hybrid (lt_2)	chr4	100	48	0	0	1	48	33343270	33343317	5e-19	95
HIGH	37	22422940	hybrid (lt_2)	chr4	100	39	0	0	1	39	33343279	33343317	1e-13	77
HIGH	37	80002231	hybrid (lt_2)	chr4	100	38	0	0	1	38	33343280	33343317	4e-13	75
HIGH	37	25306768	hybrid (lt_2)	chr4	100	61	0	0	30	90	33343317	33343257	8e-27	121
HIGH	37	28656705	hybrid (lt_2)	chr4	100	28	0	0	63	90	33343317	33343290	4e-07	56
HIGH	37	67498946	hybrid (lt_2)	chr4	98.67	75	1	0	16	90	33343317	33343243	9e-33	141
HIGH	37	86739793	hybrid (lt_2)	chr4	100	61	0	0	30	90	33343317	33343257	8e-27	121
HIGH	37	81180579	hybrid (rt_1)	chr4	100	35	0	0	32	66	33343313	33343347	2e-11	69
HIGH	37	45376124	hybrid (rt_1)	chr4	100	25	0	0	1	25	33343337	33343313	1e-05	50
HIGH	37	61127181	hybrid (rt_1)	chr4	100	29	0	0	1	29	33343341	33343313	6e-08	58
HIGH	37	64800295	hybrid (rt_1)	chr4	100	37	0	0	1	37	33343349	33343313	1e-12	73
HIGH	37	53822304	hybrid (rt_2)	chr4	100	74	0	0	1	74	33343244	33343317	1e-34	147
HIGH	37	4573778	hybrid (rt_2)	chr4	100	73	0	0	1	73	33343245	33343317	6e-34	145
HIGH	37	83566500	hybrid (rt_2)	chr4	100	70	0	0	1	70	33343248	33343317	4e-32	139
HIGH	37	42127311	hybrid (rt_2)	chr4	100	67	0	0	1	67	33343251	33343317	2e-30	133
HIGH	37	50244362	hybrid (rt_2)	chr4	100	53	0	0	1	53	33343265	33343317	5e-22	105
HIGH	37	15371064	hybrid (rt_2)	chr4	100	49	0	0	1	49	33343269	33343317	1e-19	97
HIGH	37	16047028	hybrid (rt_2)	chr4	100	34	0	0	1	34	33343284	33343317	1e-10	67
HIGH	37	30736538	hybrid (rt_2)	chr4	100	31	0	0	1	31	33343287	33343317	7e-09	61
HIGH	37	19385074	hybrid (rt_2)	chr4	100	65	0	0	26	90	33343317	33343253	3e-29	129
HIGH	37	34798160	hybrid (rt_2)	chr4	100	34	0	0	57	90	33343317	33343284	1e-10	67
HIGH	37	48142702	hybrid (rt_2)	chr4	100	67	0	0	24	90	33343317	33343251	2e-30	133
HIGH	37	74445327	hybrid (rt_2)	chr4	100	62	0	0	29	90	33343317	33343256	2e-27	123
HIGH	37	78203403	hybrid (rt_2)	chr4	100	72	0	0	19	90	33343317	33343246	2e-33	143
HIGH	37	88651279	hybrid (rt_2)	chr4	100	61	0	0	30	90	33343317	33343257	8e-27	121
HIGH	38	NODE_46_length_386_cov_5.455958	Tnt1 paired end (lt_1)	chr4	98.97	389	4	0	1	389	33555042	33555430	0	698
HIGH	38	NODE_91_length_231_cov_5.653680	Tnt1 paired end (lt_1)	chr4	98.71	233	3	0	1	233	33555658	33555426	9e-122	438
HIGH	38	NODE_38_length_279_cov_6.293907	Tnt1 paired end (rt_1)	chr4	98.94	282	3	0	1	282	33555149	33555430	2e-138	494
HIGH	38	NODE_119_length_231_cov_8.380953	Tnt1 paired end (rt_1)	chr4	98.71	233	3	0	1	233	33555658	33555426	9e-122	438
HIGH	38	NODE_347_length_80_cov_2.525000	Tnt1 paired end (rt_1)	chr4	100	67	0	0	1	67	33555767	33555701	3e-30	133
HIGH	38	NODE_14_length_123_cov_4.577236	Tnt1 paired end (lt_2)	chr4	99.3	143	1	0	1	143	33554962	33555104	4e-73	276
HIGH	38	NODE_9_length_119_cov_3.907563	hybrid paired end (lt_1)	chr4	99.28	139	1	0	1	139	33554963	33555101	1e-70	268
HIGH	38	NODE_24_length_180_cov_4.244444	hybrid paired end (rt_1)	chr4	99.48	192	1	0	1	192	33555892	33555701	3e-90	333
HIGH	38	NODE_26_length_123_cov_4.008130	hybrid paired end (lt_2)	chr4	99.3	143	1	0	1	143	33554962	33555104	4e-73	276
HIGH	38	NODE_16_length_132_cov_5.810606	hybrid paired end (rt_2)	chr4	100	137	0	0	16	152	33555837	33555701	7e-72	272
HIGH	38	88489004	hybrid (lt_1)	chr4	100	53	0	0	1	53	33555378	33555430	2e-09	63
HIGH	38	89002932	hybrid (lt_1)	chr4	100	51	0	0	1	51	33555380	33555430	3e-08	60
HIGH	38	35464178	hybrid (lt_1)	chr4	100	50	0	0	1	50	33555381	33555430	1e-07	58
HIGH	38	91574981	hybrid (lt_1)	chr4	100	28	0	0	22	49	33555403	33555430	4e-07	56
HIGH	38	86043845	hybrid (lt_1)	chr4	100	26	0	0	1	26	33555405	33555430	6e-06	52
HIGH	38	91422233	hybrid (lt_1)	chr4	100	25	0	0	1	25	33555406	33555430	3e-05	50
HIGH	38	7106272	hybrid (lt_1)	chr4	100	67	0	0	24	90	33555430	33555364	7e-18	91
HIGH	38	27896819	hybrid (lt_1)	chr4	100	52	0	0	39	90	33555430	33555379	7e-09	61
HIGH	38	37115115	hybrid (lt_1)	chr4	100	70	0	0	21	90	33555430	33555361	1e-19	97
HIGH	38	37903091	hybrid (lt_1)	chr4	97.06	34	1	0	57	90	33555430	33555397	3e-08	60
HIGH	38	53440876	hybrid (lt_1)	chr4	100	54	0	0	37	90	33555430	33555377	4e-10	65
HIGH	38	76035845	hybrid (lt_1)	chr4	100	52	0	0	39	90	33555430	33555379	7e-09	61
HIGH	38	76999256	hybrid (lt_1)	chr4	100	28	0	0	51	78	33555430	33555403	4e-07	56
HIGH	38	78072176	hybrid (lt_1)	chr4	100	60	0	0	31	90	33555430	33555371	1e-13	77
HIGH	38	88050352	hybrid (lt_1)	chr4	100	30	0	0	61	90	33555430	33555401	3e-08	60
HIGH	38	93169272	hybrid (lt_1)	chr4	100	65	0	0	26	90	33555430	33555366	1e-16	87
HIGH	38	4430219	hybrid (lt_2)	chr4	100	60	0	0	31	90	33555426	33555485	3e-26	119
HIGH	38	16612832	hybrid (lt_2)	chr4	100	46	0	0	45	90	33555426	33555471	7e-18	91
HIGH	38	16809221	hybrid (lt_2)	chr4	100	66	0	0	25	90	33555426	33555491	9e-30	131
HIGH	38	28587847	hybrid (lt_2)	chr4	100	47	0	0	44	90	33555426	33555472	2e-18	93
HIGH	38	43018885	hybrid (lt_2)	chr4	100	69	0	0	22	90	33555426	33555494	1e-31	137
HIGH	38	46424693	hybrid (lt_2)	chr4	100	34	0	0	57	90	33555426	33555459	1e-10	67
HIGH	38	49728678	hybrid (lt_2)	chr4	100	45	0	0	46	90	33555426	33555470	3e-17	89
HIGH	38	70470328	hybrid (lt_2)	chr4	96.77	31	1	0	60	90	33555426	33555456	2e-06	54
HIGH	38	86888815	hybrid (lt_2)	chr4	100	46	0	0	45	90	33555426	33555471	7e-18	91
HIGH	38	52305034	hybrid (lt_2)	chr4	100	29	0	0	1	29	33555454	33555426	1e-07	58
HIGH	38	50842642	hybrid (lt_2)	chr4	100	36	0	0	1	36	33555461	33555426	7e-12	71
HIGH	38	7172764	hybrid (lt_2)	chr4	100	43	0	0	1	43	33555468	33555426	5e-16	85
HIGH	38	78555464	hybrid (lt_2)	chr4	100	52	0	0	1	52	33555477	33555426	2e-21	103
HIGH	38	22733754	hybrid (lt_2)	chr4	100	53	0	0	1	53	33555478	33555426	5e-22	105
HIGH	38	42349996	hybrid (lt_2)	chr4	100	53	0	0	1	53	33555478	33555426	5e-22	105
HIGH	38	55198621	hybrid (lt_2)	chr4	100	58	0	0	1	58	33555483	33555426	5e-25	115
HIGH	38	78738940	hybrid (lt_2)	chr4	100	65	0	0	1	65	33555490	33555426	3e-29	129
HIGH	38	6573994	hybrid (lt_2)	chr4	100	71	0	0	1	71	33555496	33555426	9e-33	141
HIGH	38	54177984	hybrid (rt_1)	chr4	100	40	0	0	1	40	33555356	33555395	1e-14	79
HIGH	38	58399286	hybrid (rt_1)	chr4	100	54	0	0	1	54	33555365	33555418	2e-10	65
HIGH	38	39390638	hybrid (rt_1)	chr4	100	28	0	0	1	28	33555368	33555395	2e-07	56
HIGH	38	28050859	hybrid (rt_1)	chr4	100	33	0	0	1	33	33555398	33555430	1e-10	65
HIGH	38	50133361	hybrid (rt_1)	chr4	100	29	0	0	1	29	33555402	33555430	5e-08	58
HIGH	38	48390053	hybrid (rt_1)	chr4	100	24	0	0	27	50	33555430	33555407	5e-05	48
HIGH	38	71850119	hybrid (rt_1)	chr4	100	28	0	0	22	49	33555430	33555403	3e-07	56
HIGH	38	93096298	hybrid (rt_1)	chr4	100	33	0	0	43	75	33555430	33555398	3e-10	65
HIGH	38	3874350	hybrid (rt_2)	chr4	100	58	0	0	33	90	33555426	33555483	5e-25	115
HIGH	38	15394289	hybrid (rt_2)	chr4	100	62	0	0	29	90	33555426	33555487	2e-27	123
HIGH	38	21889902	hybrid (rt_2)	chr4	100	70	0	0	21	90	33555426	33555495	4e-32	139
HIGH	38	41620783	hybrid (rt_2)	chr4	100	37	0	0	54	90	33555426	33555462	2e-12	73
HIGH	38	55609618	hybrid (rt_2)	chr4	100	40	0	0	51	90	33555426	33555465	3e-14	79
HIGH	38	67943910	hybrid (rt_2)	chr4	100	24	0	0	67	90	33555426	33555449	0.0001	48
HIGH	38	87671459	hybrid (rt_2)	chr4	100	62	0	0	29	90	33555426	33555487	2e-27	123
HIGH	38	6982894	hybrid (rt_2)	chr4	100	23	0	0	1	23	33555448	33555426	0.0004	46
HIGH	38	85009134	hybrid (rt_2)	chr4	100	30	0	0	1	30	33555455	33555426	3e-08	60
HIGH	38	91004996	hybrid (rt_2)	chr4	100	30	0	0	1	30	33555455	33555426	3e-08	60
HIGH	38	92477951	hybrid (rt_2)	chr4	100	36	0	0	1	36	33555461	33555426	7e-12	71
HIGH	38	87930269	hybrid (rt_2)	chr4	100	51	0	0	1	51	33555476	33555426	8e-21	101
HIGH	38	86498695	hybrid (rt_2)	chr4	100	56	0	0	1	56	33555481	33555426	8e-24	111
HIGH	38	51541989	hybrid (rt_2)	chr4	100	65	0	0	1	65	33555490	33555426	3e-29	129
HIGH	38	67190587	hybrid (rt_2)	chr4	98.46	65	1	0	1	65	33555490	33555426	8e-27	121
HIGH	38	70170412	hybrid (rt_2)	chr4	100	72	0	0	1	72	33555497	33555426	2e-33	143
HIGH	38	60274122	hybrid (rt_2)	chr4	100	73	0	0	1	73	33555498	33555426	6e-34	145
HIGH	39	NODE_180_length_232_cov_4.056035	Tnt1 paired end (lt_1)	chr4	98.41	252	4	0	1	252	34547808	34548059	1e-130	468
HIGH	39	NODE_168_length_107_cov_7.112150	Tnt1 paired end (lt_1)	chr4	100	111	0	0	1	111	34548059	34548169	2e-56	220
HIGH	39	NODE_111_length_236_cov_5.063560	Tnt1 paired end (lt_1)	chr4	99.17	240	2	0	1	240	34548404	34548165	2e-128	460
HIGH	39	NODE_308_length_127_cov_4.653543	Tnt1 paired end (rt_1)	chr4	99.32	147	1	0	1	147	34547913	34548059	2e-75	283
HIGH	39	NODE_75_length_107_cov_7.682243	Tnt1 paired end (rt_1)	chr4	100	111	0	0	1	111	34548059	34548169	2e-56	220
HIGH	39	NODE_61_length_236_cov_5.750000	Tnt1 paired end (rt_1)	chr4	99.17	240	2	0	1	240	34548404	34548165	2e-128	460
HIGH	39	NODE_36_length_70_cov_1.357143	Tnt1 paired end (lt_2)	chr4	97.78	90	2	0	1	90	34547716	34547805	2e-39	163
HIGH	39	NODE_58_length_70_cov_1.671429	hybrid paired end (lt_1)	chr4	97.78	90	2	0	1	90	34547719	34547808	2e-39	163
HIGH	39	NODE_75_length_110_cov_3.536364	hybrid paired end (rt_1)	chr4	100	130	0	0	1	130	34548617	34548488	9e-68	258
HIGH	39	NODE_33_length_70_cov_1.357143	hybrid paired end (lt_2)	chr4	97.78	90	2	0	1	90	34547716	34547805	2e-39	163
HIGH	39	NODE_1_length_118_cov_6.983051	hybrid paired end (rt_2)	chr4	100	138	0	0	1	138	34548591	34548454	2e-72	274
HIGH	39	2033322	hybrid (lt_1)	chr4	100	73	0	0	1	73	34548097	34548169	6e-34	145
HIGH	39	24823867	hybrid (lt_1)	chr4	100	65	0	0	1	65	34548105	34548169	3e-29	129
HIGH	39	63894034	hybrid (lt_1)	chr4	100	65	0	0	1	65	34548105	34548169	3e-29	129
HIGH	39	17211978	hybrid (lt_1)	chr4	100	42	0	0	1	42	34548128	34548169	2e-15	83
HIGH	39	9796736	hybrid (lt_1)	chr4	100	41	0	0	1	41	34548129	34548169	7e-15	81
HIGH	39	33268849	hybrid (lt_1)	chr4	100	41	0	0	1	41	34548129	34548169	7e-15	81
HIGH	39	75265712	hybrid (lt_1)	chr4	100	37	0	0	1	37	34548133	34548169	2e-12	73
HIGH	39	37595533	hybrid (lt_1)	chr4	100	67	0	0	24	90	34548169	34548103	2e-30	133
HIGH	39	84977428	hybrid (lt_1)	chr4	100	70	0	0	21	90	34548169	34548100	4e-32	139
HIGH	39	4498164	hybrid (lt_2)	chr4	98.11	53	1	0	38	90	34548165	34548217	1e-19	97
HIGH	39	7411203	hybrid (lt_2)	chr4	100	30	0	0	61	90	34548165	34548194	3e-08	60
HIGH	39	9179593	hybrid (lt_2)	chr4	100	25	0	0	66	90	34548165	34548189	3e-05	50
HIGH	39	9912504	hybrid (lt_2)	chr4	100	30	0	0	61	90	34548165	34548194	3e-08	60
HIGH	39	22414255	hybrid (lt_2)	chr4	97.87	47	1	0	44	90	34548165	34548211	5e-16	85
HIGH	39	35719956	hybrid (lt_2)	chr4	98.18	55	1	0	36	90	34548165	34548219	8e-21	101
HIGH	39	42009890	hybrid (lt_2)	chr4	98.51	67	1	0	24	90	34548165	34548231	5e-28	125
HIGH	39	61367418	hybrid (lt_2)	chr4	98.39	62	1	0	29	90	34548165	34548226	5e-25	115
HIGH	39	35772421	hybrid (lt_2)	chr4	97.5	40	1	0	1	40	34548204	34548165	7e-12	71
HIGH	39	41615219	hybrid (lt_2)	chr4	97.67	43	1	0	1	43	34548207	34548165	1e-13	77
HIGH	39	72871602	hybrid (lt_2)	chr4	97.78	45	1	0	1	45	34548209	34548165	7e-15	81
HIGH	39	69416249	hybrid (lt_2)	chr4	97.87	47	1	0	1	47	34548211	34548165	5e-16	85
HIGH	39	86985133	hybrid (lt_2)	chr4	97.96	49	1	0	1	49	34548213	34548165	3e-17	89
HIGH	39	52894175	hybrid (lt_2)	chr4	98.31	59	1	0	1	59	34548223	34548165	3e-23	109
HIGH	39	67799521	hybrid (lt_2)	chr4	98.53	68	1	0	1	68	34548232	34548165	1e-28	127
HIGH	39	83224706	hybrid (lt_2)	chr4	98.61	72	1	0	1	72	34548236	34548165	6e-31	135
HIGH	39	34678668	hybrid (rt_1)	chr4	100	41	0	0	1	41	34548096	34548136	2e-15	81
HIGH	39	63149828	hybrid (rt_1)	chr4	100	57	0	0	1	57	34548098	34548154	1e-24	113
HIGH	39	71584403	hybrid (rt_1)	chr4	100	43	0	0	1	43	34548127	34548169	3e-16	85
HIGH	39	88324576	hybrid (rt_1)	chr4	100	24	0	0	1	24	34548146	34548169	8e-05	48
HIGH	39	84050070	hybrid (rt_1)	chr4	100	28	0	0	41	68	34548169	34548142	3e-07	56
HIGH	39	90559147	hybrid (rt_1)	chr4	97.96	49	1	0	25	73	34548169	34548121	2e-17	89
HIGH	39	41655359	hybrid (rt_2)	chr4	100	28	0	0	63	90	34548165	34548192	4e-07	56
HIGH	39	45731038	hybrid (rt_2)	chr4	98.57	70	1	0	21	90	34548165	34548234	9e-30	131
HIGH	39	64678931	hybrid (rt_2)	chr4	97.78	45	1	0	46	90	34548165	34548209	7e-15	81
HIGH	39	82436590	hybrid (rt_2)	chr4	100	29	0	0	62	90	34548165	34548193	1e-07	58
HIGH	39	82612625	hybrid (rt_2)	chr4	98.15	54	1	0	37	90	34548165	34548218	3e-20	99
HIGH	39	85884962	hybrid (rt_2)	chr4	98.65	74	1	0	17	90	34548165	34548238	4e-32	139
HIGH	39	93346945	hybrid (rt_2)	chr4	98.55	69	1	0	22	90	34548165	34548233	3e-29	129
HIGH	39	53587465	hybrid (rt_2)	chr4	100	24	0	0	1	24	34548188	34548165	0.0001	48
HIGH	39	17519816	hybrid (rt_2)	chr4	100	26	0	0	1	26	34548190	34548165	6e-06	52
HIGH	39	55756175	hybrid (rt_2)	chr4	98.08	52	1	0	1	52	34548216	34548165	5e-19	95
HIGH	39	12461920	hybrid (rt_2)	chr4	98.33	60	1	0	1	60	34548224	34548165	8e-24	111
HIGH	39	61371448	hybrid (rt_2)	chr4	98.33	60	1	0	1	60	34548224	34548165	8e-24	111
HIGH	39	58608408	hybrid (rt_2)	chr4	98.68	76	1	0	1	76	34548240	34548165	2e-33	143
HIGH	40	NODE_113_length_315_cov_4.219048	Tnt1 paired end (lt_1)	chr4	98.43	319	4	1	1	318	36484263	36484581	8e-166	585
HIGH	40	NODE_147_length_223_cov_4.569507	Tnt1 paired end (lt_1)	chr4	99.56	226	1	0	1	226	36484802	36484577	2e-122	440
HIGH	40	NODE_77_length_268_cov_4.492537	Tnt1 paired end (rt_1)	chr4	98.89	271	3	0	1	271	36484311	36484581	2e-144	513
HIGH	40	NODE_122_length_222_cov_4.860360	Tnt1 paired end (rt_1)	chr4	99.56	226	1	0	1	226	36484802	36484577	2e-122	440
HIGH	40	NODE_42_length_70_cov_1.642857	hybrid paired end (lt_1)	chr4	95.16	62	3	0	1	62	36484134	36484195	3e-20	99
HIGH	40	NODE_22_length_129_cov_3.193799	hybrid paired end (rt_1)	chr4	100	149	0	0	1	149	36485021	36484873	5e-79	295
HIGH	40	NODE_11_length_122_cov_4.311475	hybrid paired end (rt_2)	chr4	100	142	0	0	1	142	36485027	36484886	7e-75	281
HIGH	40	3115815	hybrid (lt_1)	chr4	98.21	56	1	0	1	56	36484526	36484581	2e-21	103
HIGH	40	27659278	hybrid (lt_1)	chr4	97.78	45	1	0	1	45	36484537	36484581	7e-15	81
HIGH	40	66879580	hybrid (lt_1)	chr4	97.22	36	1	0	1	36	36484546	36484581	2e-09	63
HIGH	40	3412680	hybrid (lt_2)	chr4	98.08	52	1	0	39	90	36484577	36484628	5e-19	95
HIGH	40	4154733	hybrid (lt_2)	chr4	97.73	44	1	0	47	90	36484577	36484620	3e-14	79
HIGH	40	31129905	hybrid (lt_2)	chr4	98.51	67	1	0	24	90	36484577	36484643	5e-28	125
HIGH	40	37833779	hybrid (lt_2)	chr4	97.62	42	1	0	49	90	36484577	36484618	4e-13	75
HIGH	40	42429927	hybrid (lt_2)	chr4	96.55	29	1	0	62	90	36484577	36484605	3e-05	50
HIGH	40	51102294	hybrid (lt_2)	chr4	96.43	28	1	0	63	90	36484577	36484604	0.0001	48
HIGH	40	81167173	hybrid (lt_2)	chr4	96.67	30	1	0	61	90	36484577	36484606	6e-06	52
HIGH	40	26372357	hybrid (lt_2)	chr4	97.67	43	1	0	1	43	36484619	36484577	1e-13	77
HIGH	40	45955237	hybrid (lt_2)	chr4	97.92	48	1	0	1	48	36484624	36484577	1e-16	87
HIGH	40	34304888	hybrid (lt_2)	chr4	98.48	66	1	0	1	66	36484642	36484577	2e-27	123
HIGH	40	9911541	hybrid (lt_2)	chr4	98.53	68	1	0	1	68	36484644	36484577	1e-28	127
HIGH	40	77762064	hybrid (lt_2)	chr4	98.53	68	1	0	1	68	36484644	36484577	1e-28	127
HIGH	40	22659606	hybrid (lt_2)	chr4	98.61	72	1	0	1	72	36484648	36484577	6e-31	135
HIGH	40	62069534	hybrid (rt_1)	chr4	100	56	0	0	1	56	36484505	36484560	4e-24	111
HIGH	40	90712410	hybrid (rt_1)	chr4	98.59	71	1	0	1	71	36484511	36484581	2e-30	133
HIGH	40	80656924	hybrid (rt_1)	chr4	96.77	31	1	0	1	31	36484551	36484581	1e-06	54
HIGH	40	65624847	hybrid (rt_1)	chr4	97.22	36	1	0	23	58	36484581	36484546	1e-09	63
HIGH	40	13403589	hybrid (rt_2)	chr4	98.18	55	1	0	36	90	36484577	36484631	8e-21	101
HIGH	40	18183760	hybrid (rt_2)	chr4	98.57	70	1	0	21	90	36484577	36484646	9e-30	131
HIGH	40	28067846	hybrid (rt_2)	chr4	97.37	38	1	0	53	90	36484577	36484614	1e-10	67
HIGH	40	79734127	hybrid (rt_2)	chr4	96.67	30	1	0	61	90	36484577	36484606	6e-06	52
HIGH	40	87022302	hybrid (rt_2)	chr4	97.92	48	1	0	1	48	36484624	36484577	1e-16	87
HIGH	40	67900772	hybrid (rt_2)	chr4	98.04	51	1	0	1	51	36484627	36484577	2e-18	93
HIGH	40	75195200	hybrid (rt_2)	chr4	98.48	66	1	0	1	66	36484642	36484577	2e-27	123
HIGH	41	NODE_74_length_345_cov_5.788406	Tnt1 paired end (lt_1)	chr4	99.4	168	1	0	9	176	37775670	37775503	1e-87	325
HIGH	41	NODE_145_length_272_cov_6.716912	Tnt1 paired end (rt_1)	chr4	98.52	135	2	0	141	275	37775266	37775132	1e-65	252
HIGH	41	NODE_41_length_84_cov_3.047619	Tnt1 paired end (lt_2)	chr4	98.75	80	1	0	1	80	37776162	37776083	1e-35	151
HIGH	41	NODE_22_length_83_cov_2.927711	hybrid paired end (lt_1)	chr4	98.75	80	1	0	1	80	37776162	37776083	1e-35	151
HIGH	41	NODE_38_length_84_cov_3.047619	hybrid paired end (lt_2)	chr4	98.75	80	1	0	1	80	37776162	37776083	1e-35	151
HIGH	41	43054287	hybrid (lt_1)	chr4	100	45	0	0	46	90	37775132	37775176	3e-17	89
HIGH	41	56319898	hybrid (lt_1)	chr4	100	40	0	0	51	90	37775132	37775171	3e-14	79
HIGH	41	82475718	hybrid (lt_1)	chr4	100	33	0	0	58	90	37775132	37775164	4e-10	65
HIGH	41	93111311	hybrid (lt_1)	chr4	100	47	0	0	44	90	37775132	37775178	2e-18	93
HIGH	41	30395018	hybrid (lt_1)	chr4	100	40	0	0	1	40	37775171	37775132	3e-14	79
HIGH	41	48143766	hybrid (rt_1)	chr4	100	32	0	0	18	49	37775132	37775163	8e-10	63
HIGH	41	49874125	hybrid (rt_1)	chr4	100	41	0	0	11	51	37775132	37775172	3e-15	81
HIGH	41	91683766	hybrid (rt_1)	chr4	100	35	0	0	1	35	37775166	37775132	2e-11	69
HIGH	41	51031171	hybrid (rt_1)	chr4	100	38	0	0	1	38	37775169	37775132	2e-13	75
HIGH	41	76599161	hybrid (rt_1)	chr4	100	39	0	0	1	39	37775170	37775132	7e-14	77
HIGH	42	NODE_78_length_172_cov_3.197675	Tnt1 paired end (lt_1)	chr4	98.85	174	2	0	1	174	41631097	41631270	4e-89	329
HIGH	42	NODE_245_length_110_cov_2.909091	Tnt1 paired end (lt_1)	chr4	100	85	0	0	1	85	41631354	41631270	6e-41	168
HIGH	42	NODE_33_length_183_cov_3.087432	Tnt1 paired end (lt_1)	chr4	99	200	2	0	1	200	41631628	41631429	4e-74	280
HIGH	42	NODE_255_length_161_cov_1.956522	Tnt1 paired end (rt_1)	chr4	99.45	181	1	0	1	181	41630899	41631079	1e-95	351
HIGH	42	NODE_116_length_172_cov_4.395349	Tnt1 paired end (rt_1)	chr4	98.85	174	2	0	1	174	41631097	41631270	4e-89	329
HIGH	42	NODE_164_length_110_cov_3.709091	Tnt1 paired end (rt_1)	chr4	100	85	0	0	1	85	41631354	41631270	6e-41	168
HIGH	42	NODE_299_length_70_cov_1.071429	Tnt1 paired end (rt_1)	chr4	100	87	0	0	1	87	41631515	41631429	3e-42	172
HIGH	42	NODE_51_length_70_cov_1.685714	hybrid paired end (lt_1)	chr4	98.89	90	1	0	1	90	41631679	41631590	1e-41	170
HIGH	42	NODE_87_length_70_cov_1.400000	hybrid paired end (rt_1)	chr4	100	90	0	0	1	90	41630868	41630957	4e-44	178
HIGH	42	NODE_43_length_98_cov_2.683673	hybrid paired end (rt_2)	chr4	100	118	0	0	1	118	41630825	41630942	1e-60	234
HIGH	42	68743087	hybrid (lt_1)	chr4	100	44	0	0	1	44	41631313	41631270	1e-16	87
HIGH	42	59530346	hybrid (lt_2)	chr4	100	38	0	0	1	38	41631233	41631270	4e-13	75
HIGH	42	69692665	hybrid (lt_2)	chr4	100	25	0	0	1	25	41631246	41631270	3e-05	50
HIGH	42	21032447	hybrid (lt_2)	chr4	98.55	69	1	0	22	90	41631270	41631202	3e-29	129
HIGH	42	89691121	hybrid (lt_2)	chr4	96.77	62	2	0	29	90	41631270	41631209	1e-22	107
HIGH	42	93226734	hybrid (rt_1)	chr4	100	23	0	0	1	23	41631292	41631270	0.0003	46
HIGH	42	17687529	hybrid (rt_1)	chr4	100	26	0	0	1	26	41631295	41631270	1e-06	52
HIGH	42	88533309	hybrid (rt_1)	chr4	100	26	0	0	1	26	41631295	41631270	5e-06	52
HIGH	42	7142539	hybrid (rt_2)	chr4	98.53	68	1	0	1	68	41631203	41631270	1e-28	127
HIGH	42	59806402	hybrid (rt_2)	chr4	98.04	51	1	0	1	51	41631220	41631270	2e-18	93
HIGH	42	46447421	hybrid (rt_2)	chr4	100	38	0	0	1	38	41631233	41631270	4e-13	75
HIGH	42	74697845	hybrid (rt_2)	chr4	100	38	0	0	1	38	41631233	41631270	4e-13	75
HIGH	42	57180123	hybrid (rt_2)	chr4	100	27	0	0	64	90	41631270	41631244	2e-06	54
HIGH	42	82246231	hybrid (rt_2)	chr4	100	36	0	0	55	90	41631270	41631235	7e-12	71
HIGH	43	NODE_140_length_214_cov_2.471963	Tnt1 paired end (lt_1)	chr4	86.64	217	29	0	1	217	42065796	42065580	3e-50	200
HIGH	43	NODE_102_length_214_cov_3.780374	Tnt1 paired end (rt_1)	chr4	86.64	217	29	0	1	217	42065796	42065580	3e-50	200
HIGH	43	NODE_63_length_138_cov_3.043478	hybrid paired end (rt_1)	chr4	90.45	157	15	0	2	158	42066015	42065859	5e-48	192
HIGH	43	NODE_29_length_114_cov_3.684211	hybrid paired end (rt_2)	chr4	91.8	122	10	0	1	122	42066031	42065910	4e-39	163
HIGH	43	45778651	hybrid (lt_1)	chr4	94.44	36	2	0	3	38	42065530	42065565	4e-07	56
HIGH	43	54708780	hybrid (lt_1)	chr4	94.44	36	2	0	2	37	42065530	42065565	4e-07	56
HIGH	43	7282410	hybrid (lt_2)	chr4	91.3	69	6	0	22	90	42065580	42065648	3e-17	89
HIGH	43	36848950	hybrid (lt_2)	chr4	91.43	70	6	0	21	90	42065580	42065649	7e-18	91
HIGH	43	90347231	hybrid (lt_2)	chr4	88.89	54	6	0	37	90	42065580	42065633	3e-08	60
HIGH	43	80365344	hybrid (lt_2)	chr4	90.77	65	6	0	1	65	42065644	42065580	7e-15	81
HIGH	43	33892518	hybrid (lt_2)	chr4	91.18	68	6	0	1	68	42065647	42065580	1e-16	87
HIGH	43	58752070	hybrid (lt_2)	chr4	91.18	68	6	0	1	68	42065647	42065580	1e-16	87
HIGH	43	38147561	hybrid (rt_1)	chr4	96.77	31	1	0	11	41	42065530	42065560	6e-07	54
HIGH	43	63012783	hybrid (rt_1)	chr4	94.44	36	2	0	26	61	42065565	42065530	3e-07	56
HIGH	43	68290977	hybrid (rt_2)	chr4	91.67	72	6	0	3	74	42065651	42065580	5e-19	95
HIGH	44	NODE_220_length_222_cov_3.833333	Tnt1 paired end (lt_1)	chr4	97.32	224	3	1	1	224	45865594	45865814	5e-108	392
HIGH	44	NODE_227_length_195_cov_2.184615	Tnt1 paired end (lt_1)	chr4	92.42	198	4	1	1	198	45865995	45865809	7e-76	285
HIGH	44	NODE_131_length_103_cov_1.951456	Tnt1 paired end (lt_1)	chr4	100	123	0	0	1	123	45866116	45865994	1e-63	244
HIGH	44	NODE_290_length_70_cov_2.685714	Tnt1 paired end (rt_1)	chr4	100	73	0	0	1	73	45865418	45865490	6e-34	145
HIGH	44	NODE_269_length_222_cov_4.779279	Tnt1 paired end (rt_1)	chr4	97.32	224	3	1	1	224	45865594	45865814	5e-108	392
HIGH	44	NODE_163_length_247_cov_2.647773	Tnt1 paired end (rt_1)	chr4	94	250	4	1	1	250	45866047	45865809	8e-107	389
HIGH	44	NODE_3_length_72_cov_3.152778	hybrid paired end (rt_1)	chr4	100	92	0	0	1	92	45865346	45865437	3e-45	182
HIGH	44	NODE_48_length_70_cov_1.614286	hybrid paired end (rt_1)	chr4	100	90	0	0	1	90	45865641	45865730	4e-44	178
HIGH	44	NODE_81_length_148_cov_2.344594	hybrid paired end (rt_2)	chr4	100	158	0	0	1	158	45865333	45865490	2e-84	313
HIGH	44	37976244	hybrid (lt_1)	chr4	98.11	53	1	0	38	90	45865809	45865861	1e-19	97
HIGH	44	30887616	hybrid (lt_1)	chr4	98.28	58	1	0	1	58	45865866	45865809	1e-22	107
HIGH	44	83019668	hybrid (lt_1)	chr4	98.28	58	1	0	1	58	45865866	45865809	1e-22	107
HIGH	44	58957717	hybrid (lt_1)	chr4	98.33	60	1	0	3	62	45865868	45865809	8e-24	111
HIGH	44	20691768	hybrid (lt_1)	chr4	97.14	70	2	0	3	72	45865878	45865809	2e-27	123
HIGH	44	39447439	hybrid (lt_2)	chr4	96.08	51	2	0	1	51	45865764	45865814	5e-16	85
HIGH	44	88541394	hybrid (lt_2)	chr4	95.65	46	2	0	1	46	45865769	45865814	4e-13	75
HIGH	44	66976296	hybrid (lt_2)	chr4	97.01	67	2	0	24	90	45865814	45865748	1e-25	117
HIGH	44	69544088	hybrid (lt_2)	chr4	96.92	65	2	0	26	90	45865814	45865750	2e-24	113
HIGH	44	76778762	hybrid (lt_2)	chr4	94.74	38	2	0	53	90	45865814	45865777	3e-08	60
HIGH	44	67472132	hybrid (rt_1)	chr4	97.3	37	1	0	1	37	45865845	45865809	2e-10	65
HIGH	44	32535988	hybrid (rt_1)	chr4	97.56	41	1	0	1	41	45865850	45865810	6e-13	73
HIGH	44	80481246	hybrid (rt_1)	chr4	98.11	53	1	0	1	53	45865861	45865809	8e-20	97
HIGH	44	65087910	hybrid (rt_2)	chr4	96.15	52	2	0	1	52	45865763	45865814	1e-16	87
HIGH	44	303761	hybrid (rt_2)	chr4	96.43	56	2	0	35	90	45865814	45865759	5e-19	95
HIGH	44	48593214	hybrid (rt_2)	chr4	97.01	67	2	0	24	90	45865814	45865748	1e-25	117
HIGH	44	90294940	hybrid (rt_2)	chr4	96.43	56	2	0	35	90	45865814	45865759	5e-19	95
HIGH	45	NODE_282_length_111_cov_3.594594	Tnt1 paired end (lt_1)	chr4	100	131	0	0	1	131	49068619	49068749	2e-68	260
HIGH	45	NODE_231_length_70_cov_1.514286	Tnt1 paired end (lt_1)	chr4	98.63	73	1	0	1	73	49068743	49068815	1e-31	137
HIGH	45	NODE_345_length_70_cov_1.614286	Tnt1 paired end (rt_1)	chr4	98.89	90	1	0	1	90	49068451	49068540	1e-41	170
HIGH	45	NODE_334_length_111_cov_3.594594	Tnt1 paired end (rt_1)	chr4	100	131	0	0	1	131	49068619	49068749	2e-68	260
HIGH	45	NODE_283_length_70_cov_2.185714	Tnt1 paired end (rt_1)	chr4	98.63	73	1	0	1	73	49068743	49068815	1e-31	137
HIGH	45	NODE_27_length_125_cov_2.776000	hybrid paired end (rt_1)	chr4	99.31	145	1	0	1	145	49068367	49068511	3e-74	280
HIGH	45	NODE_64_length_70_cov_1.957143	hybrid paired end (rt_2)	chr4	98.89	90	1	0	1	90	49068414	49068503	1e-41	170
HIGH	45	79125110	hybrid (lt_1)	chr4	100	23	0	0	68	90	49068811	49068833	0.0004	46
HIGH	45	67113941	hybrid (lt_1)	chr4	100	29	0	0	1	29	49068839	49068811	1e-07	58
HIGH	45	81787917	hybrid (lt_1)	chr4	100	35	0	0	1	35	49068845	49068811	3e-11	69
HIGH	45	72754623	hybrid (lt_2)	chr4	100	70	0	0	1	70	49068746	49068815	4e-32	139
HIGH	45	2085466	hybrid (lt_2)	chr4	100	60	0	0	1	60	49068756	49068815	3e-26	119
HIGH	45	55105619	hybrid (lt_2)	chr4	98.11	53	1	0	1	53	49068763	49068815	1e-19	97
HIGH	45	28596043	hybrid (lt_2)	chr4	100	28	0	0	1	28	49068788	49068815	4e-07	56
HIGH	45	52984460	hybrid (lt_2)	chr4	100	28	0	0	1	28	49068788	49068815	4e-07	56
HIGH	45	84513145	hybrid (lt_2)	chr4	100	28	0	0	1	28	49068788	49068815	4e-07	56
HIGH	45	20068692	hybrid (lt_2)	chr4	100	45	0	0	46	90	49068815	49068771	3e-17	89
HIGH	45	70345794	hybrid (rt_1)	chr4	100	34	0	0	26	59	49068811	49068844	6e-11	67
HIGH	45	88670523	hybrid (rt_2)	chr4	98.63	73	1	0	1	73	49068743	49068815	1e-31	137
HIGH	45	23013513	hybrid (rt_2)	chr4	100	50	0	0	1	50	49068766	49068815	3e-20	99
HIGH	45	32645006	hybrid (rt_2)	chr4	100	34	0	0	1	34	49068782	49068815	1e-10	67
HIGH	45	11073921	hybrid (rt_2)	chr4	100	65	0	0	26	90	49068815	49068751	3e-29	129
HIGH	45	28337210	hybrid (rt_2)	chr4	100	30	0	0	61	90	49068815	49068786	3e-08	60
HIGH	45	47140804	hybrid (rt_2)	chr4	100	30	0	0	61	90	49068815	49068786	3e-08	60
HIGH	45	87422416	hybrid (rt_2)	chr4	100	57	0	0	34	90	49068815	49068759	2e-24	113
HIGH	46	NODE_204_length_373_cov_1.823056	Tnt1 paired end (lt_1)	chr4	98.15	162	3	0	1	162	49074857	49075018	3e-79	297
HIGH	46	NODE_260_length_245_cov_2.775510	Tnt1 paired end (rt_1)	chr4	99.28	138	1	0	112	249	49075097	49075234	3e-57	224
HIGH	46	50553371	hybrid (rt_1)	chr4	100	51	0	0	1	51	49075164	49075214	4e-21	101
HIGH	47	NODE_280_length_118_cov_2.262712	Tnt1 paired end (lt_1)	chr4	97.87	94	1	1	46	138	50551688	50551781	1e-26	121
HIGH	47	NODE_330_length_115_cov_2.234783	Tnt1 paired end (lt_1)	chr4	99.14	116	1	0	20	135	50551943	50551828	2e-44	180
HIGH	47	NODE_117_length_180_cov_3.655555	Tnt1 paired end (rt_1)	chr4	98.48	132	1	1	46	176	50551688	50551819	4e-49	196
HIGH	47	NODE_88_length_143_cov_3.391608	Tnt1 paired end (rt_1)	chr4	99.21	127	1	0	20	146	50551943	50551817	6e-51	202
HIGH	47	NODE_210_length_70_cov_1.071429	Tnt1 paired end (rt_1)	chr4	100	90	0	0	1	90	50552192	50552103	1e-31	137
HIGH	47	63341268	hybrid (lt_1)	chr4	98.48	66	1	0	1	66	50551754	50551819	2e-27	123
HIGH	47	83084006	hybrid (lt_1)	chr4	100	55	0	0	1	55	50551765	50551819	3e-23	109
HIGH	47	48985579	hybrid (lt_1)	chr4	100	42	0	0	49	90	50551819	50551778	2e-15	83
HIGH	47	76283789	hybrid (lt_1)	chr4	100	56	0	0	35	90	50551819	50551764	8e-24	111
HIGH	47	56868121	hybrid (lt_2)	chr4	98.57	70	1	0	21	90	50551817	50551886	9e-30	131
HIGH	47	43720281	hybrid (lt_2)	chr4	100	34	0	0	1	34	50551850	50551817	1e-10	67
HIGH	47	64189701	hybrid (lt_2)	chr4	97.73	44	1	0	1	44	50551860	50551817	3e-14	79
HIGH	47	40845153	hybrid (lt_2)	chr4	100	47	0	0	1	47	50551863	50551817	2e-18	93
HIGH	47	45116058	hybrid (lt_2)	chr4	100	47	0	0	1	47	50551863	50551817	2e-18	93
HIGH	47	37696714	hybrid (lt_2)	chr4	100	55	0	0	1	55	50551871	50551817	3e-23	109
HIGH	47	88898004	hybrid (lt_2)	chr4	98.44	64	1	0	1	64	50551880	50551817	3e-26	119
HIGH	47	17660747	hybrid (lt_2)	chr4	98.53	68	1	0	1	68	50551884	50551817	1e-28	127
HIGH	47	41505070	hybrid (lt_2)	chr4	98.53	68	1	0	1	68	50551884	50551817	1e-28	127
HIGH	47	47957906	hybrid (lt_2)	chr4	98.53	68	1	0	1	68	50551884	50551817	1e-28	127
HIGH	47	73286002	hybrid (lt_2)	chr4	98.53	68	1	0	1	68	50551884	50551817	1e-28	127
HIGH	47	41337372	hybrid (lt_2)	chr4	98.7	77	1	0	1	77	50551893	50551817	6e-34	145
HIGH	47	84753457	hybrid (rt_1)	chr4	98.39	62	1	0	7	68	50551819	50551758	4e-25	115
HIGH	47	86891557	hybrid (rt_1)	chr4	100	36	0	0	35	70	50551819	50551784	5e-12	71
HIGH	47	14668206	hybrid (rt_2)	chr4	100	45	0	0	1	45	50551861	50551817	3e-17	89
HIGH	47	5376895	hybrid (rt_2)	chr4	98.53	68	1	0	1	68	50551884	50551817	1e-28	127
HIGH	47	14720908	hybrid (rt_2)	chr4	98.65	74	1	0	1	74	50551890	50551817	4e-32	139
HIGH	48	NODE_335_length_42_cov_1.000000	Tnt1 paired end (lt_1)	chr4	100	24	0	0	24	47	51352642	51352665	6e-05	48
HIGH	48	NODE_127_length_197_cov_2.827411	Tnt1 paired end (lt_1)	chr4	94.17	206	5	3	1	202	51352863	51352661	2e-79	297
HIGH	48	NODE_59_length_197_cov_3.761421	Tnt1 paired end (rt_1)	chr4	94.17	206	5	3	1	202	51352863	51352661	2e-79	297
HIGH	48	NODE_332_length_70_cov_1.500000	Tnt1 paired end (rt_1)	chr4	97.78	90	2	0	1	90	51353014	51352925	2e-39	163
HIGH	48	NODE_20_length_133_cov_3.127820	hybrid paired end (rt_2)	chr4	96.73	153	5	0	1	153	51353086	51352934	6e-57	222
HIGH	48	61784908	hybrid (lt_1)	chr4	100	24	0	0	23	46	51352642	51352665	0.0001	48
HIGH	48	78520175	hybrid (lt_1)	chr4	100	24	0	0	10	33	51352642	51352665	0.0001	48
HIGH	48	86799434	hybrid (lt_1)	chr4	100	24	0	0	2	25	51352642	51352665	0.0001	48
HIGH	48	5158242	hybrid (lt_2)	chr4	92.75	69	1	2	23	90	51352661	51352726	5e-16	85
HIGH	48	45669013	hybrid (lt_2)	chr4	92.75	69	1	2	23	90	51352661	51352726	5e-16	85
HIGH	48	92873101	hybrid (lt_2)	chr4	96.15	52	1	1	35	85	51352661	51352712	3e-14	79
HIGH	48	67688060	hybrid (lt_2)	chr4	92.86	70	1	2	1	69	51352727	51352661	1e-16	87
HIGH	48	19431174	hybrid (rt_1)	chr4	100	23	0	0	12	34	51352642	51352664	9e-05	46
HIGH	48	32980281	hybrid (rt_2)	chr4	95.35	43	1	1	1	42	51352703	51352661	7e-09	61
HIGH	48	2265821	hybrid (rt_2)	chr4	96	50	1	1	1	49	51352710	51352661	4e-13	75
HIGH	48	55253623	hybrid (rt_2)	chr4	96	50	1	1	1	49	51352710	51352661	4e-13	75
HIGH	49	NODE_5_length_127_cov_4.385827	Tnt1 paired end (lt_2)	chr4	99.32	147	1	0	1	147	52284104	52283958	2e-75	283
HIGH	49	NODE_28_length_100_cov_5.600000	hybrid paired end (lt_1)	chr4	99.17	120	1	0	1	120	52284080	52283961	2e-59	230
HIGH	49	NODE_7_length_127_cov_3.834646	hybrid paired end (lt_2)	chr4	99.32	147	1	0	1	147	52284104	52283958	2e-75	283
HIGH	49	70933401	hybrid (lt_2)	chr4	100	67	0	0	1	67	52283583	52283649	2e-30	133
HIGH	49	57429838	hybrid (lt_2)	chr4	100	51	0	0	1	51	52283599	52283649	8e-21	101
HIGH	49	34087915	hybrid (lt_2)	chr4	100	31	0	0	1	31	52283619	52283649	7e-09	61
HIGH	49	24827072	hybrid (lt_2)	chr4	100	69	0	0	22	90	52283649	52283581	1e-31	137
HIGH	49	27522152	hybrid (lt_2)	chr4	100	64	0	0	27	90	52283649	52283586	1e-28	127
HIGH	49	72790753	hybrid (lt_2)	chr4	100	37	0	0	54	90	52283649	52283613	2e-12	73
HIGH	49	5007823	hybrid (rt_2)	chr4	100	54	0	0	1	54	52283596	52283649	1e-22	107
HIGH	49	1104009	hybrid (rt_2)	chr4	100	64	0	0	27	90	52283649	52283586	1e-28	127
HIGH	49	29569590	hybrid (rt_2)	chr4	100	42	0	0	49	90	52283649	52283608	2e-15	83
HIGH	49	32082919	hybrid (rt_2)	chr4	100	29	0	0	62	90	52283649	52283621	1e-07	58
HIGH	49	38199705	hybrid (rt_2)	chr4	100	57	0	0	34	90	52283649	52283593	2e-24	113
HIGH	49	68553604	hybrid (rt_2)	chr4	100	42	0	0	49	90	52283649	52283608	2e-15	83
HIGH	50	NODE_110_length_344_cov_2.165698	Tnt1 paired end (lt_1)	chr4	99.14	348	2	1	1	347	54727128	54727475	1e-167	591
HIGH	50	NODE_304_length_116_cov_1.939655	Tnt1 paired end (lt_1)	chr4	100	118	0	0	1	118	54727588	54727471	1e-60	234
HIGH	50	NODE_94_length_255_cov_2.521569	Tnt1 paired end (rt_1)	chr4	98.84	259	2	1	1	258	54727217	54727475	1e-114	414
HIGH	50	NODE_232_length_116_cov_2.422414	Tnt1 paired end (rt_1)	chr4	100	118	0	0	1	118	54727588	54727471	1e-60	234
HIGH	50	NODE_177_length_107_cov_2.616822	Tnt1 paired end (rt_1)	chr4	88.98	127	0	1	1	127	54727826	54727714	6e-38	159
HIGH	50	NODE_21_length_86_cov_3.209302	hybrid paired end (lt_1)	chr4	100	106	0	0	1	106	54727035	54727140	1e-53	210
HIGH	50	NODE_23_length_110_cov_1.636364	hybrid paired end (rt_1)	chr4	95.49	133	3	1	1	130	54727902	54727770	5e-54	212
HIGH	50	NODE_53_length_103_cov_4.757282	hybrid paired end (rt_2)	chr4	96.77	124	1	1	3	123	54727890	54727767	2e-53	210
HIGH	50	4397988	hybrid (lt_1)	chr4	100	59	0	0	1	59	54727417	54727475	1e-25	117
HIGH	50	88091095	hybrid (lt_1)	chr4	100	59	0	0	1	59	54727417	54727475	1e-25	117
HIGH	50	50795665	hybrid (lt_1)	chr4	100	48	0	0	1	48	54727428	54727475	5e-19	95
HIGH	50	90999882	hybrid (lt_1)	chr4	100	48	0	0	1	48	54727428	54727475	5e-19	95
HIGH	50	62209457	hybrid (lt_1)	chr4	100	43	0	0	1	43	54727433	54727475	5e-16	85
HIGH	50	38222104	hybrid (lt_1)	chr4	100	41	0	0	1	41	54727435	54727475	7e-15	81
HIGH	50	87093927	hybrid (lt_1)	chr4	100	27	0	0	1	27	54727449	54727475	2e-06	54
HIGH	50	47107237	hybrid (lt_1)	chr4	100	26	0	0	65	90	54727475	54727450	6e-06	52
HIGH	50	26050963	hybrid (lt_2)	chr4	100	57	0	0	34	90	54727471	54727527	2e-24	113
HIGH	50	44599980	hybrid (lt_2)	chr4	100	57	0	0	34	90	54727471	54727527	2e-24	113
HIGH	50	46009662	hybrid (lt_2)	chr4	100	32	0	0	59	90	54727471	54727502	2e-09	63
HIGH	50	54462703	hybrid (lt_2)	chr4	100	32	0	0	59	90	54727471	54727502	2e-09	63
HIGH	50	73698988	hybrid (lt_2)	chr4	100	66	0	0	25	90	54727471	54727536	9e-30	131
HIGH	50	53286460	hybrid (lt_2)	chr4	100	25	0	0	1	25	54727495	54727471	3e-05	50
HIGH	50	53988390	hybrid (lt_2)	chr4	100	41	0	0	1	41	54727511	54727471	7e-15	81
HIGH	50	48926746	hybrid (lt_2)	chr4	100	54	0	0	1	54	54727524	54727471	1e-22	107
HIGH	50	28345281	hybrid (rt_1)	chr4	100	38	0	0	1	38	54727428	54727465	1e-13	75
HIGH	50	3623630	hybrid (rt_2)	chr4	100	37	0	0	54	90	54727471	54727507	2e-12	73
HIGH	50	40307450	hybrid (rt_2)	chr4	100	37	0	0	54	90	54727471	54727507	2e-12	73
HIGH	50	79942124	hybrid (rt_2)	chr4	100	75	0	0	16	90	54727471	54727545	4e-35	149
HIGH	50	91142372	hybrid (rt_2)	chr4	100	23	0	0	1	23	54727493	54727471	0.0004	46
HIGH	50	93321522	hybrid (rt_2)	chr4	100	23	0	0	1	23	54727493	54727471	0.0004	46
HIGH	50	14244615	hybrid (rt_2)	chr4	100	29	0	0	1	29	54727499	54727471	1e-07	58
HIGH	50	29621470	hybrid (rt_2)	chr4	100	29	0	0	1	29	54727499	54727471	1e-07	58
HIGH	50	72668260	hybrid (rt_2)	chr4	100	50	0	0	1	50	54727520	54727471	3e-20	99
HIGH	50	63627478	hybrid (rt_2)	chr4	100	54	0	0	1	54	54727524	54727471	1e-22	107
HIGH	51	NODE_107_length_149_cov_2.161074	Tnt1 paired end (lt_1)	chr4	97.63	169	4	0	1	169	54778382	54778214	2e-81	303
HIGH	51	NODE_168_length_224_cov_2.781250	Tnt1 paired end (rt_1)	chr4	98.69	229	3	0	1	229	54778382	54778154	2e-119	430
HIGH	51	NODE_346_length_70_cov_3.000000	Tnt1 paired end (rt_1)	chr4	100	90	0	0	1	90	54778515	54778426	4e-44	178
HIGH	51	NODE_50_length_108_cov_2.888889	hybrid paired end (rt_1)	chr4	100	128	0	0	1	128	54778603	54778476	1e-66	254
HIGH	51	NODE_71_length_76_cov_2.578947	hybrid paired end (rt_2)	chr4	100	96	0	0	1	96	54778537	54778442	1e-47	190
HIGH	51	6580902	hybrid (lt_1)	chr4	100	57	0	0	1	57	54778102	54778158	2e-24	113
HIGH	51	62483025	hybrid (lt_1)	chr4	100	52	0	0	1	52	54778107	54778158	2e-21	103
HIGH	51	6216411	hybrid (lt_1)	chr4	100	33	0	0	1	33	54778126	54778158	4e-10	65
HIGH	51	60983119	hybrid (lt_1)	chr4	100	33	0	0	1	33	54778126	54778158	4e-10	65
HIGH	51	3085606	hybrid (lt_1)	chr4	100	54	0	0	37	90	54778158	54778105	1e-22	107
HIGH	51	17311757	hybrid (lt_1)	chr4	100	45	0	0	46	90	54778158	54778114	3e-17	89
HIGH	51	31370164	hybrid (lt_1)	chr4	100	58	0	0	33	90	54778158	54778101	5e-25	115
HIGH	51	76897986	hybrid (lt_1)	chr4	100	34	0	0	57	90	54778158	54778125	1e-10	67
HIGH	51	77446323	hybrid (lt_1)	chr4	100	53	0	0	38	90	54778158	54778106	5e-22	105
HIGH	51	79742291	hybrid (lt_1)	chr4	100	42	0	0	49	90	54778158	54778117	2e-15	83
HIGH	51	88257195	hybrid (lt_1)	chr4	100	25	0	0	66	90	54778158	54778134	3e-05	50
HIGH	51	88868778	hybrid (lt_1)	chr4	100	45	0	0	46	90	54778158	54778114	3e-17	89
HIGH	51	85674001	hybrid (rt_1)	chr4	100	39	0	0	1	39	54778120	54778158	8e-14	77
HIGH	51	47805183	hybrid (rt_1)	chr4	100	31	0	0	1	31	54778128	54778158	3e-09	61
HIGH	51	9225225	hybrid (rt_1)	chr4	100	28	0	0	1	28	54778137	54778110	7e-08	56
HIGH	51	38702627	hybrid (rt_1)	chr4	100	44	0	0	1	44	54778138	54778095	4e-17	87
HIGH	51	21637041	hybrid (rt_1)	chr4	97.14	35	1	0	1	35	54778139	54778105	2e-09	61
HIGH	51	26596323	hybrid (rt_1)	chr4	100	26	0	0	12	37	54778158	54778133	2e-06	52
HIGH	52	NODE_208_length_358_cov_3.061453	Tnt1 paired end (lt_1)	chr5	98.07	363	4	2	1	361	4869606	4869967	5e-146	519
HIGH	52	NODE_303_length_204_cov_4.303922	Tnt1 paired end (lt_1)	chr5	97.5	120	2	1	16	135	4870153	4870035	5e-52	206
HIGH	52	NODE_95_length_243_cov_5.168724	Tnt1 paired end (rt_1)	chr5	99.15	234	2	0	13	246	4869734	4869967	3e-112	406
HIGH	52	NODE_208_length_204_cov_5.352941	Tnt1 paired end (rt_1)	chr5	97.5	120	2	1	16	135	4870153	4870035	5e-52	206
HIGH	52	NODE_10_length_70_cov_1.142857	Tnt1 paired end (lt_2)	chr5	92.22	90	1	1	1	90	4869559	4869642	5e-28	125
HIGH	52	NODE_7_length_126_cov_2.150794	hybrid paired end (lt_1)	chr5	93.22	118	2	1	1	118	4869541	4869652	5e-42	172
HIGH	52	52527476	hybrid (lt_1)	chr5	100	74	0	0	1	74	4869894	4869967	1e-34	147
HIGH	52	23983663	hybrid (lt_1)	chr5	100	70	0	0	1	70	4869898	4869967	4e-32	139
HIGH	52	5918859	hybrid (lt_1)	chr5	100	66	0	0	1	66	4869902	4869967	9e-30	131
HIGH	52	65719805	hybrid (lt_1)	chr5	100	35	0	0	1	35	4869933	4869967	3e-11	69
HIGH	52	66372827	hybrid (lt_1)	chr5	100	34	0	0	1	34	4869934	4869967	1e-10	67
HIGH	52	583983	hybrid (lt_1)	chr5	100	60	0	0	31	90	4869967	4869908	3e-26	119
HIGH	52	6376888	hybrid (lt_1)	chr5	100	40	0	0	51	90	4869967	4869928	3e-14	79
HIGH	52	32097841	hybrid (lt_1)	chr5	100	33	0	0	58	90	4869967	4869935	4e-10	65
HIGH	52	92045718	hybrid (lt_1)	chr5	100	56	0	0	35	90	4869967	4869912	8e-24	111
HIGH	52	32561623	hybrid (lt_2)	chr5	100	27	0	0	58	84	4869997	4870023	2e-06	54
HIGH	52	58978328	hybrid (lt_2)	chr5	100	27	0	0	58	84	4869997	4870023	2e-06	54
HIGH	52	71019901	hybrid (lt_2)	chr5	100	27	0	0	64	90	4869997	4870023	2e-06	54
HIGH	52	24138640	hybrid (lt_2)	chr5	100	27	0	0	8	34	4870023	4869997	2e-06	54
HIGH	52	62180236	hybrid (lt_2)	chr5	100	27	0	0	4	30	4870023	4869997	2e-06	54
HIGH	52	77087300	hybrid (rt_1)	chr5	100	49	0	0	1	49	4869919	4869967	8e-20	97
HIGH	52	53942224	hybrid (rt_1)	chr5	100	43	0	0	10	52	4869967	4869925	2e-16	85
HIGH	52	12914994	hybrid (rt_2)	chr5	100	24	0	0	1	24	4870020	4869997	0.0001	48
HIGH	52	47035100	hybrid (rt_2)	chr5	100	27	0	0	2	28	4870023	4869997	2e-06	54
HIGH	52	67292770	hybrid (rt_2)	chr5	100	27	0	0	5	31	4870023	4869997	2e-06	54
HIGH	52	74245024	hybrid (rt_2)	chr5	100	27	0	0	8	34	4870023	4869997	2e-06	54
HIGH	53	NODE_255_length_64_cov_3.453125	Tnt1 paired end (lt_1)	chr5	100	53	0	0	20	72	7724208	7724260	5e-22	105
HIGH	53	NODE_100_length_257_cov_5.875486	Tnt1 paired end (lt_1)	chr5	98.87	266	3	0	12	277	7724269	7724534	2e-141	504
HIGH	53	NODE_177_length_214_cov_5.242990	Tnt1 paired end (lt_1)	chr5	100	217	0	0	1	217	7724755	7724539	2e-119	430
HIGH	53	NODE_165_length_271_cov_6.077491	Tnt1 paired end (rt_1)	chr5	98.91	275	3	0	1	275	7724270	7724544	9e-147	521
HIGH	53	NODE_54_length_217_cov_6.460829	Tnt1 paired end (rt_1)	chr5	100	220	0	0	1	220	7724758	7724539	3e-121	436
HIGH	53	NODE_279_length_87_cov_4.022988	Tnt1 paired end (rt_1)	chr5	98.13	107	1	1	1	107	7724912	7724807	5e-47	188
HIGH	53	NODE_27_length_63_cov_3.142857	hybrid paired end (lt_1)	chr5	98.36	61	1	0	1	61	7724135	7724195	2e-24	113
HIGH	53	NODE_71_length_116_cov_2.810345	hybrid paired end (rt_1)	chr5	98.89	90	1	0	47	136	7724956	7724867	2e-41	170
HIGH	53	NODE_55_length_97_cov_3.876289	hybrid paired end (rt_2)	chr5	100	85	0	0	33	117	7724956	7724872	5e-41	168
HIGH	53	63513296	hybrid (lt_1)	chr5	100	58	0	0	1	58	7724487	7724544	5e-25	115
HIGH	53	49806533	hybrid (lt_1)	chr5	100	54	0	0	1	54	7724491	7724544	1e-22	107
HIGH	53	23377964	hybrid (lt_1)	chr5	100	38	0	0	1	38	7724507	7724544	4e-13	75
HIGH	53	80394503	hybrid (lt_1)	chr5	100	27	0	0	1	27	7724518	7724544	2e-06	54
HIGH	53	18752534	hybrid (lt_1)	chr5	100	25	0	0	1	25	7724520	7724544	3e-05	50
HIGH	53	20752102	hybrid (lt_1)	chr5	100	39	0	0	52	90	7724544	7724506	1e-13	77
HIGH	53	28395942	hybrid (lt_2)	chr5	100	73	0	0	18	90	7724539	7724611	6e-34	145
HIGH	53	42366803	hybrid (lt_2)	chr5	100	63	0	0	28	90	7724539	7724601	5e-28	125
HIGH	53	57302827	hybrid (lt_2)	chr5	100	67	0	0	24	90	7724539	7724605	2e-30	133
HIGH	53	70034258	hybrid (lt_2)	chr5	100	69	0	0	22	90	7724539	7724607	1e-31	137
HIGH	53	92773327	hybrid (lt_2)	chr5	100	73	0	0	18	90	7724539	7724611	6e-34	145
HIGH	53	32951987	hybrid (lt_2)	chr5	100	25	0	0	1	25	7724563	7724539	3e-05	50
HIGH	53	44438412	hybrid (lt_2)	chr5	100	34	0	0	1	34	7724572	7724539	1e-10	67
HIGH	53	81854562	hybrid (lt_2)	chr5	100	39	0	0	1	39	7724577	7724539	1e-13	77
HIGH	53	52861103	hybrid (lt_2)	chr5	100	48	0	0	1	48	7724586	7724539	5e-19	95
HIGH	53	91743476	hybrid (lt_2)	chr5	100	48	0	0	1	48	7724586	7724539	5e-19	95
HIGH	53	21235281	hybrid (rt_1)	chr5	100	22	0	0	1	22	7724523	7724544	0.0004	44
HIGH	53	36337473	hybrid (rt_1)	chr5	100	39	0	0	1	39	7724526	7724488	4e-14	77
HIGH	53	60062488	hybrid (rt_1)	chr5	100	54	0	0	1	54	7724532	7724479	7e-23	107
HIGH	53	70754200	hybrid (rt_1)	chr5	100	58	0	0	1	58	7724536	7724479	3e-25	115
HIGH	53	75872667	hybrid (rt_1)	chr5	100	60	0	0	4	63	7724544	7724485	2e-26	119
HIGH	53	32561406	hybrid (rt_2)	chr5	100	26	0	0	65	90	7724539	7724564	6e-06	52
HIGH	53	37653766	hybrid (rt_2)	chr5	100	63	0	0	28	90	7724539	7724601	5e-28	125
HIGH	53	74065266	hybrid (rt_2)	chr5	100	77	0	0	14	90	7724539	7724615	2e-36	153
HIGH	53	77237222	hybrid (rt_2)	chr5	100	68	0	0	23	90	7724539	7724606	6e-31	135
HIGH	53	82627950	hybrid (rt_2)	chr5	100	73	0	0	18	90	7724539	7724611	6e-34	145
HIGH	53	80996426	hybrid (rt_2)	chr5	100	29	0	0	1	29	7724567	7724539	1e-07	58
HIGH	53	68608946	hybrid (rt_2)	chr5	100	58	0	0	1	58	7724596	7724539	5e-25	115
HIGH	53	49311137	hybrid (rt_2)	chr5	100	64	0	0	1	64	7724602	7724539	1e-28	127
HIGH	53	57691103	hybrid (rt_2)	chr5	100	64	0	0	1	64	7724602	7724539	1e-28	127
HIGH	54	NODE_187_length_326_cov_3.917178	Tnt1 paired end (lt_1)	chr5	95.72	304	10	2	1	304	8800748	8801048	6e-96	353
HIGH	54	NODE_115_length_164_cov_2.475610	Tnt1 paired end (lt_1)	chr5	100	180	0	0	5	184	8801268	8801089	2e-97	357
HIGH	54	NODE_127_length_258_cov_5.364341	Tnt1 paired end (rt_1)	chr5	97.94	194	3	1	43	236	8800856	8801048	1e-68	262
HIGH	54	NODE_158_length_178_cov_4.213483	Tnt1 paired end (rt_1)	chr5	100	194	0	0	5	198	8801268	8801075	9e-106	385
HIGH	54	NODE_33_length_110_cov_1.809091	Tnt1 paired end (lt_2)	chr5	93.98	133	5	1	1	130	8800613	8800745	2e-31	137
HIGH	54	NODE_30_length_70_cov_1.914286	Tnt1 paired end (lt_2)	chr5	96.43	56	1	1	32	87	8800916	8800970	1e-16	87
HIGH	54	NODE_25_length_76_cov_3.605263	hybrid paired end (lt_1)	chr5	96.3	81	3	0	16	96	8800682	8800762	2e-31	137
HIGH	54	NODE_55_length_87_cov_2.954023	hybrid paired end (rt_1)	chr5	99.07	107	1	0	1	107	8801495	8801389	9e-52	204
HIGH	54	NODE_29_length_110_cov_1.809091	hybrid paired end (lt_2)	chr5	93.98	133	5	1	1	130	8800613	8800745	2e-31	137
HIGH	54	NODE_24_length_70_cov_1.914286	hybrid paired end (lt_2)	chr5	96.43	56	1	1	32	87	8800916	8800970	1e-16	87
HIGH	54	NODE_74_length_127_cov_2.015748	hybrid paired end (rt_2)	chr5	99.3	142	1	0	2	143	8801551	8801410	2e-72	274
HIGH	54	35544600	hybrid (lt_1)	chr5	100	30	0	0	1	30	8801019	8801048	3e-08	60
HIGH	54	75365145	hybrid (lt_1)	chr5	100	30	0	0	1	30	8801019	8801048	3e-08	60
HIGH	54	18884235	hybrid (lt_1)	chr5	100	41	0	0	50	90	8801048	8801008	7e-15	81
HIGH	54	25810731	hybrid (lt_1)	chr5	100	32	0	0	59	90	8801048	8801017	2e-09	63
HIGH	54	54435381	hybrid (lt_1)	chr5	100	44	0	0	47	90	8801048	8801005	1e-16	87
HIGH	54	42215620	hybrid (lt_2)	chr5	100	29	0	0	62	90	8801069	8801097	1e-07	58
HIGH	54	63166980	hybrid (lt_2)	chr5	100	74	0	0	17	90	8801069	8801142	1e-34	147
HIGH	54	65624056	hybrid (lt_2)	chr5	100	52	0	0	39	90	8801069	8801120	2e-21	103
HIGH	54	66147847	hybrid (lt_2)	chr5	100	23	0	0	68	90	8801069	8801091	0.0004	46
HIGH	54	75939376	hybrid (lt_2)	chr5	100	66	0	0	25	90	8801069	8801134	9e-30	131
HIGH	54	63984361	hybrid (lt_2)	chr5	100	40	0	0	1	40	8801108	8801069	3e-14	79
HIGH	54	87752157	hybrid (lt_2)	chr5	100	40	0	0	1	40	8801108	8801069	3e-14	79
HIGH	54	5941987	hybrid (lt_2)	chr5	100	45	0	0	1	45	8801113	8801069	3e-17	89
HIGH	54	4890465	hybrid (lt_2)	chr5	100	47	0	0	1	47	8801115	8801069	2e-18	93
HIGH	54	30351317	hybrid (lt_2)	chr5	100	62	0	0	1	62	8801130	8801069	2e-27	123
HIGH	54	38615949	hybrid (lt_2)	chr5	100	63	0	0	1	63	8801131	8801069	5e-28	125
HIGH	54	92533372	hybrid (lt_2)	chr5	100	65	0	0	1	65	8801133	8801069	3e-29	129
HIGH	54	23246800	hybrid (rt_1)	chr5	100	36	0	0	1	36	8801017	8801052	2e-12	71
HIGH	54	91067562	hybrid (rt_1)	chr5	100	32	0	0	1	32	8801017	8801048	1e-09	63
HIGH	54	21667831	hybrid (rt_2)	chr5	100	49	0	0	42	90	8801069	8801117	1e-19	97
HIGH	54	57680266	hybrid (rt_2)	chr5	100	26	0	0	65	90	8801069	8801094	6e-06	52
HIGH	54	72625567	hybrid (rt_2)	chr5	100	49	0	0	42	90	8801069	8801117	1e-19	97
HIGH	54	47819246	hybrid (rt_2)	chr5	100	27	0	0	1	27	8801095	8801069	2e-06	54
HIGH	55	NODE_87_length_203_cov_6.359606	Tnt1 paired end (lt_1)	chr5	98.06	206	3	1	1	205	8826643	8826848	6e-101	369
HIGH	55	NODE_226_length_81_cov_3.567901	Tnt1 paired end (lt_1)	chr5	100	84	0	0	1	84	8826926	8826843	2e-40	167
HIGH	55	NODE_49_length_254_cov_5.283464	Tnt1 paired end (lt_1)	chr5	100	274	0	0	1	274	8827223	8826950	2e-153	543
HIGH	55	NODE_214_length_70_cov_1.500000	Tnt1 paired end (rt_1)	chr5	100	90	0	0	1	90	8826460	8826549	4e-44	178
HIGH	55	NODE_292_length_203_cov_6.359606	Tnt1 paired end (rt_1)	chr5	98.06	206	3	1	1	205	8826643	8826848	6e-101	369
HIGH	55	NODE_41_length_278_cov_4.406475	Tnt1 paired end (rt_1)	chr5	100	281	0	0	1	281	8827123	8826843	2e-157	557
HIGH	55	NODE_23_length_108_cov_2.453704	Tnt1 paired end (lt_2)	chr5	100	32	0	0	97	128	8827190	8827159	3e-09	63
HIGH	55	NODE_54_length_135_cov_2.548148	hybrid paired end (lt_1)	chr5	100	61	0	0	95	155	8827190	8827130	2e-26	121
HIGH	55	NODE_21_length_193_cov_3.891192	hybrid paired end (rt_1)	chr5	99.5	200	1	0	1	200	8826367	8826566	6e-107	389
HIGH	55	NODE_16_length_108_cov_2.453704	hybrid paired end (lt_2)	chr5	100	32	0	0	97	128	8827190	8827159	3e-09	63
HIGH	55	NODE_44_length_70_cov_1.900000	hybrid paired end (rt_2)	chr5	98.89	90	1	0	1	90	8826466	8826555	1e-41	170
HIGH	55	22463265	hybrid (lt_1)	chr5	100	41	0	0	50	90	8826843	8826883	7e-15	81
HIGH	55	28826141	hybrid (lt_1)	chr5	100	36	0	0	55	90	8826843	8826878	7e-12	71
HIGH	55	55101803	hybrid (lt_1)	chr5	100	62	0	0	29	90	8826843	8826904	2e-27	123
HIGH	55	63659848	hybrid (lt_1)	chr5	100	24	0	0	67	90	8826843	8826866	0.0001	48
HIGH	55	77302918	hybrid (lt_1)	chr5	100	33	0	0	58	90	8826843	8826875	4e-10	65
HIGH	55	6031554	hybrid (lt_1)	chr5	100	23	0	0	1	23	8826865	8826843	0.0004	46
HIGH	55	53649411	hybrid (lt_1)	chr5	100	24	0	0	1	24	8826866	8826843	0.0001	48
HIGH	55	44548560	hybrid (lt_1)	chr5	98.48	66	1	0	1	66	8826908	8826843	2e-27	123
HIGH	55	51334505	hybrid (lt_1)	chr5	100	66	0	0	1	66	8826908	8826843	9e-30	131
HIGH	55	8434216	hybrid (lt_2)	chr5	94.03	67	3	1	1	66	8826782	8826848	2e-18	93
HIGH	55	74144126	hybrid (lt_2)	chr5	94.92	59	2	1	1	58	8826790	8826848	5e-16	85
HIGH	55	51558874	hybrid (lt_2)	chr5	93.48	46	2	1	1	45	8826803	8826848	3e-08	60
HIGH	55	38448831	hybrid (rt_1)	chr5	100	31	0	0	13	43	8826843	8826873	2e-09	61
HIGH	55	61391026	hybrid (rt_1)	chr5	100	42	0	0	14	55	8826843	8826884	1e-15	83
HIGH	55	62034632	hybrid (rt_1)	chr5	100	50	0	0	7	56	8826843	8826892	2e-20	99
HIGH	55	6052620	hybrid (rt_1)	chr5	100	24	0	0	1	24	8826873	8826850	1e-05	48
HIGH	55	81288114	hybrid (rt_1)	chr5	100	31	0	0	1	31	8826873	8826843	5e-09	61
HIGH	55	43478096	hybrid (rt_1)	chr5	100	47	0	0	1	47	8826893	8826847	8e-19	93
HIGH	55	83281565	hybrid (rt_1)	chr5	100	51	0	0	1	51	8826893	8826843	5e-21	101
HIGH	55	67300070	hybrid (rt_1)	chr5	100	59	0	0	1	59	8826902	8826844	8e-26	117
HIGH	55	79364393	hybrid (rt_2)	chr5	94.81	77	3	1	1	76	8826772	8826848	2e-24	113
HIGH	55	75133797	hybrid (rt_2)	chr5	94.29	70	3	1	1	69	8826779	8826848	3e-20	99
HIGH	55	89090843	hybrid (rt_2)	chr5	94.29	70	3	1	1	69	8826779	8826848	3e-20	99
HIGH	55	70377345	hybrid (rt_2)	chr5	93.94	66	3	1	1	65	8826783	8826848	7e-18	91
HIGH	55	25324316	hybrid (rt_2)	chr5	94	50	2	1	1	49	8826799	8826848	1e-10	67
HIGH	55	68338876	hybrid (rt_2)	chr5	93.88	49	2	1	1	48	8826800	8826848	4e-10	65
HIGH	55	38168469	hybrid (rt_2)	chr5	93.48	46	2	1	1	45	8826803	8826848	3e-08	60
HIGH	55	32974748	hybrid (rt_2)	chr5	94.92	59	2	1	30	87	8826848	8826790	5e-16	85
HIGH	55	66737285	hybrid (rt_2)	chr5	94.81	77	3	1	15	90	8826848	8826772	2e-24	113
HIGH	55	72465685	hybrid (rt_2)	chr5	94.74	76	3	1	16	90	8826848	8826773	8e-24	111
HIGH	56	NODE_35_length_179_cov_7.882681	Tnt1 paired end (lt_1)	chr5	97.78	90	2	0	90	179	16971293	16971382	6e-39	163
HIGH	56	NODE_182_length_195_cov_5.769231	Tnt1 paired end (lt_1)	chr5	88.04	184	18	1	19	198	16971562	16971379	2e-33	145
HIGH	56	NODE_25_length_251_cov_6.585658	Tnt1 paired end (rt_1)	chr5	97.78	90	2	0	162	251	16971293	16971382	9e-39	163
HIGH	56	NODE_104_length_195_cov_8.133333	Tnt1 paired end (rt_1)	chr5	88.04	184	18	1	19	198	16971562	16971379	2e-33	145
HIGH	56	NODE_4_length_101_cov_2.633663	Tnt1 paired end (lt_2)	chr5	93.94	33	2	0	1	33	16970731	16970763	4e-05	50
HIGH	56	NODE_32_length_70_cov_1.357143	hybrid paired end (lt_2)	chr5	94.74	38	2	0	1	38	16970731	16970768	3e-08	60
HIGH	56	33891347	hybrid (lt_1)	chr5	98.46	65	1	0	1	65	16971318	16971382	8e-27	121
HIGH	56	27977523	hybrid (lt_1)	chr5	97.5	40	1	0	1	40	16971343	16971382	7e-12	71
HIGH	56	4340490	hybrid (lt_1)	chr5	97.22	36	1	0	1	36	16971347	16971382	2e-09	63
HIGH	56	1137124	hybrid (lt_1)	chr5	100	29	0	0	1	29	16971354	16971382	1e-07	58
HIGH	56	25003532	hybrid (lt_1)	chr5	100	29	0	0	1	29	16971354	16971382	1e-07	58
HIGH	56	90873821	hybrid (lt_1)	chr5	100	27	0	0	1	27	16971356	16971382	2e-06	54
HIGH	56	4780059	hybrid (lt_1)	chr5	100	24	0	0	1	24	16971359	16971382	0.0001	48
HIGH	56	2856927	hybrid (lt_1)	chr5	98.21	56	1	0	35	90	16971382	16971327	2e-21	103
HIGH	56	6352658	hybrid (lt_1)	chr5	100	25	0	0	66	90	16971382	16971358	3e-05	50
HIGH	56	35466152	hybrid (lt_1)	chr5	98.25	57	1	0	34	90	16971382	16971326	5e-22	105
HIGH	56	39626853	hybrid (lt_2)	chr5	96.77	31	1	0	54	84	16971379	16971409	2e-06	54
HIGH	56	84631646	hybrid (lt_2)	chr5	92.68	41	3	0	50	90	16971379	16971419	1e-07	58
HIGH	56	86394302	hybrid (lt_2)	chr5	90	60	6	0	31	90	16971379	16971438	7e-12	71
HIGH	56	21655060	hybrid (lt_2)	chr5	90.91	55	5	0	4	58	16971433	16971379	3e-11	69
HIGH	56	11618783	hybrid (rt_1)	chr5	96.67	30	1	0	1	30	16971328	16971357	1e-06	52
HIGH	56	72452247	hybrid (rt_1)	chr5	97.67	43	1	0	1	43	16971340	16971382	7e-14	77
HIGH	56	56533143	hybrid (rt_1)	chr5	100	29	0	0	1	29	16971354	16971382	5e-08	58
HIGH	56	78570462	hybrid (rt_1)	chr5	100	25	0	0	1	25	16971358	16971382	2e-05	50
HIGH	56	44106896	hybrid (rt_1)	chr5	100	22	0	0	1	22	16971361	16971382	0.0007	44
HIGH	56	23411422	hybrid (rt_1)	chr5	97.3	37	1	0	1	37	16971381	16971345	1e-10	65
HIGH	56	37639443	hybrid (rt_1)	chr5	97.62	42	1	0	2	43	16971382	16971341	2e-13	75
HIGH	56	24625877	hybrid (rt_2)	chr5	90	60	6	0	31	90	16971379	16971438	7e-12	71
HIGH	56	30491112	hybrid (rt_2)	chr5	90.91	55	5	0	17	71	16971379	16971433	3e-11	69
HIGH	56	57883646	hybrid (rt_2)	chr5	90.91	55	5	0	26	80	16971379	16971433	3e-11	69
HIGH	56	62791379	hybrid (rt_2)	chr5	90.91	55	5	0	26	80	16971379	16971433	3e-11	69
HIGH	56	86234645	hybrid (rt_2)	chr5	92.31	39	3	0	30	68	16971384	16971422	2e-06	54
HIGH	56	19454073	hybrid (rt_2)	chr5	93.18	44	3	0	6	49	16971422	16971379	2e-09	63
HIGH	56	86254106	hybrid (rt_2)	chr5	93.18	44	3	0	1	44	16971422	16971379	2e-09	63
HIGH	56	18827824	hybrid (rt_2)	chr5	90.74	54	5	0	1	54	16971432	16971379	1e-10	67
HIGH	56	55010289	hybrid (rt_2)	chr5	90.74	54	5	0	1	54	16971432	16971379	1e-10	67
HIGH	56	39559950	hybrid (rt_2)	chr5	90	60	6	0	1	60	16971438	16971379	7e-12	71
HIGH	57	NODE_157_length_326_cov_5.147239	Tnt1 paired end (lt_1)	chr5	95.79	309	10	1	1	309	19197951	19198256	6e-142	505
HIGH	57	NODE_271_length_192_cov_2.630208	Tnt1 paired end (lt_1)	chr5	96.69	181	2	1	1	177	19198438	19198258	8e-51	202
HIGH	57	NODE_62_length_268_cov_3.473881	Tnt1 paired end (rt_1)	chr5	95.79	214	9	0	1	214	19198043	19198256	5e-96	353
HIGH	57	NODE_248_length_193_cov_4.378238	Tnt1 paired end (rt_1)	chr5	97.25	182	1	1	1	178	19198439	19198258	8e-54	212
HIGH	57	NODE_129_length_95_cov_4.305263	Tnt1 paired end (rt_1)	chr5	99.13	115	1	0	1	115	19198601	19198487	2e-56	220
HIGH	57	NODE_29_length_104_cov_5.567307	Tnt1 paired end (lt_2)	chr5	100	124	0	0	1	124	19197859	19197982	3e-64	246
HIGH	57	NODE_30_length_62_cov_2.048387	hybrid paired end (lt_1)	chr5	98.78	82	1	0	1	82	19197867	19197948	5e-37	155
HIGH	57	NODE_82_length_140_cov_2.992857	hybrid paired end (rt_1)	chr5	98.75	160	2	0	1	160	19198695	19198536	8e-81	301
HIGH	57	NODE_22_length_104_cov_5.567307	hybrid paired end (lt_2)	chr5	100	124	0	0	1	124	19197859	19197982	3e-64	246
HIGH	57	NODE_41_length_136_cov_4.551471	hybrid paired end (rt_2)	chr5	99.36	156	1	0	1	156	19198679	19198524	8e-81	301
HIGH	57	20099619	hybrid (lt_2)	chr5	100	40	0	0	51	90	19198258	19198297	3e-14	79
HIGH	57	30679023	hybrid (lt_2)	chr5	100	40	0	0	51	90	19198258	19198297	3e-14	79
HIGH	57	78206415	hybrid (lt_2)	chr5	100	40	0	0	1	40	19198297	19198258	3e-14	79
HIGH	57	20988023	hybrid (lt_2)	chr5	98	50	1	0	1	50	19198307	19198258	7e-18	91
HIGH	57	5772658	hybrid (lt_2)	chr5	98.08	52	1	0	1	52	19198309	19198258	5e-19	95
HIGH	57	48053513	hybrid (lt_2)	chr5	98.25	57	1	0	1	57	19198314	19198258	5e-22	105
HIGH	57	90491576	hybrid (lt_2)	chr5	98.28	58	1	0	1	58	19198315	19198258	1e-22	107
HIGH	57	17300515	hybrid (rt_2)	chr5	100	40	0	0	1	40	19198297	19198258	3e-14	79
HIGH	57	11609733	hybrid (rt_2)	chr5	98.08	52	1	0	1	52	19198309	19198258	5e-19	95
HIGH	58	NODE_68_length_54_cov_4.259259	hybrid paired end (rt_1)	chr5	98.65	74	1	0	1	74	32456575	32456648	3e-32	139
HIGH	58	NODE_13_length_50_cov_1.700000	hybrid paired end (rt_2)	chr5	98.57	70	1	0	1	70	32456567	32456636	6e-30	131
HIGH	58	56859440	hybrid (lt_2)	chr5	100	90	0	0	1	90	32457021	32456932	4e-44	178
HIGH	58	71404942	hybrid (lt_2)	chr5	100	86	0	0	5	90	32457031	32456946	1e-41	170
HIGH	58	939271	hybrid (lt_2)	chr5	98.89	90	1	0	1	90	32457039	32456950	1e-41	170
HIGH	58	4940906	hybrid (rt_2)	chr5	100	86	0	0	5	90	32457031	32456946	1e-41	170
HIGH	58	38640087	hybrid (rt_2)	chr5	100	87	0	0	4	90	32457031	32456945	3e-42	172
HIGH	58	66938719	hybrid (rt_2)	chr5	100	86	0	0	5	90	32457031	32456946	1e-41	170
HIGH	58	902666	hybrid (rt_2)	chr5	98.89	90	1	0	1	90	32457039	32456950	1e-41	170
HIGH	58	11636232	hybrid (rt_2)	chr5	100	44	0	0	47	90	32457055	32457098	1e-16	87
HIGH	58	23504209	hybrid (rt_2)	chr5	100	43	0	0	48	90	32457055	32457097	5e-16	85
HIGH	58	57844680	hybrid (rt_2)	chr5	100	38	0	0	53	90	32457055	32457092	4e-13	75
HIGH	59	NODE_8_length_45_cov_3.888889	hybrid paired end (rt_1)	chr5	98.46	65	1	0	1	65	32464560	32464496	6e-27	121
HIGH	59	NODE_2_length_81_cov_1.839506	hybrid paired end (rt_2)	chr5	95.05	101	5	0	1	101	32464568	32464468	1e-38	161
HIGH	59	81118689	hybrid (lt_2)	chr5	97.59	83	2	0	8	90	32464106	32464188	4e-35	149
HIGH	59	4297362	hybrid (lt_2)	chr5	98.88	89	1	0	2	90	32464115	32464203	4e-41	168
HIGH	59	8401158	hybrid (lt_2)	chr5	98.88	89	1	0	1	89	32464203	32464115	4e-41	168
HIGH	59	29437308	hybrid (rt_2)	chr5	97.7	87	2	0	4	90	32464106	32464192	2e-37	157
HIGH	59	32585302	hybrid (rt_2)	chr5	97.5	80	2	0	11	90	32464106	32464185	2e-33	143
HIGH	59	48208773	hybrid (rt_2)	chr5	97.7	87	2	0	4	90	32464106	32464192	2e-37	157
HIGH	59	58475434	hybrid (rt_2)	chr5	97.75	89	2	0	2	90	32464106	32464194	1e-38	161
HIGH	59	89391508	hybrid (rt_2)	chr5	97.59	83	2	0	8	90	32464106	32464188	4e-35	149
HIGH	60	NODE_50_length_178_cov_3.505618	Tnt1 paired end (lt_1)	chr6	100	182	0	0	1	182	2498813	2498994	1e-98	361
HIGH	60	NODE_97_length_341_cov_4.422287	Tnt1 paired end (lt_1)	chr6	100	346	0	0	1	346	2499333	2498988	0	686
HIGH	60	NODE_285_length_70_cov_1.771429	Tnt1 paired end (rt_1)	chr6	100	90	0	0	1	90	2498649	2498738	4e-44	178
HIGH	60	NODE_44_length_217_cov_3.520737	Tnt1 paired end (rt_1)	chr6	100	221	0	0	1	221	2498774	2498994	8e-122	438
HIGH	60	NODE_118_length_244_cov_4.594262	Tnt1 paired end (rt_1)	chr6	100	249	0	0	1	249	2499236	2498988	2e-138	494
HIGH	60	NODE_20_length_119_cov_2.134454	Tnt1 paired end (lt_2)	chr6	100	139	0	0	1	139	2499435	2499297	4e-73	276
HIGH	60	NODE_13_length_119_cov_2.134454	hybrid paired end (lt_2)	chr6	100	139	0	0	1	139	2499435	2499297	4e-73	276
HIGH	60	NODE_14_length_102_cov_2.588235	hybrid paired end (rt_2)	chr6	99.18	122	1	0	1	122	2498530	2498651	1e-60	234
HIGH	60	19205383	hybrid (lt_1)	chr6	100	46	0	0	45	90	2498988	2499033	7e-18	91
HIGH	60	57923553	hybrid (lt_1)	chr6	100	52	0	0	39	90	2498988	2499039	2e-21	103
HIGH	60	70210397	hybrid (lt_1)	chr6	100	44	0	0	47	90	2498988	2499031	1e-16	87
HIGH	60	71873097	hybrid (lt_1)	chr6	100	52	0	0	39	90	2498988	2499039	2e-21	103
HIGH	60	66410175	hybrid (lt_1)	chr6	100	60	0	0	1	60	2499047	2498988	3e-26	119
HIGH	60	46556479	hybrid (lt_2)	chr6	100	69	0	0	1	69	2498926	2498994	1e-31	137
HIGH	60	4359841	hybrid (lt_2)	chr6	100	47	0	0	44	90	2498994	2498948	2e-18	93
HIGH	60	57067691	hybrid (lt_2)	chr6	100	44	0	0	47	90	2498994	2498951	1e-16	87
HIGH	60	85811823	hybrid (lt_2)	chr6	100	71	0	0	20	90	2498994	2498924	9e-33	141
HIGH	60	93019976	hybrid (lt_2)	chr6	100	69	0	0	22	90	2498994	2498926	1e-31	137
HIGH	60	4804517	hybrid (rt_1)	chr6	100	23	0	0	1	23	2499020	2498998	4e-05	46
HIGH	60	66990076	hybrid (rt_1)	chr6	100	49	0	0	1	49	2499036	2498988	7e-20	97
HIGH	60	48038675	hybrid (rt_2)	chr6	100	58	0	0	1	58	2498937	2498994	5e-25	115
HIGH	60	47917511	hybrid (rt_2)	chr6	100	35	0	0	1	35	2498960	2498994	3e-11	69
HIGH	60	60490813	hybrid (rt_2)	chr6	100	29	0	0	62	90	2498994	2498966	1e-07	58
HIGH	61	NODE_293_length_192_cov_2.171875	Tnt1 paired end (lt_1)	chr6	96.21	132	5	0	63	194	12961300	12961431	8e-57	222
HIGH	61	NODE_151_length_324_cov_3.577161	Tnt1 paired end (lt_1)	chr6	96.42	279	10	0	50	328	12961705	12961427	2e-132	474
HIGH	61	NODE_193_length_192_cov_2.572917	Tnt1 paired end (rt_1)	chr6	96.21	132	5	0	63	194	12961300	12961431	8e-57	222
HIGH	61	NODE_238_length_211_cov_5.488152	Tnt1 paired end (rt_1)	chr6	96.74	215	7	0	1	215	12961641	12961427	2e-101	371
HIGH	61	NODE_18_length_98_cov_2.979592	hybrid paired end (rt_2)	chr6	99.15	118	1	0	1	118	12960589	12960706	3e-58	226
HIGH	61	8530688	hybrid (lt_1)	chr6	97.62	42	1	0	49	90	12961427	12961468	4e-13	75
HIGH	61	24760371	hybrid (lt_1)	chr6	97.62	42	1	0	49	90	12961427	12961468	4e-13	75
HIGH	61	41343088	hybrid (lt_1)	chr6	98.51	67	1	0	1	67	12961493	12961427	5e-28	125
HIGH	61	37657278	hybrid (lt_1)	chr6	98.61	72	1	0	2	73	12961498	12961427	6e-31	135
HIGH	61	45238505	hybrid (lt_2)	chr6	98.67	75	1	0	1	75	12961357	12961431	9e-33	141
HIGH	61	1435962	hybrid (lt_2)	chr6	98.59	71	1	0	1	71	12961361	12961431	2e-30	133
HIGH	61	41640241	hybrid (lt_2)	chr6	100	40	0	0	1	40	12961392	12961431	3e-14	79
HIGH	61	44337456	hybrid (lt_2)	chr6	100	33	0	0	1	33	12961399	12961431	4e-10	65
HIGH	61	59507044	hybrid (lt_2)	chr6	100	31	0	0	1	31	12961401	12961431	7e-09	61
HIGH	61	4977763	hybrid (lt_2)	chr6	100	63	0	0	28	90	12961431	12961369	5e-28	125
HIGH	61	16718464	hybrid (lt_2)	chr6	100	55	0	0	36	90	12961431	12961377	3e-23	109
HIGH	61	19043099	hybrid (lt_2)	chr6	100	60	0	0	31	90	12961431	12961372	3e-26	119
HIGH	61	24413503	hybrid (lt_2)	chr6	100	55	0	0	36	90	12961431	12961377	3e-23	109
HIGH	61	40056113	hybrid (lt_2)	chr6	100	55	0	0	36	90	12961431	12961377	3e-23	109
HIGH	61	83699688	hybrid (rt_1)	chr6	97.78	45	1	0	1	45	12961471	12961427	5e-15	81
HIGH	61	27968750	hybrid (rt_1)	chr6	100	38	0	0	1	38	12961487	12961450	1e-13	75
HIGH	61	20376858	hybrid (rt_1)	chr6	100	33	0	0	2	34	12961498	12961466	1e-10	65
HIGH	61	63701691	hybrid (rt_2)	chr6	100	65	0	0	3	67	12961367	12961431	3e-29	129
HIGH	61	5963820	hybrid (rt_2)	chr6	100	41	0	0	1	41	12961391	12961431	7e-15	81
HIGH	61	23775549	hybrid (rt_2)	chr6	100	40	0	0	1	40	12961392	12961431	3e-14	79
HIGH	61	67440121	hybrid (rt_2)	chr6	100	25	0	0	66	90	12961431	12961407	3e-05	50
HIGH	62	NODE_222_length_123_cov_3.357723	Tnt1 paired end (lt_1)	chr6	98.6	143	2	0	1	143	13655572	13655714	1e-70	268
HIGH	62	NODE_116_length_243_cov_3.341564	Tnt1 paired end (lt_1)	chr6	99.59	246	1	0	1	246	13655710	13655955	3e-134	480
HIGH	62	NODE_83_length_217_cov_2.345622	Tnt1 paired end (lt_1)	chr6	99.1	221	2	0	1	221	13656171	13655951	5e-117	422
HIGH	62	NODE_230_length_243_cov_4.333333	Tnt1 paired end (rt_1)	chr6	99.59	246	1	0	1	246	13655710	13655955	3e-134	480
HIGH	62	NODE_124_length_245_cov_2.685714	Tnt1 paired end (rt_1)	chr6	99.2	249	2	0	1	249	13656199	13655951	1e-133	478
HIGH	62	NODE_294_length_90_cov_4.555555	Tnt1 paired end (rt_1)	chr6	95.45	110	5	0	1	110	13656314	13656205	5e-44	178
HIGH	62	NODE_23_length_82_cov_3.060976	hybrid paired end (lt_1)	chr6	100	26	0	0	77	102	13655585	13655610	8e-06	52
HIGH	62	NODE_54_length_95_cov_2.789474	hybrid paired end (rt_1)	chr6	93.81	113	7	0	3	115	13656362	13656250	5e-41	168
HIGH	62	NODE_59_length_116_cov_1.560345	hybrid paired end (rt_2)	chr6	91.85	135	11	0	2	136	13656385	13656251	2e-44	180
HIGH	62	8367642	hybrid (lt_1)	chr6	100	64	0	0	1	64	13655892	13655955	1e-28	127
HIGH	62	28719810	hybrid (lt_1)	chr6	100	38	0	0	1	38	13655918	13655955	4e-13	75
HIGH	62	4196701	hybrid (lt_1)	chr6	100	69	0	0	22	90	13655955	13655887	1e-31	137
HIGH	62	92456666	hybrid (lt_1)	chr6	100	39	0	0	52	90	13655955	13655917	1e-13	77
HIGH	62	30490836	hybrid (lt_2)	chr6	96.3	27	1	0	64	90	13655951	13655977	0.0004	46
HIGH	62	43868021	hybrid (lt_2)	chr6	96.55	29	1	0	62	90	13655951	13655979	3e-05	50
HIGH	62	48339700	hybrid (lt_2)	chr6	98.11	53	1	0	38	90	13655951	13656003	1e-19	97
HIGH	62	44007733	hybrid (lt_2)	chr6	96.77	31	1	0	1	31	13655981	13655951	2e-06	54
HIGH	62	68472696	hybrid (lt_2)	chr6	96.77	31	1	0	1	31	13655981	13655951	2e-06	54
HIGH	62	73065191	hybrid (lt_2)	chr6	96.88	32	1	0	1	32	13655982	13655951	4e-07	56
HIGH	62	22819261	hybrid (lt_2)	chr6	98.25	57	1	0	1	57	13656007	13655951	5e-22	105
HIGH	62	41277503	hybrid (lt_2)	chr6	98.25	57	1	0	1	57	13656007	13655951	5e-22	105
HIGH	62	14590288	hybrid (rt_1)	chr6	100	32	0	0	1	32	13655882	13655913	4e-10	63
HIGH	62	25430102	hybrid (rt_1)	chr6	100	37	0	0	1	37	13655899	13655935	5e-13	73
HIGH	62	84497547	hybrid (rt_1)	chr6	100	40	0	0	1	40	13655916	13655955	2e-14	79
HIGH	62	92829470	hybrid (rt_1)	chr6	100	40	0	0	1	40	13655916	13655955	2e-14	79
HIGH	62	64234610	hybrid (rt_1)	chr6	100	30	0	0	1	30	13655926	13655955	2e-08	60
HIGH	62	39527397	hybrid (rt_1)	chr6	100	28	0	0	1	28	13655928	13655955	2e-07	56
HIGH	62	63296206	hybrid (rt_1)	chr6	100	26	0	0	33	58	13655955	13655930	4e-06	52
HIGH	62	78162709	hybrid (rt_1)	chr6	100	62	0	0	3	64	13655955	13655894	1e-27	123
HIGH	62	91146670	hybrid (rt_1)	chr6	100	52	0	0	23	74	13655955	13655904	2e-21	103
HIGH	62	71600600	hybrid (rt_2)	chr6	96.67	30	1	0	1	30	13655980	13655951	6e-06	52
HIGH	62	35989567	hybrid (rt_2)	chr6	98.25	57	1	0	1	57	13656007	13655951	5e-22	105
HIGH	63	NODE_261_length_62_cov_2.741935	Tnt1 paired end (lt_1)	chr6	91.53	59	5	0	1	59	14618241	14618299	1e-13	77
HIGH	63	NODE_103_length_94_cov_3.265957	Tnt1 paired end (rt_1)	chr6	91.53	59	5	0	33	91	14618241	14618299	1e-13	77
HIGH	63	17691707	hybrid (lt_2)	chr6	91.53	59	5	0	10	68	14618241	14618299	1e-13	77
HIGH	63	36079696	hybrid (lt_2)	chr6	90.57	53	5	0	1	53	14618247	14618299	4e-10	65
HIGH	63	36496167	hybrid (rt_2)	chr6	91.53	59	5	0	6	64	14618241	14618299	1e-13	77
HIGH	63	89498522	hybrid (rt_2)	chr6	91.53	59	5	0	1	59	14618241	14618299	1e-13	77
HIGH	63	38204324	hybrid (rt_2)	chr6	90	50	5	0	1	50	14618250	14618299	3e-08	60
HIGH	63	13688481	hybrid (rt_2)	chr6	91.53	59	5	0	23	81	14618299	14618241	1e-13	77
HIGH	63	91346547	hybrid (rt_2)	chr6	91.53	59	5	0	28	86	14618299	14618241	1e-13	77
HIGH	64	NODE_29_length_385_cov_5.327273	Tnt1 paired end (lt_1)	chr6	92.58	229	17	0	158	386	20642269	20642497	9e-86	319
HIGH	64	NODE_80_length_235_cov_5.880851	Tnt1 paired end (lt_1)	chr6	95.83	240	9	1	1	239	20642731	20642492	8e-107	389
HIGH	64	NODE_20_length_291_cov_6.707904	Tnt1 paired end (rt_1)	chr6	92.58	229	17	0	64	292	20642269	20642497	7e-86	319
HIGH	64	NODE_159_length_235_cov_7.561702	Tnt1 paired end (rt_1)	chr6	95.83	240	9	1	1	239	20642731	20642492	8e-107	389
HIGH	64	NODE_3_length_109_cov_1.788991	Tnt1 paired end (lt_2)	chr6	92.06	126	10	0	2	127	20642294	20642419	2e-41	170
HIGH	64	63404993	hybrid (lt_1)	chr6	97.06	68	2	0	1	68	20642430	20642497	3e-26	119
HIGH	64	50253150	hybrid (lt_1)	chr6	96.92	65	2	0	1	65	20642433	20642497	2e-24	113
HIGH	64	48160560	hybrid (lt_1)	chr6	96.36	55	2	0	1	55	20642443	20642497	2e-18	93
HIGH	64	41949684	hybrid (lt_1)	chr6	96.3	54	2	0	1	54	20642444	20642497	7e-18	91
HIGH	64	36774669	hybrid (lt_1)	chr6	95.92	49	2	0	1	49	20642449	20642497	7e-15	81
HIGH	64	61773736	hybrid (lt_1)	chr6	95.92	49	2	0	1	49	20642449	20642497	7e-15	81
HIGH	64	75832728	hybrid (lt_1)	chr6	95.83	48	2	0	1	48	20642450	20642497	3e-14	79
HIGH	64	87849640	hybrid (lt_1)	chr6	95.83	48	2	0	1	48	20642450	20642497	3e-14	79
HIGH	64	8129760	hybrid (lt_1)	chr6	95.65	46	2	0	1	46	20642452	20642497	4e-13	75
HIGH	64	1957645	hybrid (lt_1)	chr6	95.35	43	2	0	48	90	20642497	20642455	3e-11	69
HIGH	64	53680789	hybrid (lt_1)	chr6	97.01	67	2	0	24	90	20642497	20642431	1e-25	117
HIGH	64	57040228	hybrid (lt_1)	chr6	97.01	67	2	0	24	90	20642497	20642431	1e-25	117
HIGH	64	86253265	hybrid (lt_1)	chr6	95.45	44	2	0	47	90	20642497	20642454	7e-12	71
HIGH	64	6784234	hybrid (lt_2)	chr6	96.55	58	1	1	34	90	20642492	20642549	7e-18	91
HIGH	64	42765859	hybrid (lt_2)	chr6	96.55	58	1	1	34	90	20642492	20642549	7e-18	91
HIGH	64	68160700	hybrid (lt_2)	chr6	97.1	69	1	1	23	90	20642492	20642560	2e-24	113
HIGH	64	72231130	hybrid (lt_2)	chr6	96.72	61	1	1	31	90	20642492	20642552	1e-19	97
HIGH	64	72322255	hybrid (lt_2)	chr6	96.55	58	1	1	34	90	20642492	20642549	7e-18	91
HIGH	64	83383926	hybrid (lt_2)	chr6	97.22	72	1	1	20	90	20642492	20642563	3e-26	119
HIGH	64	86201509	hybrid (lt_2)	chr6	97.92	48	1	0	37	84	20642492	20642539	1e-16	87
HIGH	64	17737367	hybrid (lt_2)	chr6	96.43	28	1	0	1	28	20642519	20642492	0.0001	48
HIGH	64	24813841	hybrid (lt_2)	chr6	96.88	32	1	0	1	32	20642523	20642492	4e-07	56
HIGH	64	56360833	hybrid (lt_2)	chr6	96.88	32	1	0	1	32	20642523	20642492	4e-07	56
HIGH	64	24834475	hybrid (lt_2)	chr6	97.3	37	1	0	1	37	20642528	20642492	4e-10	65
HIGH	64	9992507	hybrid (lt_2)	chr6	97.92	48	1	0	4	51	20642539	20642492	1e-16	87
HIGH	64	49967443	hybrid (lt_2)	chr6	97.92	48	1	0	1	48	20642539	20642492	1e-16	87
HIGH	64	62412261	hybrid (lt_2)	chr6	97.92	48	1	0	1	48	20642539	20642492	1e-16	87
HIGH	64	67799848	hybrid (lt_2)	chr6	97.92	48	1	0	2	49	20642539	20642492	1e-16	87
HIGH	64	61057740	hybrid (lt_2)	chr6	97.1	69	1	1	1	68	20642560	20642492	2e-24	113
HIGH	64	28785357	hybrid (lt_2)	chr6	97.26	73	1	1	1	72	20642564	20642492	8e-27	121
HIGH	64	54652080	hybrid (lt_2)	chr6	97.44	78	1	1	1	77	20642569	20642492	9e-30	131
HIGH	64	20909262	hybrid (rt_1)	chr6	100	35	0	0	1	35	20642439	20642473	7e-12	69
HIGH	64	7661302	hybrid (rt_1)	chr6	100	26	0	0	1	26	20642444	20642469	9e-07	52
HIGH	64	31276540	hybrid (rt_1)	chr6	95.12	41	2	0	1	41	20642445	20642485	1e-10	65
HIGH	64	62368276	hybrid (rt_1)	chr6	96.23	53	2	0	1	53	20642445	20642497	2e-17	89
HIGH	64	380364	hybrid (rt_2)	chr6	97.44	39	1	0	52	90	20642492	20642530	3e-11	69
HIGH	64	644433	hybrid (rt_2)	chr6	97.87	47	1	0	44	90	20642492	20642538	5e-16	85
HIGH	64	2082170	hybrid (rt_2)	chr6	97.44	39	1	0	52	90	20642492	20642530	3e-11	69
HIGH	64	3980607	hybrid (rt_2)	chr6	97.83	46	1	0	44	89	20642492	20642537	2e-15	83
HIGH	64	38527139	hybrid (rt_2)	chr6	97.37	38	1	0	53	90	20642492	20642529	1e-10	67
HIGH	64	41287229	hybrid (rt_2)	chr6	97.37	38	1	0	53	90	20642492	20642529	1e-10	67
HIGH	64	51444053	hybrid (rt_2)	chr6	97.62	42	1	0	49	90	20642492	20642533	4e-13	75
HIGH	64	88300700	hybrid (rt_2)	chr6	96.83	63	1	1	29	90	20642492	20642554	8e-21	101
HIGH	64	20097034	hybrid (rt_2)	chr6	96.55	29	1	0	1	29	20642520	20642492	3e-05	50
HIGH	64	5966570	hybrid (rt_2)	chr6	97.5	40	1	0	1	40	20642531	20642492	7e-12	71
HIGH	64	25173601	hybrid (rt_2)	chr6	97.73	44	1	0	1	44	20642535	20642492	3e-14	79
HIGH	64	5483606	hybrid (rt_2)	chr6	97.87	47	1	0	1	47	20642538	20642492	5e-16	85
HIGH	64	75172336	hybrid (rt_2)	chr6	97.92	48	1	0	4	51	20642539	20642492	1e-16	87
HIGH	64	33002854	hybrid (rt_2)	chr6	96.72	61	1	1	1	60	20642552	20642492	1e-19	97
HIGH	64	22132037	hybrid (rt_2)	chr6	97.4	77	1	1	1	76	20642568	20642492	3e-29	129
HIGH	65	NODE_77_length_70_cov_1.885714	hybrid paired end (rt_1)	chr6	100	90	0	0	1	90	24333442	24333531	4e-44	178
HIGH	65	NODE_17_length_70_cov_1.985714	hybrid paired end (rt_1)	chr6	98.89	90	1	0	1	90	24334361	24334272	1e-41	170
HIGH	65	NODE_72_length_70_cov_1.914286	hybrid paired end (rt_2)	chr6	98.89	90	1	0	1	90	24334361	24334272	1e-41	170
HIGH	65	40767419	hybrid (lt_2)	chr6	95.56	90	4	0	1	90	24333878	24333967	1e-34	147
HIGH	65	44787160	hybrid (lt_2)	chr6	97.67	86	2	0	5	90	24333893	24333978	6e-37	155
HIGH	65	53341824	hybrid (rt_2)	chr6	96.67	90	3	0	1	90	24333880	24333969	6e-37	155
HIGH	65	1843791	hybrid (rt_2)	chr6	97.67	86	2	0	5	90	24333893	24333978	6e-37	155
HIGH	65	41029745	hybrid (rt_2)	chr6	98.89	90	1	0	1	90	24333904	24333815	1e-41	170
HIGH	65	49531877	hybrid (rt_2)	chr6	98.89	90	1	0	1	90	24333906	24333817	1e-41	170
HIGH	66	NODE_235_length_158_cov_2.487342	Tnt1 paired end (lt_1)	chr6	100	84	0	0	1	84	26883709	26883792	3e-40	167
HIGH	66	NODE_101_length_351_cov_4.179487	Tnt1 paired end (lt_1)	chr6	100	355	0	0	1	355	26884239	26883885	0	704
HIGH	66	NODE_149_length_70_cov_1.871429	Tnt1 paired end (rt_1)	chr6	98.89	90	1	0	1	90	26883551	26883640	1e-41	170
HIGH	66	NODE_187_length_158_cov_2.556962	Tnt1 paired end (rt_1)	chr6	100	84	0	0	1	84	26883709	26883792	3e-40	167
HIGH	66	NODE_185_length_253_cov_4.739130	Tnt1 paired end (rt_1)	chr6	100	258	0	0	1	258	26884142	26883885	8e-144	511
HIGH	66	NODE_27_length_99_cov_3.141414	Tnt1 paired end (lt_2)	chr6	100	119	0	0	1	119	26884325	26884207	3e-61	236
HIGH	66	NODE_36_length_77_cov_2.311688	hybrid paired end (lt_1)	chr6	100	97	0	0	1	97	26884327	26884231	3e-48	192
HIGH	66	NODE_20_length_99_cov_3.141414	hybrid paired end (lt_2)	chr6	100	119	0	0	1	119	26884325	26884207	3e-61	236
HIGH	66	NODE_82_length_70_cov_1.757143	hybrid paired end (rt_2)	chr6	98.89	90	1	0	1	90	26883568	26883657	1e-41	170
HIGH	66	23435978	hybrid (lt_1)	chr6	100	37	0	0	54	90	26883885	26883921	2e-12	73
HIGH	66	31606125	hybrid (lt_1)	chr6	100	71	0	0	20	90	26883885	26883955	9e-33	141
HIGH	66	47684021	hybrid (lt_1)	chr6	100	40	0	0	51	90	26883885	26883924	3e-14	79
HIGH	66	59744973	hybrid (lt_1)	chr6	100	56	0	0	35	90	26883885	26883940	8e-24	111
HIGH	66	79664576	hybrid (lt_1)	chr6	100	31	0	0	60	90	26883885	26883915	7e-09	61
HIGH	66	88665614	hybrid (lt_1)	chr6	100	37	0	0	54	90	26883885	26883921	2e-12	73
HIGH	66	25325926	hybrid (lt_1)	chr6	100	45	0	0	1	45	26883929	26883885	3e-17	89
HIGH	66	52731687	hybrid (lt_1)	chr6	100	69	0	0	1	69	26883953	26883885	1e-31	137
HIGH	66	57222400	hybrid (lt_2)	chr6	100	33	0	0	58	90	26883866	26883834	4e-10	65
HIGH	66	27647221	hybrid (rt_1)	chr6	100	38	0	0	1	38	26883898	26883935	1e-13	75
HIGH	66	45038660	hybrid (rt_1)	chr6	100	35	0	0	1	35	26883919	26883885	1e-11	69
HIGH	66	63875835	hybrid (rt_1)	chr6	100	39	0	0	1	39	26883923	26883885	6e-14	77
HIGH	66	77162261	hybrid (rt_2)	chr6	100	37	0	0	1	37	26883830	26883866	2e-12	73
HIGH	67	NODE_239_length_199_cov_4.090452	Tnt1 paired end (lt_1)	chr6	88.67	203	21	2	2	203	28092469	28092670	2e-51	204
HIGH	67	NODE_123_length_228_cov_2.596491	Tnt1 paired end (lt_1)	chr6	90.52	232	21	1	1	231	28092896	28092665	2e-73	278
HIGH	67	NODE_132_length_199_cov_5.386935	Tnt1 paired end (rt_1)	chr6	88.67	203	21	2	2	203	28092469	28092670	2e-51	204
HIGH	67	NODE_133_length_229_cov_3.807860	Tnt1 paired end (rt_1)	chr6	90.56	233	21	1	1	232	28092897	28092665	5e-74	280
HIGH	67	59154891	hybrid (lt_1)	chr6	90.38	52	5	0	1	52	28092619	28092670	2e-09	63
HIGH	67	74740843	hybrid (lt_1)	chr6	89.29	56	6	0	22	77	28092670	28092615	2e-09	63
HIGH	67	83766084	hybrid (lt_1)	chr6	90.57	53	5	0	38	90	28092670	28092618	4e-10	65
HIGH	67	87099278	hybrid (lt_1)	chr6	90.38	52	5	0	39	90	28092670	28092619	2e-09	63
HIGH	67	92685325	hybrid (lt_2)	chr6	91.89	74	5	1	18	90	28092665	28092738	7e-18	91
HIGH	67	41988984	hybrid (lt_2)	chr6	92.11	76	5	1	1	75	28092740	28092665	5e-19	95
HIGH	67	73293827	hybrid (rt_1)	chr6	90.57	53	5	0	10	62	28092670	28092618	3e-10	65
HIGH	67	93557020	hybrid (rt_1)	chr6	93.75	32	2	0	45	76	28092670	28092639	8e-05	48
HIGH	67	77583234	hybrid (rt_2)	chr6	93.55	31	2	0	2	32	28092695	28092665	0.0004	46
HIGH	67	26947779	hybrid (rt_2)	chr6	92.11	76	5	1	1	75	28092740	28092665	5e-19	95
HIGH	68	NODE_36_length_141_cov_3.794326	Tnt1 paired end (lt_1)	chr6	96.89	161	4	1	1	161	33330127	33330286	7e-72	272
HIGH	68	NODE_26_length_195_cov_3.461539	Tnt1 paired end (rt_1)	chr6	96.74	215	6	1	1	215	33330073	33330286	4e-99	363
HIGH	68	29094688	hybrid (lt_1)	chr6	100	54	0	0	37	90	33330326	33330273	1e-22	107
HIGH	68	61311040	hybrid (lt_1)	chr6	100	70	0	0	21	90	33330326	33330257	4e-32	139
HIGH	68	79327410	hybrid (rt_1)	chr6	100	55	0	0	11	65	33330326	33330272	2e-23	109
HIGH	69	NODE_244_length_208_cov_2.350961	Tnt1 paired end (lt_1)	chr6	100	228	0	0	1	228	33636536	33636763	2e-97	357
HIGH	69	NODE_332_length_70_cov_1.757143	Tnt1 paired end (lt_1)	chr6	100	90	0	0	1	90	33636751	33636840	4e-44	178
HIGH	69	NODE_212_length_82_cov_3.243902	Tnt1 paired end (rt_1)	chr6	100	102	0	0	1	102	33636648	33636749	3e-51	202
HIGH	69	NODE_226_length_160_cov_2.443750	Tnt1 paired end (rt_1)	chr6	100	164	0	0	1	164	33636751	33636914	6e-88	325
HIGH	69	NODE_16_length_70_cov_1.657143	hybrid paired end (lt_1)	chr6	100	90	0	0	1	90	33636517	33636606	4e-44	178
HIGH	69	NODE_37_length_99_cov_1.878788	hybrid paired end (rt_2)	chr6	100	99	0	0	1	99	33637379	33637281	2e-49	196
HIGH	69	430834	hybrid (lt_1)	chr6	100	78	0	0	1	78	33636837	33636914	6e-37	155
HIGH	69	33015429	hybrid (lt_1)	chr6	100	37	0	0	1	37	33636878	33636914	2e-12	73
HIGH	69	873200	hybrid (lt_1)	chr6	100	35	0	0	1	35	33636880	33636914	3e-11	69
HIGH	69	38596601	hybrid (lt_1)	chr6	100	26	0	0	1	26	33636889	33636914	6e-06	52
HIGH	69	18410656	hybrid (lt_2)	chr6	100	23	0	0	55	77	33636909	33636931	0.0004	46
HIGH	69	35138126	hybrid (lt_2)	chr6	93.18	44	0	1	47	90	33636909	33636949	3e-08	60
HIGH	69	7823982	hybrid (lt_2)	chr6	94.12	51	0	1	1	51	33636956	33636909	2e-12	73
HIGH	69	27977519	hybrid (lt_2)	chr6	95.31	64	0	1	1	64	33636969	33636909	3e-20	99
HIGH	69	35399542	hybrid (rt_2)	chr6	100	23	0	0	57	79	33636909	33636931	0.0004	46
HIGH	69	45052609	hybrid (rt_2)	chr6	100	23	0	0	3	25	33636931	33636909	0.0004	46
HIGH	70	NODE_92_length_187_cov_2.497326	Tnt1 paired end (lt_1)	chr7	100	136	0	0	1	136	2180001	2180136	4e-71	270
HIGH	70	NODE_55_length_243_cov_2.246914	Tnt1 paired end (lt_1)	chr7	98.98	98	1	0	21	118	2180786	2180689	6e-46	186
HIGH	70	NODE_219_length_120_cov_2.766667	Tnt1 paired end (rt_1)	chr7	100	64	0	0	1	64	2180073	2180136	2e-28	127
HIGH	70	NODE_135_length_89_cov_1.921348	Tnt1 paired end (rt_1)	chr7	98.46	65	1	0	1	65	2180213	2180277	1e-26	121
HIGH	70	NODE_50_length_243_cov_2.753086	Tnt1 paired end (rt_1)	chr7	98.98	98	1	0	21	118	2180786	2180689	6e-46	186
HIGH	70	NODE_298_length_86_cov_4.755814	Tnt1 paired end (rt_1)	chr7	100	90	0	0	1	90	2181024	2180935	5e-44	178
HIGH	70	NODE_7_length_91_cov_3.450549	hybrid paired end (rt_1)	chr7	100	111	0	0	1	111	2181093	2180983	2e-56	220
HIGH	70	NODE_47_length_103_cov_2.019418	hybrid paired end (rt_2)	chr7	100	123	0	0	1	123	2181062	2180940	1e-63	244
HIGH	70	82782586	hybrid (lt_1)	chr7	97.87	47	1	0	1	47	2180231	2180277	5e-16	85
HIGH	70	8249057	hybrid (lt_1)	chr7	97.5	40	1	0	1	40	2180238	2180277	7e-12	71
HIGH	70	39517952	hybrid (lt_1)	chr7	97.5	40	1	0	1	40	2180238	2180277	7e-12	71
HIGH	71	NODE_325_length_65_cov_1.861538	Tnt1 paired end (lt_1)	chr7	88.33	60	7	0	1	60	3206399	3206458	2e-09	63
HIGH	71	NODE_237_length_65_cov_2.415385	Tnt1 paired end (rt_1)	chr7	88.33	60	7	0	1	60	3206399	3206458	2e-09	63
HIGH	71	73027295	hybrid (lt_1)	chr7	90.16	61	6	0	5	65	3206523	3206463	2e-12	73
HIGH	71	79016940	hybrid (lt_2)	chr7	88.06	67	8	0	1	67	3206392	3206458	3e-11	69
HIGH	71	54556577	hybrid (lt_2)	chr7	88.52	61	7	0	27	87	3206458	3206398	4e-10	65
HIGH	71	60367744	hybrid (lt_2)	chr7	88.52	61	7	0	27	87	3206458	3206398	4e-10	65
HIGH	71	91213923	hybrid (lt_2)	chr7	88.14	59	7	0	32	90	3206458	3206400	7e-09	61
HIGH	71	70247304	hybrid (rt_1)	chr7	90.91	44	4	0	1	44	3206506	3206463	2e-07	56
HIGH	71	75441874	hybrid (rt_2)	chr7	88.33	60	7	0	1	60	3206399	3206458	2e-09	63
HIGH	72	NODE_258_length_354_cov_2.610169	Tnt1 paired end (lt_1)	chr7	97.66	214	3	1	3	216	8338705	8338494	1e-103	379
HIGH	72	NODE_141_length_248_cov_3.443548	Tnt1 paired end (rt_1)	chr7	99.09	110	1	0	1	110	8338603	8338494	4e-53	210
HIGH	72	NODE_37_length_70_cov_1.485714	hybrid paired end (lt_1)	chr7	100	90	0	0	1	90	8338580	8338491	4e-44	178
HIGH	73	NODE_98_length_121_cov_3.776860	Tnt1 paired end (lt_1)	chr7	89.66	87	9	0	38	124	20912667	20912581	1e-20	101
HIGH	73	NODE_83_length_213_cov_4.558685	Tnt1 paired end (rt_1)	chr7	89.66	87	9	0	130	216	20912667	20912581	2e-20	101
HIGH	73	58828120	hybrid (lt_2)	chr7	95	60	3	0	23	82	20912581	20912640	5e-19	95
HIGH	73	89407049	hybrid (lt_2)	chr7	94.55	55	3	0	36	90	20912581	20912635	5e-16	85
HIGH	73	20229528	hybrid (lt_2)	chr7	92.68	41	3	0	1	41	20912621	20912581	1e-07	58
HIGH	73	84757146	hybrid (lt_2)	chr7	93.48	46	3	0	1	46	20912626	20912581	1e-10	67
HIGH	73	52174842	hybrid (lt_2)	chr7	94.34	53	3	0	1	53	20912633	20912581	7e-15	81
HIGH	73	51394909	hybrid (lt_2)	chr7	95	60	3	0	17	76	20912640	20912581	5e-19	95
HIGH	73	64385624	hybrid (lt_2)	chr7	95	60	3	0	15	74	20912640	20912581	5e-19	95
HIGH	73	68909341	hybrid (lt_2)	chr7	95	60	3	0	7	66	20912640	20912581	5e-19	95
HIGH	73	82380005	hybrid (lt_2)	chr7	95	60	3	0	13	72	20912640	20912581	5e-19	95
HIGH	73	15280142	hybrid (rt_2)	chr7	94.83	58	3	0	33	90	20912581	20912638	7e-18	91
HIGH	73	28814048	hybrid (rt_2)	chr7	95	60	3	0	15	74	20912581	20912640	5e-19	95
HIGH	73	31128752	hybrid (rt_2)	chr7	94.64	56	3	0	35	90	20912581	20912636	1e-16	87
HIGH	73	35589685	hybrid (rt_2)	chr7	95	60	3	0	29	88	20912581	20912640	5e-19	95
HIGH	73	67746625	hybrid (rt_2)	chr7	94.55	55	3	0	36	90	20912581	20912635	5e-16	85
HIGH	73	71834341	hybrid (rt_2)	chr7	94.12	51	3	0	40	90	20912581	20912631	1e-13	77
HIGH	73	88892457	hybrid (rt_2)	chr7	93.33	45	3	0	46	90	20912581	20912625	4e-10	65
HIGH	73	90205371	hybrid (rt_2)	chr7	93.18	44	3	0	1	44	20912624	20912581	2e-09	63
HIGH	73	9694029	hybrid (rt_2)	chr7	93.33	45	3	0	1	45	20912625	20912581	4e-10	65
HIGH	73	25724970	hybrid (rt_2)	chr7	94.83	58	3	0	1	58	20912638	20912581	7e-18	91
HIGH	73	5310565	hybrid (rt_2)	chr7	95	60	3	0	15	74	20912640	20912581	5e-19	95
HIGH	74	NODE_276_length_78_cov_2.025641	Tnt1 paired end (lt_1)	chr7	100	94	0	0	5	98	32012713	32012806	2e-46	186
HIGH	74	NODE_90_length_168_cov_2.500000	Tnt1 paired end (lt_1)	chr7	96.7	182	4	1	1	182	32012828	32013007	2e-82	307
HIGH	74	NODE_289_length_91_cov_2.307692	Tnt1 paired end (lt_1)	chr7	96.55	87	1	1	27	111	32013148	32013062	1e-20	101
HIGH	74	NODE_293_length_168_cov_2.500000	Tnt1 paired end (rt_1)	chr7	96.7	182	4	1	1	182	32012828	32013007	2e-82	307
HIGH	74	NODE_225_length_96_cov_2.916667	Tnt1 paired end (rt_1)	chr7	96.55	87	1	1	32	116	32013148	32013062	1e-20	101
HIGH	74	NODE_28_length_49_cov_1.102041	Tnt1 paired end (lt_2)	chr7	96.67	30	1	0	40	69	32012612	32012641	5e-06	52
HIGH	74	NODE_15_length_92_cov_4.271739	hybrid paired end (lt_1)	chr7	98.08	52	1	0	61	112	32012612	32012663	6e-19	95
HIGH	74	NODE_20_length_70_cov_1.485714	hybrid paired end (rt_1)	chr7	98.84	86	1	0	1	86	32013242	32013157	2e-39	163
HIGH	74	NODE_21_length_49_cov_1.102041	hybrid paired end (lt_2)	chr7	96.67	30	1	0	40	69	32012612	32012641	5e-06	52
HIGH	74	75784476	hybrid (lt_1)	chr7	98.51	67	1	0	1	67	32012941	32013007	5e-28	125
HIGH	74	18525268	hybrid (lt_1)	chr7	98.04	51	1	0	1	51	32012957	32013007	2e-18	93
HIGH	74	23814287	hybrid (lt_1)	chr7	97.06	68	2	0	23	90	32013007	32012940	3e-26	119
HIGH	74	57789447	hybrid (lt_1)	chr7	97.83	46	1	0	45	90	32013007	32012962	2e-15	83
HIGH	74	57448590	hybrid (lt_2)	chr7	100	26	0	0	1	26	32013028	32013003	6e-06	52
HIGH	74	63240745	hybrid (lt_2)	chr7	100	27	0	0	5	31	32013029	32013003	2e-06	54
HIGH	74	22527809	hybrid (lt_2)	chr7	97.44	39	0	1	1	38	32013041	32013003	7e-09	61
HIGH	74	50034052	hybrid (lt_2)	chr7	95.74	47	1	1	1	46	32013049	32013003	3e-11	69
HIGH	74	84772327	hybrid (lt_2)	chr7	97.87	47	0	1	1	46	32013049	32013003	1e-13	77
HIGH	74	20806670	hybrid (lt_2)	chr7	97.92	48	0	1	18	64	32013050	32013003	3e-14	79
HIGH	74	2275719	hybrid (rt_2)	chr7	97.92	48	0	1	26	72	32013003	32013050	3e-14	79
HIGH	74	85895569	hybrid (rt_2)	chr7	100	25	0	0	1	25	32013027	32013003	3e-05	50
HIGH	75	NODE_64_length_217_cov_3.585253	Tnt1 paired end (lt_1)	chr7	99.55	222	1	0	1	222	33300065	33300286	5e-120	432
HIGH	75	NODE_257_length_94_cov_2.755319	Tnt1 paired end (lt_1)	chr7	100	96	0	0	1	96	33300376	33300281	1e-47	190
HIGH	75	NODE_159_length_206_cov_2.907767	Tnt1 paired end (lt_1)	chr7	98.67	226	3	0	1	226	33300625	33300400	1e-117	424
HIGH	75	NODE_137_length_344_cov_3.031977	Tnt1 paired end (rt_1)	chr7	99.43	349	2	0	1	349	33299938	33300286	0	676
HIGH	75	NODE_324_length_94_cov_2.755319	Tnt1 paired end (rt_1)	chr7	100	96	0	0	1	96	33300376	33300281	1e-47	190
HIGH	75	NODE_304_length_105_cov_2.371428	Tnt1 paired end (rt_1)	chr7	98.4	125	2	0	1	125	33300524	33300400	5e-60	232
HIGH	75	NODE_52_length_70_cov_2.000000	hybrid paired end (lt_1)	chr7	98.89	90	1	0	1	90	33300722	33300633	1e-41	170
HIGH	75	NODE_15_length_110_cov_3.136364	hybrid paired end (rt_1)	chr7	100	130	0	0	1	130	33299860	33299989	9e-68	258
HIGH	75	NODE_17_length_100_cov_2.450000	hybrid paired end (rt_2)	chr7	100	120	0	0	1	120	33299837	33299956	7e-62	238
HIGH	75	8043642	hybrid (lt_1)	chr7	100	50	0	0	41	90	33300281	33300330	3e-20	99
HIGH	75	17473628	hybrid (lt_1)	chr7	100	52	0	0	1	52	33300332	33300281	2e-21	103
HIGH	75	38907493	hybrid (lt_2)	chr7	98.59	71	1	0	1	71	33300216	33300286	2e-30	133
HIGH	75	75735817	hybrid (lt_2)	chr7	98.04	51	1	0	1	51	33300236	33300286	2e-18	93
HIGH	75	4906658	hybrid (lt_2)	chr7	96.67	30	1	0	61	90	33300286	33300257	6e-06	52
HIGH	75	34721142	hybrid (lt_2)	chr7	98.39	62	1	0	29	90	33300286	33300225	5e-25	115
HIGH	75	68207660	hybrid (lt_2)	chr7	96.55	29	1	0	62	90	33300286	33300258	3e-05	50
HIGH	75	73425138	hybrid (lt_2)	chr7	98.65	74	1	0	17	90	33300286	33300213	4e-32	139
HIGH	75	75379779	hybrid (lt_2)	chr7	98.53	68	1	0	23	90	33300286	33300219	1e-28	127
HIGH	75	57775871	hybrid (rt_1)	chr7	100	32	0	0	23	54	33300281	33300312	9e-10	63
HIGH	75	73201591	hybrid (rt_1)	chr7	100	62	0	0	1	62	33300287	33300348	1e-27	123
HIGH	75	14744787	hybrid (rt_1)	chr7	100	22	0	0	1	22	33300302	33300281	0.0003	44
HIGH	75	87184603	hybrid (rt_1)	chr7	100	27	0	0	1	27	33300307	33300281	1e-06	54
HIGH	75	39972489	hybrid (rt_1)	chr7	100	36	0	0	1	36	33300316	33300281	3e-12	71
HIGH	75	77336890	hybrid (rt_1)	chr7	100	64	0	0	1	64	33300355	33300292	9e-29	127
HIGH	75	5034899	hybrid (rt_2)	chr7	98.33	60	1	0	1	60	33300227	33300286	8e-24	111
HIGH	75	67541130	hybrid (rt_2)	chr7	98.18	55	1	0	1	55	33300232	33300286	8e-21	101
HIGH	75	85632383	hybrid (rt_2)	chr7	98.18	55	1	0	1	55	33300232	33300286	8e-21	101
HIGH	75	77596489	hybrid (rt_2)	chr7	97.73	44	1	0	1	44	33300243	33300286	3e-14	79
HIGH	75	1379963	hybrid (rt_2)	chr7	96.97	33	1	0	58	90	33300286	33300254	1e-07	58
HIGH	75	80458397	hybrid (rt_2)	chr7	97.83	46	1	0	45	90	33300286	33300241	2e-15	83
HIGH	75	93649610	hybrid (rt_2)	chr7	98.44	64	1	0	27	90	33300286	33300223	3e-26	119
HIGH	76	NODE_69_length_145_cov_2.551724	Tnt1 paired end (lt_1)	chr7	98.16	163	3	0	1	163	33399212	33399374	3e-80	299
HIGH	76	NODE_281_length_82_cov_2.085366	Tnt1 paired end (lt_1)	chr7	98.04	102	2	0	1	102	33399366	33399467	2e-46	186
HIGH	76	NODE_328_length_58_cov_2.362069	Tnt1 paired end (lt_1)	chr7	100	78	0	0	1	78	33399448	33399525	5e-37	155
HIGH	76	NODE_315_length_40_cov_2.075000	Tnt1 paired end (lt_1)	chr7	100	43	0	0	1	43	33399558	33399600	3e-16	85
HIGH	76	NODE_144_length_44_cov_2.113636	Tnt1 paired end (lt_1)	chr7	100	46	0	0	1	46	33399641	33399596	5e-18	91
HIGH	76	NODE_229_length_127_cov_2.606299	Tnt1 paired end (lt_1)	chr7	99.32	147	1	0	1	147	33399802	33399656	2e-75	283
HIGH	76	NODE_281_length_82_cov_2.109756	Tnt1 paired end (rt_1)	chr7	98.04	102	2	0	1	102	33399366	33399467	2e-46	186
HIGH	76	NODE_282_length_56_cov_2.125000	Tnt1 paired end (rt_1)	chr7	100	33	0	0	1	33	33399448	33399480	3e-10	65
HIGH	76	NODE_234_length_40_cov_2.875000	Tnt1 paired end (rt_1)	chr7	100	43	0	0	1	43	33399558	33399600	3e-16	85
HIGH	76	NODE_155_length_205_cov_3.526829	Tnt1 paired end (rt_1)	chr7	99.03	207	2	0	1	207	33399802	33399596	1e-108	394
HIGH	76	NODE_18_length_70_cov_1.928571	Tnt1 paired end (lt_2)	chr7	100	90	0	0	1	90	33399133	33399222	4e-44	178
HIGH	76	NODE_20_length_100_cov_3.650000	hybrid paired end (lt_1)	chr7	99.17	120	1	0	1	120	33399138	33399257	2e-59	230
HIGH	76	NODE_59_length_70_cov_1.428571	hybrid paired end (rt_1)	chr7	97.78	90	2	0	1	90	33399893	33399804	2e-39	163
HIGH	76	NODE_29_length_76_cov_2.368421	hybrid paired end (rt_1)	chr7	100	96	0	0	1	96	33400034	33399939	2e-33	143
HIGH	76	NODE_11_length_70_cov_1.928571	hybrid paired end (lt_2)	chr7	100	90	0	0	1	90	33399133	33399222	4e-44	178
HIGH	76	91260706	hybrid (lt_1)	chr7	100	71	0	0	1	71	33399530	33399600	9e-33	141
HIGH	76	17409746	hybrid (lt_1)	chr7	100	70	0	0	1	70	33399531	33399600	4e-32	139
HIGH	76	40019592	hybrid (lt_1)	chr7	100	70	0	0	1	70	33399531	33399600	4e-32	139
HIGH	76	43009017	hybrid (lt_1)	chr7	100	69	0	0	1	69	33399532	33399600	1e-31	137
HIGH	76	52250291	hybrid (lt_1)	chr7	100	69	0	0	1	69	33399532	33399600	1e-31	137
HIGH	76	70121458	hybrid (lt_1)	chr7	100	59	0	0	1	59	33399542	33399600	1e-25	117
HIGH	76	84463919	hybrid (lt_1)	chr7	100	27	0	0	1	27	33399574	33399600	2e-06	54
HIGH	76	18135566	hybrid (lt_1)	chr7	100	66	0	0	25	90	33399600	33399535	9e-30	131
HIGH	76	45684286	hybrid (lt_1)	chr7	100	56	0	0	35	90	33399600	33399545	8e-24	111
HIGH	76	33154228	hybrid (lt_2)	chr7	100	58	0	0	31	88	33399596	33399653	5e-25	115
HIGH	76	52970920	hybrid (lt_2)	chr7	100	25	0	0	61	85	33399596	33399620	3e-05	50
HIGH	76	73847470	hybrid (lt_2)	chr7	100	25	0	0	1	25	33399620	33399596	3e-05	50
HIGH	76	62744113	hybrid (lt_2)	chr7	100	48	0	0	1	48	33399643	33399596	5e-19	95
HIGH	76	51174628	hybrid (rt_1)	chr7	100	51	0	0	1	51	33399542	33399592	4e-21	101
HIGH	76	5649658	hybrid (rt_1)	chr7	100	24	0	0	1	24	33399567	33399590	1e-05	48
HIGH	76	89313240	hybrid (rt_1)	chr7	100	25	0	0	1	25	33399576	33399600	2e-05	50
HIGH	76	12734687	hybrid (rt_1)	chr7	100	31	0	0	1	31	33399584	33399554	1e-09	61
HIGH	76	5160294	hybrid (rt_1)	chr7	100	23	0	0	1	23	33399586	33399564	4e-05	46
HIGH	76	4372999	hybrid (rt_2)	chr7	100	46	0	0	45	90	33399596	33399641	7e-18	91
HIGH	76	8535253	hybrid (rt_2)	chr7	100	53	0	0	38	90	33399596	33399648	5e-22	105
HIGH	76	10231907	hybrid (rt_2)	chr7	98.61	72	1	0	19	90	33399596	33399667	6e-31	135
HIGH	76	39569232	hybrid (rt_2)	chr7	100	58	0	0	33	90	33399596	33399653	5e-25	115
HIGH	76	44784311	hybrid (rt_2)	chr7	100	33	0	0	1	33	33399628	33399596	4e-10	65
HIGH	76	77712881	hybrid (rt_2)	chr7	100	46	0	0	1	46	33399641	33399596	7e-18	91
HIGH	77	NODE_75_length_201_cov_4.189054	Tnt1 paired end (lt_1)	chr7	99.35	153	1	0	30	182	35442819	35442971	7e-79	295
HIGH	77	NODE_320_length_199_cov_2.683417	Tnt1 paired end (lt_1)	chr7	99.37	159	1	0	45	203	35443146	35442988	2e-82	307
HIGH	77	NODE_194_length_113_cov_3.530973	Tnt1 paired end (lt_1)	chr7	100	133	0	0	1	133	35443390	35443258	1e-69	264
HIGH	77	NODE_291_length_201_cov_4.189054	Tnt1 paired end (rt_1)	chr7	99.35	153	1	0	30	182	35442819	35442971	7e-79	295
HIGH	77	NODE_89_length_199_cov_4.442211	Tnt1 paired end (rt_1)	chr7	99.37	159	1	0	45	203	35443146	35442988	2e-82	307
HIGH	77	54840017	hybrid (lt_1)	chr7	98.11	53	1	0	38	90	35442988	35443040	1e-19	97
HIGH	77	91249877	hybrid (lt_1)	chr7	98.08	52	1	0	39	90	35442988	35443039	5e-19	95
HIGH	77	50028624	hybrid (lt_1)	chr7	97.92	48	1	0	1	48	35443035	35442988	1e-16	87
HIGH	77	4293076	hybrid (lt_1)	chr7	98.18	55	1	0	1	55	35443042	35442988	8e-21	101
HIGH	77	81194147	hybrid (lt_1)	chr7	98.51	67	1	0	1	67	35443054	35442988	5e-28	125
HIGH	77	55516168	hybrid (lt_2)	chr7	100	54	0	0	1	54	35442918	35442971	1e-22	107
HIGH	77	86978010	hybrid (lt_2)	chr7	100	41	0	0	50	90	35442971	35442931	7e-15	81
HIGH	77	44768564	hybrid (rt_1)	chr7	97.67	43	1	0	5	47	35442988	35443030	5e-14	77
HIGH	77	55110643	hybrid (rt_1)	chr7	97.92	48	1	0	1	48	35443035	35442988	6e-17	87
HIGH	77	85206795	hybrid (rt_2)	chr7	100	55	0	0	1	55	35442917	35442971	3e-23	109
HIGH	77	25006364	hybrid (rt_2)	chr7	100	46	0	0	1	46	35442926	35442971	7e-18	91
HIGH	77	60368437	hybrid (rt_2)	chr7	100	46	0	0	1	46	35442926	35442971	7e-18	91
HIGH	78	NODE_84_length_121_cov_1.735537	hybrid paired end (rt_1)	chr7	95.04	141	3	1	1	141	41394724	41394588	5e-57	222
HIGH	78	76194693	hybrid (lt_2)	chr7	98.89	90	1	0	1	90	41394192	41394281	1e-41	170
HIGH	78	62795674	hybrid (lt_2)	chr7	98.85	87	1	0	4	90	41394287	41394201	6e-40	165
HIGH	78	53275418	hybrid (rt_2)	chr7	98.89	90	1	0	1	90	41394192	41394281	1e-41	170
HIGH	78	58796445	hybrid (rt_2)	chr7	98.89	90	1	0	1	90	41394192	41394281	1e-41	170
HIGH	78	77003180	hybrid (rt_2)	chr7	97.83	92	0	1	1	90	41394267	41394358	1e-38	161
HIGH	79	NODE_206_length_338_cov_4.911242	Tnt1 paired end (lt_1)	chr7	92.56	336	5	3	1	335	45140928	45141244	3e-119	430
HIGH	79	NODE_225_length_230_cov_6.469565	Tnt1 paired end (lt_1)	chr7	99.13	231	2	0	1	231	45141476	45141246	6e-123	442
HIGH	79	NODE_252_length_262_cov_6.591603	Tnt1 paired end (rt_1)	chr7	91.54	260	3	2	1	260	45141004	45141244	2e-83	311
HIGH	79	NODE_207_length_230_cov_7.891304	Tnt1 paired end (rt_1)	chr7	99.13	231	2	0	1	231	45141476	45141246	6e-123	442
HIGH	79	NODE_275_length_126_cov_5.531746	Tnt1 paired end (rt_1)	chr7	97.95	146	3	0	1	146	45141635	45141490	4e-70	266
HIGH	79	NODE_43_length_131_cov_3.709924	hybrid paired end (rt_1)	chr7	100	151	0	0	1	151	45141686	45141536	3e-80	299
HIGH	79	NODE_21_length_141_cov_5.886525	hybrid paired end (rt_2)	chr7	100	161	0	0	1	161	45141706	45141546	4e-86	319
HIGH	79	2294895	hybrid (lt_1)	chr7	100	49	0	0	12	60	45141196	45141244	1e-19	97
HIGH	79	19141422	hybrid (lt_1)	chr7	100	49	0	0	25	73	45141196	45141244	1e-19	97
HIGH	79	56930648	hybrid (lt_1)	chr7	100	49	0	0	19	67	45141196	45141244	1e-19	97
HIGH	79	68552312	hybrid (lt_1)	chr7	100	49	0	0	22	70	45141196	45141244	1e-19	97
HIGH	79	90732340	hybrid (lt_1)	chr7	100	49	0	0	24	72	45141196	45141244	1e-19	97
HIGH	79	39276409	hybrid (lt_1)	chr7	100	46	0	0	1	46	45141199	45141244	7e-18	91
HIGH	79	31650244	hybrid (lt_1)	chr7	100	45	0	0	1	45	45141200	45141244	3e-17	89
HIGH	79	19605329	hybrid (lt_2)	chr7	100	68	0	0	23	90	45141246	45141313	6e-31	135
HIGH	79	29865623	hybrid (lt_2)	chr7	100	56	0	0	35	90	45141246	45141301	8e-24	111
HIGH	79	72484321	hybrid (lt_2)	chr7	100	42	0	0	49	90	45141246	45141287	2e-15	83
HIGH	79	78935327	hybrid (lt_2)	chr7	100	42	0	0	49	90	45141246	45141287	2e-15	83
HIGH	79	79849429	hybrid (lt_2)	chr7	100	45	0	0	46	90	45141246	45141290	3e-17	89
HIGH	79	85634179	hybrid (lt_2)	chr7	100	60	0	0	31	90	45141246	45141305	3e-26	119
HIGH	79	86135594	hybrid (lt_2)	chr7	100	34	0	0	57	90	45141246	45141279	1e-10	67
HIGH	79	88173159	hybrid (lt_2)	chr7	100	39	0	0	52	90	45141246	45141284	1e-13	77
HIGH	79	92311254	hybrid (lt_2)	chr7	100	42	0	0	49	90	45141246	45141287	2e-15	83
HIGH	79	93437867	hybrid (lt_2)	chr7	100	56	0	0	35	90	45141246	45141301	8e-24	111
HIGH	79	93788795	hybrid (lt_2)	chr7	100	42	0	0	49	90	45141246	45141287	2e-15	83
HIGH	79	21006424	hybrid (lt_2)	chr7	100	25	0	0	1	25	45141270	45141246	3e-05	50
HIGH	79	34248166	hybrid (lt_2)	chr7	100	25	0	0	1	25	45141270	45141246	3e-05	50
HIGH	79	81864536	hybrid (lt_2)	chr7	100	28	0	0	1	28	45141273	45141246	4e-07	56
HIGH	79	7419065	hybrid (lt_2)	chr7	100	38	0	0	1	38	45141283	45141246	4e-13	75
HIGH	79	58365608	hybrid (lt_2)	chr7	100	38	0	0	1	38	45141283	45141246	4e-13	75
HIGH	79	29597339	hybrid (lt_2)	chr7	100	59	0	0	1	59	45141304	45141246	1e-25	117
HIGH	79	61082511	hybrid (lt_2)	chr7	100	74	0	0	1	74	45141319	45141246	1e-34	147
HIGH	79	54280655	hybrid (rt_1)	chr7	100	46	0	0	8	53	45141196	45141241	4e-18	91
HIGH	79	49119042	hybrid (rt_1)	chr7	100	45	0	0	1	45	45141200	45141244	1e-17	89
HIGH	79	31172845	hybrid (rt_1)	chr7	100	41	0	0	1	41	45141204	45141244	2e-15	81
HIGH	79	42233090	hybrid (rt_1)	chr7	97.5	40	1	0	1	40	45141205	45141244	3e-12	71
HIGH	79	87892145	hybrid (rt_1)	chr7	100	40	0	0	1	40	45141205	45141244	2e-14	79
HIGH	79	47811181	hybrid (rt_1)	chr7	100	24	0	0	1	24	45141221	45141244	4e-05	48
HIGH	79	66381032	hybrid (rt_1)	chr7	100	48	0	0	12	59	45141244	45141197	3e-19	95
HIGH	79	8162370	hybrid (rt_2)	chr7	100	34	0	0	57	90	45141246	45141279	1e-10	67
HIGH	79	11179561	hybrid (rt_2)	chr7	100	43	0	0	48	90	45141246	45141288	5e-16	85
HIGH	79	67077878	hybrid (rt_2)	chr7	100	68	0	0	23	90	45141246	45141313	6e-31	135
HIGH	79	75794151	hybrid (rt_2)	chr7	96.67	30	1	0	61	90	45141246	45141275	6e-06	52
HIGH	79	34983670	hybrid (rt_2)	chr7	100	31	0	0	1	31	45141276	45141246	7e-09	61
HIGH	79	78278588	hybrid (rt_2)	chr7	100	31	0	0	1	31	45141276	45141246	7e-09	61
HIGH	79	45619479	hybrid (rt_2)	chr7	100	42	0	0	1	42	45141287	45141246	2e-15	83
HIGH	79	53374007	hybrid (rt_2)	chr7	100	44	0	0	1	44	45141289	45141246	1e-16	87
HIGH	79	6960426	hybrid (rt_2)	chr7	100	48	0	0	1	48	45141293	45141246	5e-19	95
HIGH	79	32268354	hybrid (rt_2)	chr7	100	56	0	0	1	56	45141301	45141246	8e-24	111
HIGH	79	51003889	hybrid (rt_2)	chr7	98.59	71	1	0	1	71	45141316	45141246	2e-30	133
HIGH	80	NODE_253_length_319_cov_6.068965	Tnt1 paired end (lt_1)	chr8	99.07	324	3	0	1	324	505344	505667	6e-176	618
HIGH	80	NODE_70_length_193_cov_3.891192	Tnt1 paired end (lt_1)	chr8	94.92	197	0	2	1	197	505848	505662	1e-83	311
HIGH	80	NODE_150_length_275_cov_5.367273	Tnt1 paired end (rt_1)	chr8	99.64	280	1	0	1	280	505388	505667	2e-154	547
HIGH	80	NODE_60_length_226_cov_4.004425	Tnt1 paired end (rt_1)	chr8	95.22	230	1	2	1	230	505881	505662	7e-101	369
HIGH	80	NODE_45_length_105_cov_5.266667	Tnt1 paired end (rt_1)	chr8	100	67	0	0	10	76	506348	506282	3e-30	133
HIGH	80	NODE_22_length_103_cov_4.009709	Tnt1 paired end (lt_2)	chr8	97.89	95	2	0	29	123	505251	505345	4e-42	172
HIGH	80	NODE_14_length_112_cov_1.714286	hybrid paired end (lt_1)	chr8	97.8	91	2	0	42	132	505251	505341	1e-39	165
HIGH	80	NODE_18_length_158_cov_5.664557	hybrid paired end (rt_1)	chr8	92.05	151	1	1	20	159	506432	506282	4e-55	216
HIGH	80	NODE_15_length_103_cov_4.009709	hybrid paired end (lt_2)	chr8	97.89	95	2	0	29	123	505251	505345	4e-42	172
HIGH	80	NODE_32_length_121_cov_2.818182	hybrid paired end (rt_2)	chr8	91.3	138	1	1	15	141	506432	506295	2e-47	190
HIGH	80	2067733	hybrid (lt_1)	chr8	100	27	0	0	1	27	505641	505667	2e-06	54
HIGH	80	22026108	hybrid (lt_1)	chr8	100	26	0	0	65	90	505667	505642	6e-06	52
HIGH	80	27595488	hybrid (lt_1)	chr8	100	60	0	0	31	90	505667	505608	3e-26	119
HIGH	80	37964188	hybrid (lt_1)	chr8	100	38	0	0	53	90	505667	505630	4e-13	75
HIGH	80	77548816	hybrid (lt_1)	chr8	100	31	0	0	60	90	505667	505637	7e-09	61
HIGH	80	91315182	hybrid (lt_1)	chr8	96.72	61	2	0	30	90	505667	505607	5e-22	105
HIGH	80	8676994	hybrid (lt_2)	chr8	100	75	0	0	16	90	505662	505736	4e-35	149
HIGH	80	17320481	hybrid (lt_2)	chr8	100	70	0	0	21	90	505662	505731	4e-32	139
HIGH	80	20023607	hybrid (lt_2)	chr8	100	53	0	0	38	90	505662	505714	5e-22	105
HIGH	80	21933641	hybrid (lt_2)	chr8	100	75	0	0	16	90	505662	505736	4e-35	149
HIGH	80	46586871	hybrid (lt_2)	chr8	100	55	0	0	36	90	505662	505716	3e-23	109
HIGH	80	30146666	hybrid (lt_2)	chr8	100	29	0	0	1	29	505690	505662	1e-07	58
HIGH	80	7055381	hybrid (lt_2)	chr8	100	46	0	0	1	46	505707	505662	7e-18	91
HIGH	80	22646699	hybrid (lt_2)	chr8	100	46	0	0	1	46	505707	505662	7e-18	91
HIGH	80	85098274	hybrid (lt_2)	chr8	100	48	0	0	1	48	505709	505662	5e-19	95
HIGH	80	41730380	hybrid (lt_2)	chr8	100	54	0	0	1	54	505715	505662	1e-22	107
HIGH	80	53191168	hybrid (lt_2)	chr8	100	56	0	0	1	56	505717	505662	8e-24	111
HIGH	80	7213524	hybrid (rt_1)	chr8	100	26	0	0	1	26	505611	505636	9e-07	52
HIGH	80	37177052	hybrid (rt_1)	chr8	100	43	0	0	1	43	505617	505659	2e-16	85
HIGH	80	17294006	hybrid (rt_1)	chr8	100	33	0	0	1	33	505627	505659	1e-10	65
HIGH	80	91099531	hybrid (rt_1)	chr8	100	53	0	0	22	74	505667	505615	4e-22	105
HIGH	80	1874396	hybrid (rt_2)	chr8	100	72	0	0	19	90	505662	505733	2e-33	143
HIGH	80	6443683	hybrid (rt_2)	chr8	100	61	0	0	30	90	505662	505722	8e-27	121
HIGH	80	19506517	hybrid (rt_2)	chr8	100	54	0	0	37	90	505662	505715	1e-22	107
HIGH	80	24861049	hybrid (rt_2)	chr8	100	76	0	0	15	90	505662	505737	9e-36	151
HIGH	80	36859348	hybrid (rt_2)	chr8	100	60	0	0	31	90	505662	505721	3e-26	119
HIGH	80	39728132	hybrid (rt_2)	chr8	100	66	0	0	25	90	505662	505727	9e-30	131
HIGH	80	45217167	hybrid (rt_2)	chr8	100	60	0	0	31	90	505662	505721	3e-26	119
HIGH	80	85884063	hybrid (rt_2)	chr8	100	66	0	0	25	90	505662	505727	9e-30	131
HIGH	80	89329933	hybrid (rt_2)	chr8	100	66	0	0	25	90	505662	505727	9e-30	131
HIGH	80	69806255	hybrid (rt_2)	chr8	100	25	0	0	1	25	505686	505662	3e-05	50
HIGH	80	37831670	hybrid (rt_2)	chr8	100	40	0	0	1	40	505701	505662	3e-14	79
HIGH	80	24935129	hybrid (rt_2)	chr8	100	52	0	0	1	52	505713	505662	2e-21	103
HIGH	81	NODE_241_length_222_cov_2.954955	Tnt1 paired end (lt_1)	chr8	97.75	222	5	0	3	224	2936898	2937119	2e-110	400
HIGH	81	NODE_99_length_349_cov_4.349570	Tnt1 paired end (lt_1)	chr8	94	250	5	1	1	240	2937470	2937221	2e-93	345
HIGH	81	NODE_272_length_121_cov_4.628099	Tnt1 paired end (rt_1)	chr8	98.58	141	2	0	1	141	2936732	2936872	2e-69	264
HIGH	81	NODE_146_length_236_cov_4.512712	Tnt1 paired end (rt_1)	chr8	97.48	238	6	0	1	238	2936882	2937119	1e-117	424
HIGH	81	NODE_99_length_270_cov_7.522222	Tnt1 paired end (rt_1)	chr8	92.94	170	2	1	2	161	2937390	2937221	1e-65	252
HIGH	81	NODE_19_length_122_cov_3.827869	Tnt1 paired end (lt_2)	chr8	94.23	52	3	0	91	142	2937485	2937434	5e-14	79
HIGH	81	NODE_53_length_82_cov_2.560976	hybrid paired end (lt_1)	chr8	96.08	102	3	1	1	102	2937534	2937434	3e-39	163
HIGH	81	NODE_14_length_105_cov_3.619048	hybrid paired end (rt_1)	chr8	99.2	125	1	0	1	125	2936661	2936785	2e-62	240
HIGH	81	NODE_12_length_122_cov_3.827869	hybrid paired end (lt_2)	chr8	94.23	52	3	0	91	142	2937485	2937434	5e-14	79
HIGH	81	NODE_9_length_177_cov_2.288136	hybrid paired end (rt_2)	chr8	98.98	197	2	0	1	197	2936635	2936831	9e-103	375
HIGH	81	18265592	hybrid (lt_1)	chr8	100	70	0	0	21	90	2937114	2937183	4e-32	139
HIGH	81	22618613	hybrid (lt_1)	chr8	100	37	0	0	54	90	2937114	2937150	2e-12	73
HIGH	81	37135244	hybrid (lt_1)	chr8	100	53	0	0	38	90	2937114	2937166	5e-22	105
HIGH	81	41733671	hybrid (lt_1)	chr8	100	70	0	0	21	90	2937114	2937183	4e-32	139
HIGH	81	44147013	hybrid (lt_1)	chr8	100	62	0	0	29	90	2937114	2937175	2e-27	123
HIGH	81	45494277	hybrid (lt_1)	chr8	100	62	0	0	29	90	2937114	2937175	2e-27	123
HIGH	81	39647401	hybrid (lt_1)	chr8	100	25	0	0	1	25	2937138	2937114	3e-05	50
HIGH	81	32628253	hybrid (lt_1)	chr8	100	32	0	0	1	32	2937145	2937114	2e-09	63
HIGH	81	52781731	hybrid (lt_1)	chr8	100	32	0	0	1	32	2937145	2937114	2e-09	63
HIGH	81	8483936	hybrid (lt_1)	chr8	100	37	0	0	1	37	2937150	2937114	2e-12	73
HIGH	81	23000553	hybrid (lt_1)	chr8	100	50	0	0	1	50	2937163	2937114	3e-20	99
HIGH	81	63178787	hybrid (lt_1)	chr8	100	50	0	0	1	50	2937163	2937114	3e-20	99
HIGH	81	63344377	hybrid (lt_1)	chr8	100	54	0	0	1	54	2937167	2937114	1e-22	107
HIGH	81	23964742	hybrid (lt_1)	chr8	100	56	0	0	1	56	2937169	2937114	8e-24	111
HIGH	81	23272830	hybrid (lt_1)	chr8	100	61	0	0	1	61	2937174	2937114	8e-27	121
HIGH	81	24928638	hybrid (lt_1)	chr8	100	73	0	0	1	73	2937186	2937114	6e-34	145
HIGH	81	8866000	hybrid (lt_2)	chr8	97.4	77	2	0	1	77	2937043	2937119	1e-31	137
HIGH	81	32056300	hybrid (lt_2)	chr8	98.61	72	1	0	2	73	2937048	2937119	6e-31	135
HIGH	81	92329228	hybrid (lt_2)	chr8	98.61	72	1	0	2	73	2937048	2937119	6e-31	135
HIGH	81	31676099	hybrid (lt_2)	chr8	100	48	0	0	1	48	2937072	2937119	5e-19	95
HIGH	81	64429983	hybrid (lt_2)	chr8	100	31	0	0	1	31	2937089	2937119	7e-09	61
HIGH	81	35069046	hybrid (lt_2)	chr8	100	30	0	0	1	30	2937090	2937119	3e-08	60
HIGH	81	80310237	hybrid (lt_2)	chr8	100	30	0	0	1	30	2937090	2937119	3e-08	60
HIGH	81	74431516	hybrid (lt_2)	chr8	100	65	0	0	23	87	2937119	2937055	3e-29	129
HIGH	81	91656027	hybrid (lt_2)	chr8	100	49	0	0	42	90	2937119	2937071	1e-19	97
HIGH	81	91544543	hybrid (rt_1)	chr8	100	29	0	0	1	29	2937142	2937114	8e-08	58
HIGH	81	11506338	hybrid (rt_1)	chr8	100	30	0	0	1	30	2937151	2937122	5e-09	60
HIGH	81	88113625	hybrid (rt_1)	chr8	100	49	0	0	1	49	2937162	2937114	9e-20	97
HIGH	81	21471938	hybrid (rt_1)	chr8	100	35	0	0	1	35	2937163	2937129	7e-12	69
HIGH	81	3352088	hybrid (rt_1)	chr8	100	21	0	0	1	21	2937168	2937148	0.0004	42
HIGH	81	54199911	hybrid (rt_1)	chr8	100	53	0	0	1	53	2937168	2937116	2e-22	105
HIGH	81	92962679	hybrid (rt_2)	chr8	98.57	70	1	0	1	70	2937050	2937119	9e-30	131
HIGH	81	1353176	hybrid (rt_2)	chr8	100	29	0	0	62	90	2937119	2937091	1e-07	58
HIGH	81	34835044	hybrid (rt_2)	chr8	100	64	0	0	27	90	2937119	2937056	1e-28	127
HIGH	81	50376214	hybrid (rt_2)	chr8	100	34	0	0	57	90	2937119	2937086	1e-10	67
HIGH	81	85830089	hybrid (rt_2)	chr8	100	64	0	0	27	90	2937119	2937056	1e-28	127
HIGH	81	91921366	hybrid (rt_2)	chr8	98.59	71	1	0	20	90	2937119	2937049	2e-30	133
HIGH	82	NODE_86_length_306_cov_4.107843	Tnt1 paired end (lt_1)	chr8	97.15	316	6	1	1	313	3924650	3924965	1e-155	551
HIGH	82	NODE_171_length_194_cov_3.056701	Tnt1 paired end (lt_1)	chr8	99.45	183	1	0	1	183	3925156	3924974	9e-97	355
HIGH	82	NODE_196_length_306_cov_4.490196	Tnt1 paired end (rt_1)	chr8	97.15	316	6	1	1	313	3924650	3924965	1e-155	551
HIGH	82	NODE_107_length_193_cov_3.310881	Tnt1 paired end (rt_1)	chr8	99.45	183	1	0	1	183	3925156	3924974	9e-97	355
HIGH	82	NODE_341_length_81_cov_1.901235	Tnt1 paired end (rt_1)	chr8	99.01	101	1	0	1	101	3925297	3925197	3e-48	192
HIGH	82	NODE_340_length_47_cov_1.191489	Tnt1 paired end (rt_1)	chr8	100	43	0	0	25	67	3925320	3925278	3e-16	85
HIGH	82	NODE_13_length_88_cov_3.068182	Tnt1 paired end (lt_2)	chr8	89.81	108	7	1	1	108	3924521	3924624	7e-28	125
HIGH	82	NODE_31_length_99_cov_4.232323	hybrid paired end (lt_1)	chr8	91.23	114	6	1	6	119	3924510	3924619	8e-34	145
HIGH	82	NODE_73_length_58_cov_1.017241	hybrid paired end (rt_1)	chr8	100	45	0	0	34	78	3925320	3925276	2e-17	89
HIGH	82	NODE_4_length_87_cov_3.080460	hybrid paired end (lt_2)	chr8	90.65	107	6	1	1	107	3924521	3924623	1e-29	131
HIGH	82	NODE_30_length_92_cov_2.891304	hybrid paired end (rt_2)	chr8	97.32	112	0	2	2	112	3925387	3925278	2e-31	137
[truncated: 603 more rows]
