# Supplementary material for: Rapid identification of causative insertions underlying Medicago truncatula Tnt1 mutants defective in symbiotic nitrogen fixation from a forward genetic screen by whole genome sequencing
Source: BMC Genomics. 2016 Feb 27;17:141. doi: 10.1186/s12864-016-2452-5 (PMC4769575; doi:10.1186/s12864-016-2452-5)
Supplement: Additional file 6: Table S4. — List of low confidence Tnt1 insertion loci and its supporting reads/nodes identified from NF11217 by WGS. (XLS 345 kb) [file 12864_2016_2452_MOESM6_ESM.xls]

## Sheet: Sheet1
Additional file 6: Table S4. List of low confidence Tnt1 insertion loci and their supporting reads/nodes identified from NF11217 by WGS
(Veerappan et al. 2015, submitted to BMC Genomics)
*Highlighted brown are Type 3 reads, hybrid left
*Highlighted pink are Type 3 reads, hybrid right
*Highlighted green are Type 4 contigs/nodes, hybrid left paired end
*Highlighted cream are Type 4 contigs/nodes, hybrid right paired end
*Highlighted beige are Type 5 contigs/nodes, Tnt1 left paired end
*Highlighted blue are Type 5 contigs/nodes, Tnt1 right paired end
*Only the top BLAST hit to the A17 genome version 4.0 is shown.
Confidence	Tnt1 Insertion Number	Query_id	Data Source	Subject_id	%_identity	alignment_length	mismatches	gap_openings	q_start	q_end	s_start	s_end	e-value	bit_score
LOW	98	NODE_350_length_90_cov_3.600000	Tnt1 paired end (rt_2)	chr1	83.96	106	15	2	7	110	30360	30465	3e-08	60
LOW	99	NODE_283_length_219_cov_4.260274	Tnt1 paired end (rt_2)	chr1	94.37	71	4	0	116	186	113291	113361	1e-22	109
LOW	100	NODE_231_length_247_cov_3.570850	Tnt1 paired end (rt_2)	chr1	82.46	114	20	0	1	114	268558	268671	4e-10	67
LOW	101	NODE_97_length_223_cov_6.192825	Tnt1 paired end (rt_2)	chr1	94.87	39	2	0	183	221	295470	295432	2e-08	61
LOW	101	NODE_122_length_291_cov_5.841924	Tnt1 paired end (rt_2)	chr1	100	24	0	0	41	64	295493	295470	0.0004	48
LOW	102	NODE_283_length_219_cov_4.260274	Tnt1 paired end (rt_2)	chr1	91.67	36	3	0	204	239	351068	351033	0.0003	48
LOW	103	NODE_347_length_70_cov_1.300000	Tnt1 paired end (rt_2)	chr1	89.19	74	8	0	1	74	424059	423986	2e-15	83
LOW	104	NODE_283_length_219_cov_4.260274	Tnt1 paired end (rt_2)	chr1	90.91	44	4	0	116	159	609525	609482	1e-06	56
LOW	105	NODE_350_length_90_cov_3.600000	Tnt1 paired end (rt_2)	chr1	84.62	91	13	1	8	97	621680	621590	9e-09	61
LOW	106	NODE_347_length_70_cov_1.300000	Tnt1 paired end (rt_2)	chr1	91.07	56	5	0	1	56	630559	630504	7e-12	71
LOW	107	NODE_86_length_209_cov_5.708134	Tnt1 paired end (rt_2)	chr1	81.9	105	17	1	47	149	731354	731458	2e-05	52
LOW	108	NODE_122_length_291_cov_5.841924	Tnt1 paired end (rt_2)	chr1	86.29	197	24	2	95	291	734638	734445	1e-38	163
LOW	109	NODE_71_length_246_cov_4.186992	Tnt1 paired end (rt_2)	chr1	83.81	105	17	0	19	123	843068	842964	6e-12	73
LOW	110	NODE_45_length_233_cov_1.489270	Tnt1 paired end (rt_2)	chr1	88.46	52	6	0	152	203	871018	870967	1e-06	56
LOW	111	NODE_347_length_70_cov_1.300000	Tnt1 paired end (rt_2)	chr1	88.68	53	5	1	3	55	900393	900444	3e-05	50
LOW	112	NODE_102_length_337_cov_4.931751	Tnt1 paired end (rt_2)	chr1	95.33	107	4	1	13	118	919618	919512	3e-39	165
LOW	113	NODE_350_length_90_cov_3.600000	Tnt1 paired end (rt_2)	chr1	84.91	106	14	2	7	110	923069	923174	1e-10	67
LOW	114	NODE_86_length_209_cov_5.708134	Tnt1 paired end (rt_2)	chr1	85.71	84	10	1	102	183	939415	939498	1e-09	65
LOW	115	NODE_215_length_220_cov_2.545455	Tnt1 paired end (rt_2)	chr1	87.92	240	17	2	1	240	1054665	1054892	4e-65	250
LOW	115	NODE_134_length_140_cov_4.192857	Tnt1 paired end (rt_2)	chr1	91.85	135	8	3	1	134	1055030	1054898	3e-37	157
LOW	115	NODE_306_length_68_cov_1.544118	Tnt1 paired end (rt_2)	chr1	92.75	69	5	0	1	69	1055254	1055186	1e-19	97
LOW	116	NODE_37_length_195_cov_10.210257	Tnt1 paired end (rt_2)	chr1	100	26	0	0	32	57	1106793	1106818	2e-05	52
LOW	117	NODE_350_length_90_cov_3.600000	Tnt1 paired end (rt_2)	chr1	86.73	98	11	2	7	102	1151864	1151767	6e-13	75
LOW	118	NODE_167_length_184_cov_4.826087	Tnt1 paired end (rt_2)	chr1	87.69	65	6	2	98	161	1186490	1186427	7e-05	50
LOW	119	NODE_43_length_267_cov_5.823970	Tnt1 paired end (rt_2)	chr1	87.27	55	7	0	133	187	1191272	1191218	6e-06	54
LOW	120	NODE_103_length_221_cov_6.597285	Tnt1 paired end (rt_2)	chr1	92.11	38	3	0	118	155	1232026	1231989	2e-05	52
LOW	121	NODE_102_length_337_cov_4.931751	Tnt1 paired end (rt_2)	chr1	96.55	29	1	0	66	94	1243585	1243557	0.0001	50
LOW	122	NODE_350_length_90_cov_3.600000	Tnt1 paired end (rt_2)	chr1	86.6	97	12	1	7	102	1247359	1247263	9e-15	81
LOW	123	NODE_283_length_219_cov_4.260274	Tnt1 paired end (rt_2)	chr1	93.18	44	3	0	116	159	1262876	1262919	5e-09	63
LOW	124	NODE_225_length_65_cov_4.600000	Tnt1 paired end (rt_2)	chr1	91.43	35	3	0	51	85	1486693	1486659	0.0004	46
LOW	124	NODE_283_length_219_cov_4.260274	Tnt1 paired end (rt_2)	chr1	87.1	124	10	1	116	239	1486776	1486659	3e-26	121
LOW	125	NODE_350_length_90_cov_3.600000	Tnt1 paired end (rt_2)	chr1	89.8	98	8	2	7	102	1570157	1570254	4e-20	99
LOW	126	NODE_122_length_291_cov_5.841924	Tnt1 paired end (rt_2)	chr1	98.44	64	1	0	1	64	1575701	1575764	1e-25	119
LOW	127	NODE_225_length_65_cov_4.600000	Tnt1 paired end (rt_2)	chr1	91.43	35	3	0	51	85	1704984	1704950	0.0004	46
LOW	127	NODE_283_length_219_cov_4.260274	Tnt1 paired end (rt_2)	chr1	93.06	72	5	0	115	186	1705060	1704989	6e-21	103
LOW	128	NODE_43_length_267_cov_5.823970	Tnt1 paired end (rt_2)	chr1	86.96	92	12	0	126	217	1821547	1821638	4e-16	87
LOW	129	NODE_350_length_90_cov_3.600000	Tnt1 paired end (rt_2)	chr1	95.12	41	2	0	62	102	1836551	1836511	5e-10	65
LOW	130	NODE_43_length_267_cov_5.823970	Tnt1 paired end (rt_2)	chr1	93.39	242	14	2	29	268	1849714	1849955	6e-77	289
LOW	131	NODE_283_length_219_cov_4.260274	Tnt1 paired end (rt_2)	chr1	88.33	60	7	0	122	181	1864941	1864882	5e-09	63
LOW	132	NODE_122_length_291_cov_5.841924	Tnt1 paired end (rt_2)	chr1	100	33	0	0	31	63	1927534	1927566	2e-09	65
LOW	133	NODE_318_length_106_cov_1.867925	Tnt1 paired end (rt_2)	chr1	87.5	64	7	1	2	64	1974365	1974428	6e-07	56
LOW	134	NODE_167_length_184_cov_4.826087	Tnt1 paired end (rt_2)	chr1	91.67	72	4	2	110	180	2116005	2116075	7e-14	79
LOW	135	NODE_43_length_267_cov_5.823970	Tnt1 paired end (rt_2)	chr1	87.62	105	13	0	113	217	2138935	2139039	2e-21	105
LOW	136	NODE_283_length_219_cov_4.260274	Tnt1 paired end (rt_2)	chr1	94.74	38	2	0	149	186	2218264	2218301	8e-08	60
LOW	137	NODE_43_length_267_cov_5.823970	Tnt1 paired end (rt_2)	chr1	88.41	69	8	0	113	181	2246650	2246718	7e-12	73
LOW	138	NODE_350_length_90_cov_3.600000	Tnt1 paired end (rt_2)	chr1	88.78	98	9	2	7	102	2277859	2277762	1e-17	91
LOW	139	NODE_71_length_246_cov_4.186992	Tnt1 paired end (rt_2)	chr1	92.72	151	11	0	1	151	2328308	2328458	1e-53	212
LOW	140	NODE_347_length_70_cov_1.300000	Tnt1 paired end (rt_2)	chr1	91.07	56	4	1	1	56	2350961	2351015	2e-09	63
LOW	141	NODE_350_length_90_cov_3.600000	Tnt1 paired end (rt_2)	chr1	89.8	98	8	2	7	102	2352530	2352627	4e-20	99
LOW	142	NODE_185_length_223_cov_4.286995	Tnt1 paired end (rt_2)	chr1	86.79	53	7	0	168	220	2361688	2361740	8e-05	50
LOW	143	NODE_122_length_291_cov_5.841924	Tnt1 paired end (rt_2)	chr1	90.32	93	6	2	62	152	2403930	2403839	1e-19	99
LOW	144	NODE_137_length_106_cov_4.566038	Tnt1 paired end (rt_2)	chr1	83.52	91	15	0	19	109	2409438	2409528	1e-08	61
LOW	144	NODE_133_length_221_cov_7.343892	Tnt1 paired end (rt_2)	chr1	90.06	171	17	0	4	174	2409566	2409736	2e-51	204
LOW	144	NODE_122_length_291_cov_5.841924	Tnt1 paired end (rt_2)	chr1	87.61	234	25	3	62	292	2410052	2409820	1e-53	212
LOW	145	NODE_350_length_90_cov_3.600000	Tnt1 paired end (rt_2)	chr1	100	29	0	0	9	37	2514577	2514605	1e-07	58
LOW	146	NODE_86_length_209_cov_5.708134	Tnt1 paired end (rt_2)	chr1	87.27	110	12	1	40	147	2542719	2542828	2e-20	101
LOW	147	NODE_350_length_90_cov_3.600000	Tnt1 paired end (rt_2)	chr1	97.56	41	1	0	62	102	2556604	2556564	2e-12	73
LOW	148	NODE_43_length_267_cov_5.823970	Tnt1 paired end (rt_2)	chr1	80.17	116	23	0	117	232	2611985	2612100	0.0004	48
LOW	149	NODE_71_length_246_cov_4.186992	Tnt1 paired end (rt_2)	chr1	83.33	174	28	1	1	173	2634458	2634631	4e-22	107
LOW	150	NODE_350_length_90_cov_3.600000	Tnt1 paired end (rt_2)	chr1	87.76	98	10	2	7	102	2754465	2754368	2e-15	83
LOW	151	NODE_283_length_219_cov_4.260274	Tnt1 paired end (rt_2)	chr1	88.06	67	8	0	116	182	2896188	2896122	8e-11	69
LOW	152	NODE_350_length_90_cov_3.600000	Tnt1 paired end (rt_2)	chr1	92.68	41	3	0	64	104	2923640	2923680	1e-07	58
LOW	153	NODE_103_length_221_cov_6.597285	Tnt1 paired end (rt_2)	chr1	92.11	38	3	0	118	155	2951365	2951402	2e-05	52
LOW	154	NODE_97_length_223_cov_6.192825	Tnt1 paired end (rt_2)	chr1	86.18	217	26	1	5	221	2988868	2988656	3e-35	151
LOW	154	NODE_232_length_128_cov_5.468750	Tnt1 paired end (rt_2)	chr1	92.25	142	11	0	3	144	2989023	2988882	1e-48	194
LOW	155	NODE_152_length_224_cov_3.031250	Tnt1 paired end (rt_2)	chr1	84.21	133	21	0	17	149	3007387	3007255	4e-19	97
LOW	156	NODE_43_length_267_cov_5.823970	Tnt1 paired end (rt_2)	chr1	93.02	43	3	0	122	164	3143319	3143277	2e-08	61
LOW	157	NODE_347_length_70_cov_1.300000	Tnt1 paired end (rt_2)	chr1	87.5	80	10	0	11	90	3233135	3233214	3e-14	79
LOW	158	NODE_350_length_90_cov_3.600000	Tnt1 paired end (rt_2)	chr1	97.56	41	1	0	62	102	3269667	3269627	2e-12	73
LOW	159	NODE_43_length_267_cov_5.823970	Tnt1 paired end (rt_2)	chr1	88.54	96	10	1	126	220	3277598	3277693	2e-18	95
LOW	160	NODE_233_length_47_cov_1.063830	Tnt1 paired end (rt_2)	chr1	96.97	33	1	0	26	58	3346740	3346772	7e-08	58
LOW	160	NODE_37_length_195_cov_10.210257	Tnt1 paired end (rt_2)	chr1	92.43	185	14	0	10	194	3346782	3346966	8e-57	222
LOW	161	NODE_43_length_267_cov_5.823970	Tnt1 paired end (rt_2)	chr1	88	50	6	0	126	175	3485319	3485368	2e-05	52
LOW	162	NODE_283_length_219_cov_4.260274	Tnt1 paired end (rt_2)	chr1	87.1	62	8	0	116	177	3490457	3490396	8e-08	60
LOW	163	NODE_43_length_267_cov_5.823970	Tnt1 paired end (rt_2)	chr1	91.86	221	18	0	12	232	3529174	3529394	3e-69	264
LOW	164	NODE_309_length_81_cov_2.592592	Tnt1 paired end (rt_2)	chr1	93.75	32	2	0	18	49	3554346	3554315	0.0001	48
LOW	164	NODE_43_length_267_cov_5.823970	Tnt1 paired end (rt_2)	chr1	83.72	86	14	0	159	244	3555320	3555235	1e-07	60
LOW	165	NODE_350_length_90_cov_3.600000	Tnt1 paired end (rt_2)	chr1	84.69	98	13	2	7	102	3560346	3560443	3e-08	60
LOW	166	NODE_122_length_291_cov_5.841924	Tnt1 paired end (rt_2)	chr1	88	50	6	0	14	63	3707870	3707919	3e-05	52
LOW	167	NODE_350_length_90_cov_3.600000	Tnt1 paired end (rt_2)	chr1	88.89	45	5	0	12	56	3742288	3742332	3e-05	50
LOW	168	NODE_97_length_223_cov_6.192825	Tnt1 paired end (rt_2)	chr1	91.23	57	5	0	134	190	3831598	3831542	5e-12	73
LOW	168	NODE_232_length_128_cov_5.468750	Tnt1 paired end (rt_2)	chr1	94.07	135	8	0	3	137	3831842	3831708	1e-51	204
LOW	169	NODE_43_length_267_cov_5.823970	Tnt1 paired end (rt_2)	chr1	91.89	37	3	0	13	49	3898570	3898606	9e-05	50
LOW	170	NODE_350_length_90_cov_3.600000	Tnt1 paired end (rt_2)	chr1	92.68	41	3	0	62	102	4069660	4069700	1e-07	58
LOW	171	NODE_103_length_221_cov_6.597285	Tnt1 paired end (rt_2)	chr1	92.11	38	3	0	118	155	4266611	4266574	2e-05	52
LOW	172	NODE_350_length_90_cov_3.600000	Tnt1 paired end (rt_2)	chr1	84.44	90	13	1	12	101	4281480	4281392	3e-08	60
LOW	173	NODE_103_length_221_cov_6.597285	Tnt1 paired end (rt_2)	chr1	91.89	37	3	0	119	155	4325454	4325490	8e-05	50
LOW	174	NODE_350_length_90_cov_3.600000	Tnt1 paired end (rt_2)	chr1	88.78	98	9	2	7	102	4482563	4482660	1e-17	91
LOW	175	NODE_43_length_267_cov_5.823970	Tnt1 paired end (rt_2)	chr1	88.12	101	12	0	113	213	4489223	4489123	2e-21	105
LOW	176	NODE_350_length_90_cov_3.600000	Tnt1 paired end (rt_2)	chr1	89.8	98	8	2	7	102	4553511	4553608	4e-20	99
LOW	177	NODE_43_length_267_cov_5.823970	Tnt1 paired end (rt_2)	chr1	88.98	236	25	1	36	270	4605020	4605255	7e-52	206
LOW	178	NODE_133_length_221_cov_7.343892	Tnt1 paired end (rt_2)	chr1	84.82	191	26	3	26	214	4819373	4819184	2e-27	125
LOW	179	NODE_350_length_90_cov_3.600000	Tnt1 paired end (rt_2)	chr1	84.78	92	13	1	20	110	4865801	4865892	2e-09	63
LOW	180	NODE_347_length_70_cov_1.300000	Tnt1 paired end (rt_2)	chr1	91.11	90	7	1	1	90	4882143	4882055	1e-22	107
LOW	181	NODE_318_length_106_cov_1.867925	Tnt1 paired end (rt_2)	chr1	84.13	63	10	0	34	96	4950884	4950822	0.0006	46
LOW	182	NODE_298_length_132_cov_2.083333	Tnt1 paired end (rt_2)	chr1	88	50	6	0	84	133	4960680	4960631	1e-05	52
LOW	183	NODE_43_length_267_cov_5.823970	Tnt1 paired end (rt_2)	chr1	92.31	39	3	0	122	160	5111099	5111061	6e-06	54
LOW	184	NODE_350_length_90_cov_3.600000	Tnt1 paired end (rt_2)	chr1	88.46	78	8	1	26	102	5190766	5190843	6e-13	75
LOW	185	NODE_86_length_209_cov_5.708134	Tnt1 paired end (rt_2)	chr1	100	25	0	0	46	70	5211248	5211272	7e-05	50
LOW	186	NODE_283_length_219_cov_4.260274	Tnt1 paired end (rt_2)	chr1	86.9	84	11	0	117	200	5376566	5376483	9e-14	79
LOW	187	NODE_263_length_172_cov_4.052326	Tnt1 paired end (rt_2)	chr1	89.09	55	6	0	80	134	5388873	5388927	2e-08	61
LOW	188	NODE_350_length_90_cov_3.600000	Tnt1 paired end (rt_2)	chr1	91.67	36	3	0	62	97	5413349	5413384	0.0001	48
LOW	189	NODE_97_length_223_cov_6.192825	Tnt1 paired end (rt_2)	chr1	90	40	4	0	58	97	5499920	5499959	0.0003	48
LOW	190	NODE_37_length_195_cov_10.210257	Tnt1 paired end (rt_2)	chr1	89.08	119	11	2	14	131	5558308	5558425	4e-25	117
LOW	191	NODE_188_length_207_cov_5.053140	Tnt1 paired end (rt_2)	chr1	86.54	52	7	0	70	121	5574192	5574243	0.0003	48
LOW	192	NODE_43_length_267_cov_5.823970	Tnt1 paired end (rt_2)	chr1	88.57	105	12	0	113	217	5606297	5606401	8e-24	113
LOW	193	NODE_97_length_223_cov_6.192825	Tnt1 paired end (rt_2)	chr1	92.31	39	3	0	59	97	5616657	5616619	5e-06	54
LOW	194	NODE_298_length_132_cov_2.083333	Tnt1 paired end (rt_2)	chr1	88.16	76	9	0	58	133	5734175	5734100	5e-14	79
LOW	195	NODE_347_length_70_cov_1.300000	Tnt1 paired end (rt_2)	chr1	89.29	56	6	0	1	56	5844470	5844525	2e-09	63
LOW	196	NODE_350_length_90_cov_3.600000	Tnt1 paired end (rt_2)	chr1	85.51	69	9	1	29	96	5863054	5862986	3e-05	50
LOW	197	NODE_283_length_219_cov_4.260274	Tnt1 paired end (rt_2)	chr1	88.46	52	6	0	188	239	5898272	5898221	1e-06	56
LOW	198	NODE_43_length_267_cov_5.823970	Tnt1 paired end (rt_2)	chr1	88.78	98	11	0	113	210	5945927	5945830	5e-22	107
LOW	199	NODE_37_length_195_cov_10.210257	Tnt1 paired end (rt_2)	chr1	93.33	180	12	0	14	193	5974988	5975167	1e-58	228
LOW	200	NODE_43_length_267_cov_5.823970	Tnt1 paired end (rt_2)	chr1	89.52	105	11	0	113	217	6017355	6017459	3e-26	121
LOW	200	NODE_347_length_70_cov_1.300000	Tnt1 paired end (rt_2)	chr1	88.64	44	5	0	4	47	6017726	6017769	0.0001	48
LOW	201	NODE_350_length_90_cov_3.600000	Tnt1 paired end (rt_2)	chr1	87.5	96	10	2	7	100	6129998	6130093	4e-14	79
LOW	202	NODE_122_length_291_cov_5.841924	Tnt1 paired end (rt_2)	chr1	97.14	35	1	0	31	65	6151102	6151068	3e-08	61
LOW	203	NODE_347_length_70_cov_1.300000	Tnt1 paired end (rt_2)	chr1	89.36	47	5	0	1	47	6212689	6212643	2e-06	54
LOW	203	NODE_350_length_90_cov_3.600000	Tnt1 paired end (rt_2)	chr1	93.02	43	3	0	62	104	6213469	6213427	9e-09	61
LOW	204	NODE_97_length_223_cov_6.192825	Tnt1 paired end (rt_2)	chr1	86.44	59	8	0	49	107	6305197	6305139	5e-06	54
LOW	205	NODE_283_length_219_cov_4.260274	Tnt1 paired end (rt_2)	chr1	88.79	116	12	1	124	239	6332671	6332785	1e-25	119
LOW	206	NODE_195_length_131_cov_2.061069	Tnt1 paired end (rt_2)	chr1	84.15	82	13	0	16	97	6343734	6343653	5e-08	60
LOW	206	NODE_257_length_57_cov_2.807018	Tnt1 paired end (rt_2)	chr1	91.43	35	3	0	1	35	6344285	6344251	0.0003	46
LOW	207	NODE_43_length_267_cov_5.823970	Tnt1 paired end (rt_2)	chr1	82.11	123	22	0	113	235	6402509	6402631	1e-10	69
LOW	208	NODE_283_length_219_cov_4.260274	Tnt1 paired end (rt_2)	chr1	85.92	71	10	0	116	186	6427342	6427412	2e-08	61
LOW	209	NODE_350_length_90_cov_3.600000	Tnt1 paired end (rt_2)	chr1	89.8	98	8	2	7	102	6438029	6438126	4e-20	99
LOW	210	NODE_283_length_219_cov_4.260274	Tnt1 paired end (rt_2)	chr1	89.52	124	13	0	116	239	6612238	6612115	7e-33	143
LOW	211	NODE_350_length_90_cov_3.600000	Tnt1 paired end (rt_2)	chr1	86.73	98	11	2	7	102	6702681	6702584	6e-13	75
LOW	212	NODE_43_length_267_cov_5.823970	Tnt1 paired end (rt_2)	chr1	80.49	123	21	1	113	235	6766532	6766413	9e-05	50
LOW	213	NODE_347_length_70_cov_1.300000	Tnt1 paired end (rt_2)	chr1	90	70	7	0	3	72	6788197	6788266	2e-15	83
LOW	214	NODE_102_length_337_cov_4.931751	Tnt1 paired end (rt_2)	chr1	91.67	36	3	0	55	90	6849818	6849853	0.0005	48
LOW	215	NODE_232_length_128_cov_5.468750	Tnt1 paired end (rt_2)	chr1	90.44	136	13	0	3	138	6888750	6888885	3e-40	167
LOW	215	NODE_97_length_223_cov_6.192825	Tnt1 paired end (rt_2)	chr1	90.86	186	17	0	5	190	6888905	6889090	3e-44	180
LOW	215	NODE_232_length_128_cov_5.468750	Tnt1 paired end (rt_2)	chr1	92.25	142	11	0	3	144	6889261	6889402	1e-48	194
LOW	215	NODE_97_length_223_cov_6.192825	Tnt1 paired end (rt_2)	chr1	89.04	219	23	1	4	221	6889415	6889633	3e-47	190
LOW	216	NODE_232_length_128_cov_5.468750	Tnt1 paired end (rt_2)	chr1	92.96	142	10	0	3	144	6891107	6891248	5e-51	202
LOW	216	NODE_97_length_223_cov_6.192825	Tnt1 paired end (rt_2)	chr1	89.04	219	23	1	4	221	6891261	6891479	3e-47	190
LOW	217	NODE_350_length_90_cov_3.600000	Tnt1 paired end (rt_2)	chr1	88.66	97	9	2	8	102	6893203	6893299	4e-17	89
LOW	218	NODE_122_length_291_cov_5.841924	Tnt1 paired end (rt_2)	chr1	91.23	57	4	1	1	57	7054024	7054079	2e-09	65
LOW	219	NODE_43_length_267_cov_5.823970	Tnt1 paired end (rt_2)	chr1	89.52	105	11	0	113	217	7075236	7075340	3e-26	121
LOW	220	NODE_232_length_128_cov_5.468750	Tnt1 paired end (rt_2)	chr1	95.56	45	2	0	100	144	7109454	7109498	3e-12	73
LOW	220	NODE_97_length_223_cov_6.192825	Tnt1 paired end (rt_2)	chr1	92.68	82	6	0	4	85	7109511	7109592	2e-24	115
LOW	221	NODE_350_length_90_cov_3.600000	Tnt1 paired end (rt_2)	chr1	89.8	98	8	2	7	102	7166192	7166289	4e-20	99
LOW	222	NODE_71_length_246_cov_4.186992	Tnt1 paired end (rt_2)	chr1	82.8	93	13	1	3	95	7204965	7204876	6e-06	54
LOW	223	NODE_347_length_70_cov_1.300000	Tnt1 paired end (rt_2)	chr1	88.89	45	5	0	4	48	7342927	7342971	3e-05	50
LOW	224	NODE_225_length_65_cov_4.600000	Tnt1 paired end (rt_2)	chr1	91.67	36	3	0	45	80	7353487	7353452	9e-05	48
LOW	225	NODE_298_length_132_cov_2.083333	Tnt1 paired end (rt_2)	chr1	97.73	44	1	0	58	101	7371456	7371413	5e-14	79
LOW	226	NODE_347_length_70_cov_1.300000	Tnt1 paired end (rt_2)	chr1	91.11	45	3	1	1	45	7421081	7421124	3e-05	50
LOW	227	NODE_86_length_209_cov_5.708134	Tnt1 paired end (rt_2)	chr1	96.77	31	1	0	13	43	7444255	7444285	5e-06	54
LOW	228	NODE_350_length_90_cov_3.600000	Tnt1 paired end (rt_2)	chr1	97.3	37	1	0	7	43	7491865	7491829	5e-10	65
LOW	229	NODE_71_length_246_cov_4.186992	Tnt1 paired end (rt_2)	chr1	87.98	208	25	0	2	209	7548085	7548292	3e-54	214
LOW	230	NODE_37_length_195_cov_10.210257	Tnt1 paired end (rt_2)	chr1	95.65	184	8	0	10	193	7742911	7742728	4e-68	260
LOW	230	NODE_233_length_47_cov_1.063830	Tnt1 paired end (rt_2)	chr1	96.43	28	1	0	24	51	7742955	7742928	7e-05	48
LOW	231	NODE_347_length_70_cov_1.300000	Tnt1 paired end (rt_2)	chr1	89.74	39	4	0	8	46	7836688	7836650	0.0004	46
LOW	232	NODE_86_length_209_cov_5.708134	Tnt1 paired end (rt_2)	chr1	96.55	29	1	0	46	74	7887187	7887159	7e-05	50
LOW	233	NODE_283_length_219_cov_4.260274	Tnt1 paired end (rt_2)	chr1	96.55	29	1	0	211	239	7918197	7918169	8e-05	50
LOW	234	NODE_350_length_90_cov_3.600000	Tnt1 paired end (rt_2)	chr1	91.67	36	3	0	67	102	7925404	7925369	0.0001	48
LOW	235	NODE_347_length_70_cov_1.300000	Tnt1 paired end (rt_2)	chr1	92.59	81	6	0	1	81	7995344	7995264	2e-24	113
LOW	236	NODE_283_length_219_cov_4.260274	Tnt1 paired end (rt_2)	chr1	85.71	70	10	0	131	200	8010339	8010270	8e-08	60
LOW	237	NODE_43_length_267_cov_5.823970	Tnt1 paired end (rt_2)	chr1	88.76	89	10	0	126	214	8048667	8048755	5e-19	97
LOW	238	NODE_102_length_337_cov_4.931751	Tnt1 paired end (rt_2)	chr1	91.03	78	7	0	13	90	8086366	8086443	1e-19	99
LOW	239	NODE_283_length_219_cov_4.260274	Tnt1 paired end (rt_2)	chr1	85.48	62	5	1	125	182	8117031	8117092	8e-05	50
LOW	240	NODE_43_length_267_cov_5.823970	Tnt1 paired end (rt_2)	chr1	90.62	64	6	0	113	176	8231959	8232022	1e-13	79
LOW	241	NODE_71_length_246_cov_4.186992	Tnt1 paired end (rt_2)	chr1	87.34	79	10	0	116	194	8278065	8278143	4e-13	77
LOW	242	NODE_350_length_90_cov_3.600000	Tnt1 paired end (rt_2)	chr1	95.12	41	2	0	62	102	8415777	8415737	5e-10	65
LOW	243	NODE_97_length_223_cov_6.192825	Tnt1 paired end (rt_2)	chr1	88.13	219	25	1	4	221	8417445	8417227	2e-42	174
LOW	243	NODE_232_length_128_cov_5.468750	Tnt1 paired end (rt_2)	chr1	92.65	136	10	0	3	138	8417599	8417464	2e-47	190
LOW	244	NODE_37_length_195_cov_10.210257	Tnt1 paired end (rt_2)	chr1	94	50	2	1	33	81	8430551	8430502	3e-10	67
LOW	245	NODE_102_length_337_cov_4.931751	Tnt1 paired end (rt_2)	chr1	90	70	7	0	13	82	8530219	8530288	9e-15	83
LOW	246	NODE_167_length_184_cov_4.826087	Tnt1 paired end (rt_2)	chr1	93.75	32	2	0	149	180	8540294	8540325	0.0003	48
LOW	247	NODE_97_length_223_cov_6.192825	Tnt1 paired end (rt_2)	chr1	82.08	106	19	0	4	109	8703802	8703907	8e-08	60
LOW	248	NODE_347_length_70_cov_1.300000	Tnt1 paired end (rt_2)	chr1	85.71	70	9	1	1	70	8737872	8737940	6e-06	52
LOW	249	NODE_350_length_90_cov_3.600000	Tnt1 paired end (rt_2)	chr1	83.33	96	14	2	9	102	8741576	8741481	0.0001	48
LOW	250	NODE_122_length_291_cov_5.841924	Tnt1 paired end (rt_2)	chr1	96.88	32	1	0	32	63	8762531	8762562	2e-06	56
LOW	251	NODE_350_length_90_cov_3.600000	Tnt1 paired end (rt_2)	chr1	89.16	83	8	1	21	102	8780858	8780776	6e-16	85
LOW	252	NODE_122_length_291_cov_5.841924	Tnt1 paired end (rt_2)	chr1	92.59	54	3	1	11	63	8881646	8881593	4e-10	67
LOW	253	NODE_347_length_70_cov_1.300000	Tnt1 paired end (rt_2)	chr1	87.5	56	7	0	1	56	8893631	8893686	4e-07	56
LOW	254	NODE_298_length_132_cov_2.083333	Tnt1 paired end (rt_2)	chr1	100	44	0	0	58	101	8898683	8898640	2e-16	87
LOW	255	NODE_122_length_291_cov_5.841924	Tnt1 paired end (rt_2)	chr1	89.66	58	6	0	95	152	8933610	8933553	4e-10	67
LOW	256	NODE_43_length_267_cov_5.823970	Tnt1 paired end (rt_2)	chr1	85.88	85	12	0	129	213	8980820	8980736	7e-12	73
LOW	257	NODE_350_length_90_cov_3.600000	Tnt1 paired end (rt_2)	chr1	87.76	98	9	3	7	102	8984471	8984567	6e-13	75
LOW	258	NODE_283_length_219_cov_4.260274	Tnt1 paired end (rt_2)	chr1	90	50	4	1	116	164	9033075	9033026	2e-05	52
LOW	259	NODE_215_length_220_cov_2.545455	Tnt1 paired end (rt_2)	chr1	85.9	78	8	2	50	127	9036204	9036278	5e-06	54
LOW	260	NODE_102_length_337_cov_4.931751	Tnt1 paired end (rt_2)	chr1	96.45	141	4	1	5	144	9042335	9042195	2e-49	198
LOW	261	NODE_122_length_291_cov_5.841924	Tnt1 paired end (rt_2)	chr1	92.31	52	4	0	13	64	9046047	9046098	3e-11	71
LOW	262	NODE_283_length_219_cov_4.260274	Tnt1 paired end (rt_2)	chr1	89.71	68	6	1	116	183	9103632	9103698	2e-11	71
LOW	263	NODE_103_length_221_cov_6.597285	Tnt1 paired end (rt_2)	chr1	91.89	37	3	0	119	155	9216260	9216224	8e-05	50
LOW	264	NODE_102_length_337_cov_4.931751	Tnt1 paired end (rt_2)	chr1	90.24	82	7	1	14	94	9246921	9246840	4e-17	91
LOW	265	NODE_43_length_267_cov_5.823970	Tnt1 paired end (rt_2)	chr1	88.89	90	10	0	126	215	9334530	9334441	1e-19	99
LOW	266	NODE_283_length_219_cov_4.260274	Tnt1 paired end (rt_2)	chr1	96.67	30	1	0	132	161	9449059	9449030	2e-05	52
LOW	267	NODE_350_length_90_cov_3.600000	Tnt1 paired end (rt_2)	chr1	87.76	98	10	2	7	102	9866149	9866246	2e-15	83
LOW	268	NODE_43_length_267_cov_5.823970	Tnt1 paired end (rt_2)	chr1	88.89	63	7	0	113	175	9881439	9881377	1e-10	69
LOW	269	NODE_215_length_220_cov_2.545455	Tnt1 paired end (rt_2)	chr1	91.67	36	3	0	54	89	9986896	9986931	0.0003	48
LOW	270	NODE_350_length_90_cov_3.600000	Tnt1 paired end (rt_2)	chr1	90	50	4	1	24	72	10052454	10052503	8e-06	52
LOW	271	NODE_43_length_267_cov_5.823970	Tnt1 paired end (rt_2)	chr1	89.52	105	11	0	113	217	10100419	10100523	3e-26	121
LOW	272	NODE_37_length_195_cov_10.210257	Tnt1 paired end (rt_2)	chr1	95.11	184	9	0	10	193	10156148	10155965	9e-66	252
LOW	272	NODE_233_length_47_cov_1.063830	Tnt1 paired end (rt_2)	chr1	91.67	36	3	0	23	58	10156193	10156158	7e-05	48
LOW	273	NODE_283_length_219_cov_4.260274	Tnt1 paired end (rt_2)	chr1	84.85	66	10	0	116	181	10233245	10233310	2e-05	52
LOW	274	NODE_350_length_90_cov_3.600000	Tnt1 paired end (rt_2)	chr1	86.11	72	10	0	26	97	10248415	10248486	2e-09	63
LOW	275	NODE_347_length_70_cov_1.300000	Tnt1 paired end (rt_2)	chr1	97.14	35	1	0	13	47	10265054	10265088	7e-09	61
LOW	276	NODE_97_length_223_cov_6.192825	Tnt1 paired end (rt_2)	chr1	83.72	86	14	0	136	221	10312075	10311990	8e-08	60
LOW	277	NODE_283_length_219_cov_4.260274	Tnt1 paired end (rt_2)	chr1	89.58	48	5	0	116	163	10475044	10474997	1e-06	56
LOW	278	NODE_350_length_90_cov_3.600000	Tnt1 paired end (rt_2)	chr1	89.74	39	4	0	63	101	10478188	10478150	0.0005	46
LOW	279	NODE_122_length_291_cov_5.841924	Tnt1 paired end (rt_2)	chr1	90.2	51	5	0	14	64	10493292	10493342	3e-08	61
LOW	280	NODE_283_length_219_cov_4.260274	Tnt1 paired end (rt_2)	chr1	89.41	85	9	0	116	200	10572656	10572572	4e-19	97
LOW	281	NODE_347_length_70_cov_1.300000	Tnt1 paired end (rt_2)	chr1	88.24	68	8	0	3	70	10627355	10627422	7e-12	71
LOW	282	NODE_350_length_90_cov_3.600000	Tnt1 paired end (rt_2)	chr1	84.04	94	13	2	10	101	10632796	10632703	8e-06	52
LOW	283	NODE_43_length_267_cov_5.823970	Tnt1 paired end (rt_2)	chr1	87.01	77	10	0	113	189	10648104	10648180	7e-12	73
LOW	284	NODE_350_length_90_cov_3.600000	Tnt1 paired end (rt_2)	chr1	87.63	97	11	1	7	102	10664760	10664856	4e-17	89
LOW	285	NODE_97_length_223_cov_6.192825	Tnt1 paired end (rt_2)	chr1	87.21	86	11	0	136	221	10805102	10805017	6e-15	83
LOW	286	NODE_71_length_246_cov_4.186992	Tnt1 paired end (rt_2)	chr1	83.93	168	25	1	7	172	10820591	10820758	7e-24	113
LOW	287	NODE_122_length_291_cov_5.841924	Tnt1 paired end (rt_2)	chr1	100	63	0	0	1	63	10825857	10825795	2e-27	125
LOW	288	NODE_350_length_90_cov_3.600000	Tnt1 paired end (rt_2)	chr1	93.94	33	2	0	5	37	10842021	10842053	3e-05	50
LOW	289	NODE_37_length_195_cov_10.210257	Tnt1 paired end (rt_2)	chr1	90.24	123	10	2	11	131	10907781	10907659	6e-30	133
LOW	290	NODE_122_length_291_cov_5.841924	Tnt1 paired end (rt_2)	chr1	89.69	194	19	1	99	292	10909235	10909427	2e-55	218
LOW	290	NODE_133_length_221_cov_7.343892	Tnt1 paired end (rt_2)	chr1	90.05	211	14	2	16	225	10909626	10909422	7e-64	246
LOW	290	NODE_137_length_106_cov_4.566038	Tnt1 paired end (rt_2)	chr1	94.74	38	2	0	59	96	10909726	10909689	4e-08	60
LOW	291	NODE_122_length_291_cov_5.841924	Tnt1 paired end (rt_2)	chr1	91.38	58	5	0	95	152	10911474	10911531	2e-12	75
LOW	292	NODE_350_length_90_cov_3.600000	Tnt1 paired end (rt_2)	chr1	91.89	37	3	0	65	101	11014274	11014238	3e-05	50
LOW	293	NODE_347_length_70_cov_1.300000	Tnt1 paired end (rt_2)	chr1	89.58	48	5	0	1	48	11121315	11121362	4e-07	56
LOW	294	NODE_350_length_90_cov_3.600000	Tnt1 paired end (rt_2)	chr1	89.8	98	8	2	7	102	11215106	11215009	4e-20	99
LOW	295	NODE_283_length_219_cov_4.260274	Tnt1 paired end (rt_2)	chr1	88.89	45	5	0	131	175	11605987	11605943	8e-05	50
LOW	296	NODE_43_length_267_cov_5.823970	Tnt1 paired end (rt_2)	chr1	82.93	123	21	0	113	235	11641166	11641288	4e-13	77
LOW	297	5917591	hybrid (lt_2)	chr1	97.75	89	2	0	2	90	11664158	11664070	1e-38	161
LOW	297	88501688	hybrid (lt_2)	chr1	92.05	88	7	0	3	90	11664158	11664071	3e-26	119
LOW	297	88704872	hybrid (lt_2)	chr1	94.44	90	5	0	1	90	11664159	11664070	4e-32	139
LOW	297	751425	hybrid (rt_2)	chr1	96.67	90	3	0	1	90	11664159	11664070	6e-37	155
LOW	298	NODE_350_length_90_cov_3.600000	Tnt1 paired end (rt_2)	chr1	93.33	45	3	0	12	56	11860141	11860097	5e-10	65
LOW	299	NODE_347_length_70_cov_1.300000	Tnt1 paired end (rt_2)	chr1	87.23	47	6	0	1	47	11877229	11877183	0.0004	46
LOW	300	NODE_113_length_258_cov_7.577519	Tnt1 paired end (rt_2)	chr1	87.76	49	6	0	64	112	11993542	11993494	9e-05	50
LOW	301	NODE_232_length_128_cov_5.468750	Tnt1 paired end (rt_2)	chr1	94.12	34	2	0	6	39	12029037	12029070	1e-05	52
LOW	301	NODE_97_length_223_cov_6.192825	Tnt1 paired end (rt_2)	chr1	84.52	84	13	0	4	87	12029247	12029330	5e-09	63
LOW	302	NODE_350_length_90_cov_3.600000	Tnt1 paired end (rt_2)	chr1	88.37	43	5	0	60	102	12042112	12042070	0.0005	46
LOW	303	NODE_347_length_70_cov_1.300000	Tnt1 paired end (rt_2)	chr1	89.09	55	6	0	1	55	12147823	12147769	7e-09	61
LOW	304	NODE_350_length_90_cov_3.600000	Tnt1 paired end (rt_2)	chr1	84.62	91	13	1	9	98	12181982	12182072	9e-09	61
LOW	305	NODE_122_length_291_cov_5.841924	Tnt1 paired end (rt_2)	chr1	94.34	53	3	0	11	63	12204456	12204404	3e-14	81
LOW	306	NODE_97_length_223_cov_6.192825	Tnt1 paired end (rt_2)	chr1	83.84	99	16	0	123	221	12298232	12298134	9e-11	69
LOW	307	NODE_122_length_291_cov_5.841924	Tnt1 paired end (rt_2)	chr1	93.94	33	2	0	31	63	12328706	12328674	0.0001	50
LOW	308	NODE_350_length_90_cov_3.600000	Tnt1 paired end (rt_2)	chr1	87.5	88	8	3	7	92	12374479	12374565	2e-09	63
LOW	309	NODE_283_length_219_cov_4.260274	Tnt1 paired end (rt_2)	chr1	93.88	49	3	0	116	164	12443527	12443479	5e-12	73
LOW	310	NODE_350_length_90_cov_3.600000	Tnt1 paired end (rt_2)	chr1	87.5	96	10	2	7	100	12502219	12502314	4e-14	79
LOW	311	NODE_347_length_70_cov_1.300000	Tnt1 paired end (rt_2)	chr1	83.75	80	12	1	11	90	12537884	12537962	0.0001	48
LOW	312	NODE_283_length_219_cov_4.260274	Tnt1 paired end (rt_2)	chr1	86.57	67	9	0	135	201	12611977	12612043	2e-08	61
LOW	313	NODE_350_length_90_cov_3.600000	Tnt1 paired end (rt_2)	chr1	83.16	95	14	2	9	101	12613280	12613186	0.0005	46
LOW	314	NODE_43_length_267_cov_5.823970	Tnt1 paired end (rt_2)	chr1	84.29	70	11	0	134	203	12685824	12685893	2e-05	52
LOW	315	NODE_122_length_291_cov_5.841924	Tnt1 paired end (rt_2)	chr1	100	24	0	0	40	63	12711658	12711635	0.0004	48
LOW	316	NODE_71_length_246_cov_4.186992	Tnt1 paired end (rt_2)	chr1	89.1	156	16	1	19	173	12728002	12728157	5e-40	167
LOW	317	NODE_122_length_291_cov_5.841924	Tnt1 paired end (rt_2)	chr1	92	50	4	0	14	63	12754120	12754071	4e-10	67
LOW	318	NODE_347_length_70_cov_1.300000	Tnt1 paired end (rt_2)	chr1	88.89	90	10	0	1	90	12871960	12872049	3e-20	99
LOW	319	NODE_71_length_246_cov_4.186992	Tnt1 paired end (rt_2)	chr1	86.38	213	29	0	7	219	12883523	12883735	9e-48	192
LOW	320	NODE_298_length_132_cov_2.083333	Tnt1 paired end (rt_2)	chr1	93.18	44	3	0	58	101	12905919	12905962	3e-09	63
LOW	321	NODE_122_length_291_cov_5.841924	Tnt1 paired end (rt_2)	chr1	96.83	63	2	0	1	63	12930574	12930512	1e-22	109
LOW	322	NODE_347_length_70_cov_1.300000	Tnt1 paired end (rt_2)	chr1	89.58	48	5	0	1	48	12967508	12967461	4e-07	56
LOW	323	NODE_283_length_219_cov_4.260274	Tnt1 paired end (rt_2)	chr1	90.16	61	5	1	116	175	13011283	13011223	1e-09	65
LOW	323	NODE_122_length_291_cov_5.841924	Tnt1 paired end (rt_2)	chr1	86.73	98	13	0	63	160	13011788	13011885	3e-17	91
LOW	324	NODE_97_length_223_cov_6.192825	Tnt1 paired end (rt_2)	chr1	83.84	99	16	0	123	221	13077392	13077294	9e-11	69
LOW	325	NODE_185_length_223_cov_4.286995	Tnt1 paired end (rt_2)	chr1	92.5	40	3	0	162	201	13083994	13084033	1e-06	56
LOW	326	NODE_37_length_195_cov_10.210257	Tnt1 paired end (rt_2)	chr1	83.67	98	16	0	32	129	13131914	13132011	3e-10	67
LOW	327	NODE_347_length_70_cov_1.300000	Tnt1 paired end (rt_2)	chr1	87.14	70	9	0	1	70	13152779	13152848	1e-10	67
LOW	327	NODE_350_length_90_cov_3.600000	Tnt1 paired end (rt_2)	chr1	94.59	37	2	0	7	43	13153015	13152979	1e-07	58
LOW	328	NODE_122_length_291_cov_5.841924	Tnt1 paired end (rt_2)	chr1	96.77	31	1	0	31	61	13213793	13213823	7e-06	54
LOW	329	NODE_298_length_132_cov_2.083333	Tnt1 paired end (rt_2)	chr1	85.45	55	8	0	84	138	13245990	13245936	0.0007	46
LOW	330	NODE_97_length_223_cov_6.192825	Tnt1 paired end (rt_2)	chr1	88.77	187	21	0	4	190	13253461	13253275	1e-37	159
LOW	330	NODE_232_length_128_cov_5.468750	Tnt1 paired end (rt_2)	chr1	93.66	142	9	0	3	144	13253615	13253474	2e-53	210
LOW	331	NODE_122_length_291_cov_5.841924	Tnt1 paired end (rt_2)	chr1	93.94	33	2	0	31	63	13287439	13287471	0.0001	50
LOW	332	NODE_257_length_57_cov_2.807018	Tnt1 paired end (rt_2)	chr1	93.75	32	2	0	1	32	13295165	13295134	8e-05	48
LOW	332	NODE_298_length_132_cov_2.083333	Tnt1 paired end (rt_2)	chr1	91.21	91	8	0	62	152	13295297	13295207	2e-25	117
LOW	332	NODE_257_length_57_cov_2.807018	Tnt1 paired end (rt_2)	chr1	96.88	32	1	0	1	32	13295650	13295681	3e-07	56
LOW	333	NODE_318_length_106_cov_1.867925	Tnt1 paired end (rt_2)	chr1	93.75	32	2	0	72	103	13403411	13403442	0.0002	48
LOW	334	NODE_350_length_90_cov_3.600000	Tnt1 paired end (rt_2)	chr1	91.43	35	3	0	68	102	13421878	13421844	0.0005	46
LOW	335	NODE_283_length_219_cov_4.260274	Tnt1 paired end (rt_2)	chr1	88.06	67	8	0	117	183	13436451	13436517	8e-11	69
LOW	336	NODE_347_length_70_cov_1.300000	Tnt1 paired end (rt_2)	chr1	90	90	9	0	1	90	13488303	13488214	1e-22	107
LOW	337	NODE_122_length_291_cov_5.841924	Tnt1 paired end (rt_2)	chr1	88.68	53	6	0	11	63	13513212	13513160	4e-07	58
LOW	338	NODE_350_length_90_cov_3.600000	Tnt1 paired end (rt_2)	chr1	89	100	9	2	7	104	13538411	13538510	6e-19	95
LOW	339	NODE_12_length_128_cov_1.523438	Tnt1 paired end (lt_2)	chr1	91.25	80	6	1	59	138	13646158	13646080	9e-19	95
LOW	339	NODE_45_length_70_cov_1.785714	hybrid paired end (lt_2)	chr1	91.25	80	6	1	1	80	13646158	13646080	5e-19	95
LOW	340	NODE_347_length_70_cov_1.300000	Tnt1 paired end (rt_2)	chr1	91.67	48	4	0	1	48	13691538	13691491	2e-09	63
LOW	341	NODE_350_length_90_cov_3.600000	Tnt1 paired end (rt_2)	chr1	88.66	97	9	2	7	101	13773273	13773177	4e-17	89
LOW	342	NODE_122_length_291_cov_5.841924	Tnt1 paired end (rt_2)	chr1	90	50	5	0	14	63	13883985	13884034	1e-07	60
LOW	342	NODE_232_length_128_cov_5.468750	Tnt1 paired end (rt_2)	chr1	96.97	33	1	0	3	35	13884295	13884327	2e-07	58
LOW	342	NODE_97_length_223_cov_6.192825	Tnt1 paired end (rt_2)	chr1	89.58	48	5	0	7	54	13884515	13884562	1e-06	56
LOW	343	NODE_347_length_70_cov_1.300000	Tnt1 paired end (rt_2)	chr1	89.29	56	6	0	1	56	13969415	13969360	2e-09	63
LOW	344	NODE_43_length_267_cov_5.823970	Tnt1 paired end (rt_2)	chr1	89.13	46	5	0	113	158	13971664	13971709	2e-05	52
LOW	345	NODE_122_length_291_cov_5.841924	Tnt1 paired end (rt_2)	chr1	98.48	66	1	0	1	66	13988072	13988007	9e-27	123
LOW	346	NODE_283_length_219_cov_4.260274	Tnt1 paired end (rt_2)	chr1	86.36	66	9	0	116	181	13997875	13997940	8e-08	60
LOW	347	NODE_347_length_70_cov_1.300000	Tnt1 paired end (rt_2)	chr1	89.19	74	8	0	1	74	13999296	13999369	2e-15	83
LOW	348	NODE_43_length_267_cov_5.823970	Tnt1 paired end (rt_2)	chr1	90.87	208	17	2	43	250	14075764	14075969	3e-51	204
LOW	349	NODE_45_length_233_cov_1.489270	Tnt1 paired end (rt_2)	chr1	81.72	93	17	0	152	244	14128568	14128660	8e-05	50
LOW	350	NODE_122_length_291_cov_5.841924	Tnt1 paired end (rt_2)	chr1	96	50	2	0	14	63	14239559	14239608	7e-15	83
LOW	351	NODE_347_length_70_cov_1.300000	Tnt1 paired end (rt_2)	chr1	90	90	8	1	1	90	14265638	14265726	3e-20	99
LOW	352	NODE_97_length_223_cov_6.192825	Tnt1 paired end (rt_2)	chr1	100	27	0	0	196	222	14269785	14269759	5e-06	54
LOW	352	NODE_232_length_128_cov_5.468750	Tnt1 paired end (rt_2)	chr1	86.67	60	8	0	46	105	14270024	14270083	7e-07	56
LOW	353	NODE_122_length_291_cov_5.841924	Tnt1 paired end (rt_2)	chr1	93.75	32	2	0	32	63	14296519	14296550	0.0004	48
LOW	354	NODE_283_length_219_cov_4.260274	Tnt1 paired end (rt_2)	chr1	86.3	73	10	0	111	183	14332714	14332642	1e-09	65
LOW	355	NODE_350_length_90_cov_3.600000	Tnt1 paired end (rt_2)	chr1	97.67	43	1	0	62	104	14349692	14349650	1e-13	77
LOW	356	NODE_283_length_219_cov_4.260274	Tnt1 paired end (rt_2)	chr1	89.58	96	4	3	86	176	14359623	14359529	6e-18	93
LOW	357	NODE_326_length_137_cov_1.927007	Tnt1 paired end (rt_2)	chr1	87.23	47	6	0	13	59	14424949	14424903	0.0008	46
LOW	358	NODE_347_length_70_cov_1.300000	Tnt1 paired end (rt_2)	chr1	92.11	38	3	0	19	56	14717033	14716996	6e-06	52
LOW	359	NODE_350_length_90_cov_3.600000	Tnt1 paired end (rt_2)	chr1	86.17	94	10	2	10	102	14760720	14760811	3e-11	69
LOW	360	NODE_37_length_195_cov_10.210257	Tnt1 paired end (rt_2)	chr1	84.55	123	17	2	11	131	14796871	14796993	3e-13	77
LOW	361	NODE_122_length_291_cov_5.841924	Tnt1 paired end (rt_2)	chr1	89.13	46	5	0	18	63	14799736	14799691	3e-05	52
LOW	362	NODE_37_length_195_cov_10.210257	Tnt1 paired end (rt_2)	chr1	84.55	123	17	2	11	131	14805745	14805867	3e-13	77
LOW	363	NODE_122_length_291_cov_5.841924	Tnt1 paired end (rt_2)	chr1	89.13	46	5	0	18	63	14808610	14808565	3e-05	52
LOW	364	NODE_350_length_90_cov_3.600000	Tnt1 paired end (rt_2)	chr1	84.62	78	11	1	21	97	15165871	15165948	8e-06	52
LOW	365	NODE_122_length_291_cov_5.841924	Tnt1 paired end (rt_2)	chr1	93.94	33	2	0	31	63	15269884	15269852	0.0001	50
LOW	366	NODE_347_length_70_cov_1.300000	Tnt1 paired end (rt_2)	chr1	91.07	56	5	0	1	56	15276221	15276166	7e-12	71
LOW	367	NODE_97_length_223_cov_6.192825	Tnt1 paired end (rt_2)	chr1	87.06	85	11	0	138	222	15321939	15322023	2e-14	81
LOW	368	NODE_283_length_219_cov_4.260274	Tnt1 paired end (rt_2)	chr1	87.93	58	7	0	132	189	15323171	15323228	8e-08	60
LOW	368	NODE_225_length_65_cov_4.600000	Tnt1 paired end (rt_2)	chr1	94.29	35	2	0	51	85	15323238	15323272	2e-06	54
LOW	369	NODE_86_length_209_cov_5.708134	Tnt1 paired end (rt_2)	chr1	89.83	59	4	1	123	179	15366538	15366480	5e-09	63
LOW	370	NODE_43_length_267_cov_5.823970	Tnt1 paired end (rt_2)	chr1	89.47	57	5	1	116	171	15382527	15382583	4e-07	58
LOW	371	NODE_350_length_90_cov_3.600000	Tnt1 paired end (rt_2)	chr1	92.68	41	3	0	62	102	15390268	15390228	1e-07	58
LOW	371	NODE_347_length_70_cov_1.300000	Tnt1 paired end (rt_2)	chr1	92.86	84	6	0	3	86	15391017	15390934	3e-26	119
LOW	372	NODE_283_length_219_cov_4.260274	Tnt1 paired end (rt_2)	chr1	89.39	66	6	1	135	200	15449279	15449215	3e-10	67
LOW	373	NODE_350_length_90_cov_3.600000	Tnt1 paired end (rt_2)	chr1	96.3	27	1	0	75	101	15526492	15526518	0.0005	46
LOW	374	NODE_347_length_70_cov_1.300000	Tnt1 paired end (rt_2)	chr1	91.43	35	3	0	13	47	15664012	15664046	0.0004	46
LOW	375	NODE_122_length_291_cov_5.841924	Tnt1 paired end (rt_2)	chr1	100	31	0	0	33	63	15743709	15743679	3e-08	61
LOW	376	NODE_350_length_90_cov_3.600000	Tnt1 paired end (rt_2)	chr1	84.69	98	13	2	7	102	15775844	15775747	3e-08	60
LOW	377	NODE_347_length_70_cov_1.300000	Tnt1 paired end (rt_2)	chr1	87.78	90	10	1	1	90	15791042	15790954	2e-15	83
LOW	378	NODE_350_length_90_cov_3.600000	Tnt1 paired end (rt_2)	chr1	89.8	98	8	2	7	102	15819566	15819663	4e-20	99
LOW	379	NODE_97_length_223_cov_6.192825	Tnt1 paired end (rt_2)	chr1	85.87	92	13	0	129	220	15849905	15849814	9e-14	79
LOW	380	NODE_122_length_291_cov_5.841924	Tnt1 paired end (rt_2)	chr1	93.94	33	2	0	31	63	15864112	15864144	0.0001	50
LOW	381	NODE_43_length_267_cov_5.823970	Tnt1 paired end (rt_2)	chr1	82.11	123	21	1	113	235	15912436	15912557	2e-08	61
LOW	382	NODE_122_length_291_cov_5.841924	Tnt1 paired end (rt_2)	chr1	93.94	33	2	0	31	63	16081261	16081293	0.0001	50
LOW	383	NODE_43_length_267_cov_5.823970	Tnt1 paired end (rt_2)	chr1	83.74	123	20	0	113	235	16120539	16120661	2e-15	85
LOW	384	NODE_134_length_140_cov_4.192857	Tnt1 paired end (rt_2)	chr1	96.43	28	1	0	5	32	16124542	16124515	0.0002	48
LOW	385	NODE_347_length_70_cov_1.300000	Tnt1 paired end (rt_2)	chr1	92.59	54	4	0	37	90	16141001	16141054	4e-13	75
LOW	386	NODE_283_length_219_cov_4.260274	Tnt1 paired end (rt_2)	chr1	85.19	108	16	0	132	239	16164366	16164259	4e-16	87
LOW	387	NODE_350_length_90_cov_3.600000	Tnt1 paired end (rt_2)	chr1	90.36	83	7	1	21	102	16182288	16182206	2e-18	93
LOW	388	NODE_86_length_209_cov_5.708134	Tnt1 paired end (rt_2)	chr1	96.67	30	1	0	111	140	16257574	16257545	2e-05	52
LOW	389	NODE_43_length_267_cov_5.823970	Tnt1 paired end (rt_2)	chr1	92.86	238	17	0	33	270	16265052	16265289	6e-77	289
LOW	390	NODE_122_length_291_cov_5.841924	Tnt1 paired end (rt_2)	chr1	90	50	5	0	14	63	16276361	16276410	1e-07	60
LOW	391	NODE_283_length_219_cov_4.260274	Tnt1 paired end (rt_2)	chr1	100	30	0	0	210	239	16297265	16297236	8e-08	60
LOW	392	NODE_350_length_90_cov_3.600000	Tnt1 paired end (rt_2)	chr1	83.67	98	14	2	7	102	16313671	16313768	8e-06	52
LOW	393	NODE_122_length_291_cov_5.841924	Tnt1 paired end (rt_2)	chr1	93.94	33	2	0	31	63	16346683	16346715	0.0001	50
LOW	394	NODE_71_length_246_cov_4.186992	Tnt1 paired end (rt_2)	chr1	80.41	194	38	0	15	208	16410862	16410669	6e-15	83
LOW	395	NODE_264_length_204_cov_3.004902	Tnt1 paired end (rt_2)	chr1	88.33	60	7	0	107	166	16450997	16450938	5e-09	63
LOW	395	NODE_307_length_185_cov_3.324324	Tnt1 paired end (rt_2)	chr1	92.5	40	3	0	146	185	16451784	16451823	1e-06	56
LOW	395	NODE_71_length_246_cov_4.186992	Tnt1 paired end (rt_2)	chr1	91.15	192	17	0	7	198	16452080	16451889	7e-64	246
LOW	395	NODE_97_length_223_cov_6.192825	Tnt1 paired end (rt_2)	chr1	83.84	99	16	0	123	221	16452483	16452385	9e-11	69
LOW	396	NODE_307_length_185_cov_3.324324	Tnt1 paired end (rt_2)	chr1	92.5	40	3	0	146	185	16460937	16460976	1e-06	56
LOW	396	NODE_71_length_246_cov_4.186992	Tnt1 paired end (rt_2)	chr1	91.15	192	17	0	7	198	16461233	16461042	7e-64	246
LOW	396	NODE_97_length_223_cov_6.192825	Tnt1 paired end (rt_2)	chr1	83.84	99	16	0	123	221	16461635	16461537	9e-11	69
LOW	397	NODE_350_length_90_cov_3.600000	Tnt1 paired end (rt_2)	chr1	88.78	98	9	2	7	102	16526142	16526239	1e-17	91
LOW	398	NODE_102_length_337_cov_4.931751	Tnt1 paired end (rt_2)	chr1	94.12	119	6	1	5	122	16692865	16692747	1e-41	172
LOW	399	NODE_122_length_291_cov_5.841924	Tnt1 paired end (rt_2)	chr1	97.06	34	1	0	31	64	16698674	16698707	1e-07	60
LOW	400	NODE_43_length_267_cov_5.823970	Tnt1 paired end (rt_2)	chr1	90.7	215	20	0	36	250	16751692	16751478	8e-61	236
LOW	401	NODE_122_length_291_cov_5.841924	Tnt1 paired end (rt_2)	chr1	93.94	33	2	0	31	63	16757830	16757798	0.0001	50
LOW	402	NODE_283_length_219_cov_4.260274	Tnt1 paired end (rt_2)	chr1	89.36	47	5	0	116	162	16812535	16812581	5e-06	54
LOW	403	NODE_257_length_57_cov_2.807018	Tnt1 paired end (rt_2)	chr1	93.55	31	2	0	2	32	16878774	16878744	0.0003	46
LOW	404	NODE_71_length_246_cov_4.186992	Tnt1 paired end (rt_2)	chr1	86	200	28	0	8	207	16907234	16907433	2e-42	174
LOW	405	NODE_283_length_219_cov_4.260274	Tnt1 paired end (rt_2)	chr1	94.12	34	2	0	131	164	16927237	16927204	2e-05	52
LOW	406	NODE_347_length_70_cov_1.300000	Tnt1 paired end (rt_2)	chr1	88.64	44	5	0	8	51	16989571	16989614	0.0001	48
LOW	407	NODE_350_length_90_cov_3.600000	Tnt1 paired end (rt_2)	chr1	91.49	94	7	1	10	102	16997228	16997321	7e-25	115
LOW	408	NODE_122_length_291_cov_5.841924	Tnt1 paired end (rt_2)	chr1	93.94	33	2	0	31	63	17041100	17041132	0.0001	50
LOW	409	NODE_350_length_90_cov_3.600000	Tnt1 paired end (rt_2)	chr1	94.59	37	2	0	7	43	17058808	17058772	1e-07	58
LOW	410	NODE_221_length_225_cov_4.786667	Tnt1 paired end (rt_2)	chr1	87.76	147	18	0	5	151	17069664	17069810	1e-34	149
LOW	410	NODE_86_length_70_cov_1.700000	hybrid paired end (rt_2)	chr1	87.21	86	11	0	5	90	17069683	17069768	2e-15	83
LOW	411	NODE_350_length_90_cov_3.600000	Tnt1 paired end (rt_2)	chr1	82.11	95	16	1	9	102	17111340	17111246	0.0005	46
LOW	412	NODE_298_length_132_cov_2.083333	Tnt1 paired end (rt_2)	chr1	93.18	44	3	0	58	101	17189120	17189077	3e-09	63
LOW	413	NODE_43_length_267_cov_5.823970	Tnt1 paired end (rt_2)	chr1	88.33	60	7	0	113	172	17306117	17306058	6e-09	63
LOW	414	NODE_347_length_70_cov_1.300000	Tnt1 paired end (rt_2)	chr1	85.88	85	12	0	5	89	17347933	17348017	2e-12	73
LOW	415	NODE_97_length_223_cov_6.192825	Tnt1 paired end (rt_2)	chr1	89.58	48	5	0	161	208	17386374	17386421	1e-06	56
LOW	416	NODE_350_length_90_cov_3.600000	Tnt1 paired end (rt_2)	chr1	95.12	41	2	0	64	104	17580363	17580323	5e-10	65
LOW	417	NODE_298_length_132_cov_2.083333	Tnt1 paired end (rt_2)	chr1	88	50	6	0	84	133	17662138	17662187	1e-05	52
LOW	418	NODE_350_length_90_cov_3.600000	Tnt1 paired end (rt_2)	chr1	86.32	95	11	2	10	102	17671378	17671472	3e-11	69
LOW	419	NODE_122_length_291_cov_5.841924	Tnt1 paired end (rt_2)	chr1	89.58	48	5	0	14	61	17679447	17679494	2e-06	56
LOW	420	NODE_283_length_219_cov_4.260274	Tnt1 paired end (rt_2)	chr1	89.8	49	5	0	116	164	17754303	17754351	3e-07	58
LOW	421	NODE_350_length_90_cov_3.600000	Tnt1 paired end (rt_2)	chr1	84.54	97	13	2	7	101	17776945	17776849	1e-07	58
LOW	422	NODE_283_length_219_cov_4.260274	Tnt1 paired end (rt_2)	chr1	84.82	112	10	2	124	235	17778549	17778653	2e-14	81
LOW	423	NODE_97_length_223_cov_6.192825	Tnt1 paired end (rt_2)	chr1	86.3	219	24	2	4	221	17806026	17805813	3e-35	151
LOW	423	NODE_232_length_128_cov_5.468750	Tnt1 paired end (rt_2)	chr1	92.65	136	10	0	3	138	17806180	17806045	2e-47	190
LOW	424	NODE_283_length_219_cov_4.260274	Tnt1 paired end (rt_2)	chr1	94.44	36	1	1	86	121	17809656	17809690	0.0003	48
LOW	425	NODE_167_length_184_cov_4.826087	Tnt1 paired end (rt_2)	chr1	89.83	59	4	2	121	178	18059123	18059066	4e-06	54
LOW	426	NODE_350_length_90_cov_3.600000	Tnt1 paired end (rt_2)	chr1	87.95	83	6	4	21	102	18101538	18101459	2e-06	54
LOW	427	NODE_122_length_291_cov_5.841924	Tnt1 paired end (rt_2)	chr1	96.97	33	1	0	31	63	18183022	18183054	4e-07	58
LOW	428	NODE_283_length_219_cov_4.260274	Tnt1 paired end (rt_2)	chr1	91.53	59	5	0	124	182	18190167	18190109	3e-13	77
LOW	429	NODE_350_length_90_cov_3.600000	Tnt1 paired end (rt_2)	chr1	85.71	98	12	2	7	102	18217011	18216914	1e-10	67
LOW	430	NODE_122_length_291_cov_5.841924	Tnt1 paired end (rt_2)	chr1	94.12	51	3	0	14	64	18251392	18251342	5e-13	77
LOW	431	NODE_347_length_70_cov_1.300000	Tnt1 paired end (rt_2)	chr1	91.67	36	3	0	13	48	18327668	18327633	0.0001	48
LOW	432	NODE_283_length_219_cov_4.260274	Tnt1 paired end (rt_2)	chr1	96.08	51	2	0	133	183	18337338	18337388	1e-15	85
LOW	433	NODE_97_length_223_cov_6.192825	Tnt1 paired end (rt_2)	chr1	82.93	164	27	1	59	221	18342721	18342558	1e-09	65
LOW	434	NODE_347_length_70_cov_1.300000	Tnt1 paired end (rt_2)	chr1	93.18	44	3	0	5	48	18343961	18344004	2e-09	63
LOW	435	NODE_97_length_223_cov_6.192825	Tnt1 paired end (rt_2)	chr1	91.92	99	8	0	123	221	18353186	18353088	7e-30	133
LOW	435	NODE_232_length_128_cov_5.468750	Tnt1 paired end (rt_2)	chr1	89.92	129	10	1	3	131	18353439	18353314	7e-35	149
LOW	436	NODE_97_length_223_cov_6.192825	Tnt1 paired end (rt_2)	chr1	91	100	9	0	123	222	18437198	18437099	4e-28	127
LOW	436	NODE_232_length_128_cov_5.468750	Tnt1 paired end (rt_2)	chr1	87.5	136	17	0	3	138	18437471	18437336	1e-30	135
LOW	437	NODE_97_length_223_cov_6.192825	Tnt1 paired end (rt_2)	chr1	91	100	9	0	123	222	18448055	18447956	4e-28	127
LOW	437	NODE_232_length_128_cov_5.468750	Tnt1 paired end (rt_2)	chr1	87.5	136	17	0	3	138	18448329	18448194	1e-30	135
LOW	438	NODE_97_length_223_cov_6.192825	Tnt1 paired end (rt_2)	chr1	91	100	9	0	123	222	18453148	18453049	4e-28	127
LOW	438	NODE_232_length_128_cov_5.468750	Tnt1 paired end (rt_2)	chr1	87.5	136	17	0	3	138	18453422	18453287	1e-30	135
LOW	439	NODE_350_length_90_cov_3.600000	Tnt1 paired end (rt_2)	chr1	88.54	96	9	2	7	100	18467163	18467258	1e-16	87
LOW	440	NODE_283_length_219_cov_4.260274	Tnt1 paired end (rt_2)	chr1	89.83	59	4	1	123	179	18471297	18471355	5e-09	63
LOW	440	NODE_225_length_65_cov_4.600000	Tnt1 paired end (rt_2)	chr1	91.43	35	3	0	51	85	18471365	18471399	0.0004	46
LOW	441	NODE_350_length_90_cov_3.600000	Tnt1 paired end (rt_2)	chr1	87.67	73	7	2	9	79	18512542	18512614	1e-07	58
LOW	442	NODE_283_length_219_cov_4.260274	Tnt1 paired end (rt_2)	chr1	85.62	146	19	2	91	235	18556548	18556404	4e-22	107
LOW	443	NODE_122_length_291_cov_5.841924	Tnt1 paired end (rt_2)	chr1	93.94	33	2	0	31	63	18601019	18601051	0.0001	50
LOW	444	NODE_350_length_90_cov_3.600000	Tnt1 paired end (rt_2)	chr1	87.23	94	11	1	10	102	18607778	18607871	2e-15	83
LOW	445	NODE_103_length_221_cov_6.597285	Tnt1 paired end (rt_2)	chr1	91.89	37	3	0	119	155	18855233	18855269	8e-05	50
LOW	446	NODE_350_length_90_cov_3.600000	Tnt1 paired end (rt_2)	chr1	84.21	95	12	3	11	102	18893224	18893318	0.0005	46
LOW	447	NODE_319_length_70_cov_1.285714	Tnt1 paired end (rt_2)	chr1	91.89	37	3	0	2	38	19023346	19023382	3e-05	50
LOW	448	NODE_283_length_219_cov_4.260274	Tnt1 paired end (rt_2)	chr1	91.18	68	6	0	116	183	19058923	19058856	4e-16	87
LOW	449	NODE_350_length_90_cov_3.600000	Tnt1 paired end (rt_2)	chr1	91	100	7	2	7	104	19063298	19063397	1e-23	111
LOW	450	NODE_134_length_140_cov_4.192857	Tnt1 paired end (rt_2)	chr1	96.43	28	1	0	5	32	19072999	19073026	0.0002	48
LOW	451	NODE_122_length_291_cov_5.841924	Tnt1 paired end (rt_2)	chr1	93.94	33	2	0	31	63	19208397	19208365	0.0001	50
LOW	452	NODE_350_length_90_cov_3.600000	Tnt1 paired end (rt_2)	chr1	85.11	94	13	1	10	102	19275917	19276010	1e-10	67
LOW	453	NODE_215_length_220_cov_2.545455	Tnt1 paired end (rt_2)	chr1	94.44	36	2	0	54	89	19361023	19361058	1e-06	56
LOW	454	NODE_97_length_223_cov_6.192825	Tnt1 paired end (rt_2)	chr1	85.86	99	14	0	123	221	19507155	19507057	1e-15	85
LOW	455	NODE_350_length_90_cov_3.600000	Tnt1 paired end (rt_2)	chr1	85.88	85	10	1	12	96	19554382	19554300	1e-10	67
LOW	456	NODE_283_length_219_cov_4.260274	Tnt1 paired end (rt_2)	chr1	85.07	67	10	0	116	182	19562688	19562622	5e-06	54
LOW	457	NODE_350_length_90_cov_3.600000	Tnt1 paired end (rt_2)	chr1	87.37	95	12	0	7	101	19564119	19564213	2e-18	93
LOW	458	NODE_283_length_219_cov_4.260274	Tnt1 paired end (rt_2)	chr1	87.72	57	7	0	183	239	19637816	19637872	3e-07	58
LOW	459	NODE_232_length_128_cov_5.468750	Tnt1 paired end (rt_2)	chr1	90.85	142	10	1	3	144	19708718	19708856	1e-42	174
LOW	459	NODE_97_length_223_cov_6.192825	Tnt1 paired end (rt_2)	chr1	91.67	36	3	0	4	39	19708869	19708904	0.0003	48
LOW	460	NODE_347_length_70_cov_1.300000	Tnt1 paired end (rt_2)	chr1	87.23	47	6	0	4	50	19723518	19723564	0.0004	46
LOW	461	NODE_318_length_106_cov_1.867925	Tnt1 paired end (rt_2)	chr1	88	50	6	0	50	99	19868368	19868417	1e-05	52
LOW	462	NODE_350_length_90_cov_3.600000	Tnt1 paired end (rt_2)	chr1	90.24	41	4	0	62	102	20030126	20030086	3e-05	50
LOW	463	NODE_307_length_185_cov_3.324324	Tnt1 paired end (rt_2)	chr1	90.24	41	4	0	145	185	20053930	20053970	7e-05	50
LOW	463	NODE_71_length_246_cov_4.186992	Tnt1 paired end (rt_2)	chr1	91.82	220	18	0	7	226	20054227	20054008	3e-78	293
LOW	463	NODE_307_length_185_cov_3.324324	Tnt1 paired end (rt_2)	chr1	94	50	3	0	136	185	20054377	20054426	1e-12	75
LOW	463	NODE_71_length_246_cov_4.186992	Tnt1 paired end (rt_2)	chr1	93.18	220	15	0	7	226	20054683	20054464	2e-85	317
LOW	463	NODE_307_length_185_cov_3.324324	Tnt1 paired end (rt_2)	chr1	94	50	3	0	136	185	20054833	20054882	1e-12	75
LOW	463	NODE_71_length_246_cov_4.186992	Tnt1 paired end (rt_2)	chr1	93.18	220	15	0	7	226	20055139	20054920	2e-85	317
LOW	463	NODE_307_length_185_cov_3.324324	Tnt1 paired end (rt_2)	chr1	94	50	3	0	136	185	20055289	20055338	1e-12	75
LOW	463	NODE_71_length_246_cov_4.186992	Tnt1 paired end (rt_2)	chr1	93.18	220	15	0	7	226	20055595	20055376	2e-85	317
LOW	463	NODE_307_length_185_cov_3.324324	Tnt1 paired end (rt_2)	chr1	94	50	3	0	136	185	20055745	20055794	1e-12	75
LOW	463	NODE_71_length_246_cov_4.186992	Tnt1 paired end (rt_2)	chr1	93.18	220	15	0	7	226	20056051	20055832	2e-85	317
LOW	463	NODE_307_length_185_cov_3.324324	Tnt1 paired end (rt_2)	chr1	94	50	3	0	136	185	20056201	20056250	1e-12	75
LOW	463	NODE_71_length_246_cov_4.186992	Tnt1 paired end (rt_2)	chr1	93.18	220	15	0	7	226	20056507	20056288	2e-85	317
LOW	463	NODE_307_length_185_cov_3.324324	Tnt1 paired end (rt_2)	chr1	94	50	3	0	136	185	20056657	20056706	1e-12	75
LOW	463	NODE_71_length_246_cov_4.186992	Tnt1 paired end (rt_2)	chr1	92.35	183	14	0	44	226	20056926	20056744	1e-65	252
LOW	463	NODE_307_length_185_cov_3.324324	Tnt1 paired end (rt_2)	chr1	94	50	3	0	136	185	20057104	20057153	1e-12	75
LOW	463	NODE_71_length_246_cov_4.186992	Tnt1 paired end (rt_2)	chr1	93.18	220	15	0	7	226	20057410	20057191	2e-85	317
LOW	463	NODE_307_length_185_cov_3.324324	Tnt1 paired end (rt_2)	chr1	94	50	3	0	136	185	20057560	20057609	1e-12	75
LOW	463	NODE_71_length_246_cov_4.186992	Tnt1 paired end (rt_2)	chr1	92.41	224	17	0	3	226	20057870	20057647	6e-83	309
LOW	464	NODE_307_length_185_cov_3.324324	Tnt1 paired end (rt_2)	chr1	90	40	4	0	146	185	20060191	20060230	0.0003	48
LOW	464	NODE_71_length_246_cov_4.186992	Tnt1 paired end (rt_2)	chr1	91.46	164	14	0	63	226	20060431	20060268	3e-54	214
LOW	465	NODE_122_length_291_cov_5.841924	Tnt1 paired end (rt_2)	chr1	100	33	0	0	31	63	20086114	20086146	2e-09	65
LOW	466	NODE_283_length_219_cov_4.260274	Tnt1 paired end (rt_2)	chr1	87.5	56	7	0	131	186	20157402	20157347	1e-06	56
LOW	467	NODE_122_length_291_cov_5.841924	Tnt1 paired end (rt_2)	chr1	94	50	3	0	14	63	20240828	20240779	2e-12	75
LOW	468	NODE_318_length_106_cov_1.867925	Tnt1 paired end (rt_2)	chr1	85.07	67	10	0	30	96	20317740	20317806	2e-06	54
LOW	469	NODE_347_length_70_cov_1.300000	Tnt1 paired end (rt_2)	chr1	90.16	61	6	0	1	61	20413137	20413197	2e-12	73
LOW	470	NODE_122_length_291_cov_5.841924	Tnt1 paired end (rt_2)	chr1	88	50	6	0	14	63	20440031	20440080	3e-05	52
LOW	471	NODE_215_length_220_cov_2.545455	Tnt1 paired end (rt_2)	chr1	85.25	61	9	0	73	133	20622597	20622537	8e-05	50
LOW	472	NODE_298_length_132_cov_2.083333	Tnt1 paired end (rt_2)	chr1	96.55	29	1	0	58	86	20760765	20760793	5e-05	50
LOW	473	NODE_215_length_220_cov_2.545455	Tnt1 paired end (rt_2)	chr1	91.67	36	3	0	54	89	20762359	20762394	0.0003	48
LOW	474	NODE_71_length_246_cov_4.186992	Tnt1 paired end (rt_2)	chr1	93.18	220	15	0	7	226	20845808	20845589	2e-85	317
LOW	475	NODE_122_length_291_cov_5.841924	Tnt1 paired end (rt_2)	chr1	97.06	34	1	0	31	64	20848030	20848063	1e-07	60
LOW	476	NODE_283_length_219_cov_4.260274	Tnt1 paired end (rt_2)	chr1	83.78	74	12	0	166	239	21032248	21032321	2e-05	52
LOW	477	NODE_43_length_267_cov_5.823970	Tnt1 paired end (rt_2)	chr1	87.72	228	27	1	44	270	21034761	21034534	2e-42	174
LOW	478	NODE_122_length_291_cov_5.841924	Tnt1 paired end (rt_2)	chr1	95.65	46	2	0	18	63	21044222	21044267	2e-12	75
LOW	479	NODE_257_length_57_cov_2.807018	Tnt1 paired end (rt_2)	chr1	91.43	35	3	0	2	36	21080404	21080370	0.0003	46
LOW	480	NODE_122_length_291_cov_5.841924	Tnt1 paired end (rt_2)	chr1	96.97	33	1	0	31	63	21160976	21160944	4e-07	58
LOW	481	NODE_350_length_90_cov_3.600000	Tnt1 paired end (rt_2)	chr1	90.82	98	7	2	7	102	21265761	21265664	2e-22	107
LOW	482	NODE_86_length_209_cov_5.708134	Tnt1 paired end (rt_2)	chr1	86.84	76	7	2	102	174	21281536	21281461	3e-07	58
LOW	483	NODE_122_length_291_cov_5.841924	Tnt1 paired end (rt_2)	chr1	96.97	33	1	0	31	63	21302441	21302473	4e-07	58
LOW	484	NODE_225_length_65_cov_4.600000	Tnt1 paired end (rt_2)	chr1	93.75	32	2	0	54	85	21366038	21366007	9e-05	48
LOW	484	NODE_283_length_219_cov_4.260274	Tnt1 paired end (rt_2)	chr1	90	50	5	0	115	164	21366088	21366039	8e-08	60
LOW	485	NODE_136_length_216_cov_3.574074	Tnt1 paired end (rt_2)	chr1	93.33	45	3	0	62	106	21399967	21399923	1e-09	65
LOW	486	NODE_350_length_90_cov_3.600000	Tnt1 paired end (rt_2)	chr1	89.41	85	7	2	10	92	21401401	21401485	9e-15	81
LOW	487	NODE_122_length_291_cov_5.841924	Tnt1 paired end (rt_2)	chr1	96.97	33	1	0	31	63	21435900	21435868	4e-07	58
LOW	488	NODE_45_length_233_cov_1.489270	Tnt1 paired end (rt_2)	chr1	94.12	34	2	0	213	246	21516285	21516252	2e-05	52
LOW	489	NODE_283_length_219_cov_4.260274	Tnt1 paired end (rt_2)	chr1	83.82	68	11	0	116	183	21530681	21530748	0.0003	48
LOW	490	NODE_122_length_291_cov_5.841924	Tnt1 paired end (rt_2)	chr1	95.24	63	3	0	1	63	21533339	21533401	3e-20	101
LOW	491	NODE_283_length_219_cov_4.260274	Tnt1 paired end (rt_2)	chr1	86.96	69	4	1	120	183	21620946	21621014	1e-09	65
LOW	492	NODE_104_length_232_cov_3.116379	Tnt1 paired end (rt_2)	chr1	85.28	197	28	1	4	199	21703881	21704077	8e-36	153
LOW	492	NODE_122_length_291_cov_5.841924	Tnt1 paired end (rt_2)	chr1	100	33	0	0	31	63	21704266	21704234	2e-09	65
LOW	493	NODE_281_length_217_cov_2.493088	Tnt1 paired end (rt_2)	chr1	86.67	60	8	0	66	125	21792949	21792890	1e-06	56
LOW	494	NODE_122_length_291_cov_5.841924	Tnt1 paired end (rt_2)	chr1	100	31	0	0	33	63	21808100	21808130	3e-08	61
LOW	495	NODE_221_length_225_cov_4.786667	Tnt1 paired end (rt_2)	chr1	97.37	38	1	0	72	109	21811223	21811186	3e-10	67
LOW	496	NODE_122_length_291_cov_5.841924	Tnt1 paired end (rt_2)	chr1	93.94	33	2	0	31	63	21827908	21827876	0.0001	50
LOW	497	NODE_102_length_337_cov_4.931751	Tnt1 paired end (rt_2)	chr1	90.91	77	6	1	19	94	21852143	21852219	1e-16	89
LOW	498	NODE_122_length_291_cov_5.841924	Tnt1 paired end (rt_2)	chr1	100	33	0	0	31	63	21861735	21861767	2e-09	65
LOW	499	NODE_43_length_267_cov_5.823970	Tnt1 paired end (rt_2)	chr1	82.72	162	19	2	113	270	22328061	22328217	5e-19	97
LOW	500	NODE_86_length_209_cov_5.708134	Tnt1 paired end (rt_2)	chr1	88.41	69	2	2	112	180	22336940	22336878	1e-09	65
LOW	501	NODE_347_length_70_cov_1.300000	Tnt1 paired end (rt_2)	chr1	87.5	56	7	0	1	56	22344687	22344632	4e-07	56
LOW	502	NODE_122_length_291_cov_5.841924	Tnt1 paired end (rt_2)	chr1	90	50	5	0	14	63	22356280	22356329	1e-07	60
LOW	503	NODE_225_length_65_cov_4.600000	Tnt1 paired end (rt_2)	chr1	93.75	32	2	0	54	85	22515873	22515842	9e-05	48
LOW	503	NODE_283_length_219_cov_4.260274	Tnt1 paired end (rt_2)	chr1	88.89	45	5	0	195	239	22515886	22515842	8e-05	50
LOW	504	NODE_122_length_291_cov_5.841924	Tnt1 paired end (rt_2)	chr1	94.12	34	2	0	31	64	22531487	22531454	3e-05	52
LOW	505	NODE_350_length_90_cov_3.600000	Tnt1 paired end (rt_2)	chr1	90.82	98	7	2	7	102	22563491	22563394	2e-22	107
LOW	506	NODE_43_length_267_cov_5.823970	Tnt1 paired end (rt_2)	chr1	86.67	60	8	0	113	172	22575686	22575745	2e-06	56
LOW	507	NODE_122_length_291_cov_5.841924	Tnt1 paired end (rt_2)	chr1	97.06	34	1	0	31	64	22776847	22776814	1e-07	60
LOW	508	NODE_350_length_90_cov_3.600000	Tnt1 paired end (rt_2)	chr1	87.8	82	9	1	8	88	22864240	22864159	6e-13	75
LOW	509	NODE_283_length_219_cov_4.260274	Tnt1 paired end (rt_2)	chr1	95.59	68	3	0	116	183	22881683	22881616	2e-23	111
LOW	510	NODE_122_length_291_cov_5.841924	Tnt1 paired end (rt_2)	chr1	96.97	33	1	0	31	63	22922802	22922834	4e-07	58
LOW	511	NODE_283_length_219_cov_4.260274	Tnt1 paired end (rt_2)	chr1	96.55	29	1	0	211	239	22947806	22947834	8e-05	50
LOW	512	NODE_167_length_184_cov_4.826087	Tnt1 paired end (rt_2)	chr1	92.5	40	3	0	23	62	22956478	22956517	1e-06	56
LOW	513	NODE_122_length_291_cov_5.841924	Tnt1 paired end (rt_2)	chr1	93.94	33	2	0	31	63	23081020	23081052	0.0001	50
LOW	514	NODE_103_length_221_cov_6.597285	Tnt1 paired end (rt_2)	chr1	91.89	37	3	0	119	155	23085900	23085936	8e-05	50
LOW	514	NODE_122_length_291_cov_5.841924	Tnt1 paired end (rt_2)	chr1	100	27	0	0	38	64	23086505	23086479	7e-06	54
LOW	515	NODE_102_length_337_cov_4.931751	Tnt1 paired end (rt_2)	chr1	90.7	86	8	0	5	90	23177470	23177555	6e-22	107
LOW	516	NODE_71_length_246_cov_4.186992	Tnt1 paired end (rt_2)	chr1	88.17	186	22	0	1	186	23180723	23180908	2e-48	194
LOW	517	NODE_350_length_90_cov_3.600000	Tnt1 paired end (rt_2)	chr1	85.56	90	11	2	7	94	23234056	23233967	3e-08	60
LOW	518	NODE_122_length_291_cov_5.841924	Tnt1 paired end (rt_2)	chr1	86.54	52	7	0	64	115	23253094	23253145	0.0004	48
LOW	519	NODE_347_length_70_cov_1.300000	Tnt1 paired end (rt_2)	chr1	87.5	56	7	0	1	56	23257427	23257482	4e-07	56
LOW	520	NODE_86_length_209_cov_5.708134	Tnt1 paired end (rt_2)	chr1	85.57	97	12	1	52	146	23318019	23317923	1e-12	75
LOW	521	NODE_43_length_267_cov_5.823970	Tnt1 paired end (rt_2)	chr1	90.91	154	14	0	64	217	23330502	23330655	5e-34	147
LOW	522	NODE_350_length_90_cov_3.600000	Tnt1 paired end (rt_2)	chr1	84	75	11	1	29	102	23369042	23369116	0.0005	46
LOW	523	NODE_45_length_233_cov_1.489270	Tnt1 paired end (rt_2)	chr1	86.54	52	7	0	150	201	23370393	23370444	0.0003	48
LOW	524	NODE_43_length_267_cov_5.823970	Tnt1 paired end (rt_2)	chr1	89.09	55	5	1	36	89	23391279	23391333	6e-06	54
LOW	525	NODE_350_length_90_cov_3.600000	Tnt1 paired end (rt_2)	chr1	85.71	91	11	2	9	97	23393751	23393661	9e-09	61
LOW	526	NODE_188_length_207_cov_5.053140	Tnt1 paired end (rt_2)	chr1	89.61	77	8	0	45	121	23399881	23399957	5e-09	63
LOW	527	NODE_43_length_267_cov_5.823970	Tnt1 paired end (rt_2)	chr1	87.3	63	8	0	113	175	23435726	23435664	2e-08	61
LOW	528	NODE_122_length_291_cov_5.841924	Tnt1 paired end (rt_2)	chr1	93.94	33	2	0	31	63	23507687	23507655	0.0001	50
LOW	529	NODE_225_length_65_cov_4.600000	Tnt1 paired end (rt_2)	chr1	93.94	33	2	0	53	85	23531781	23531749	2e-05	50
LOW	530	NODE_350_length_90_cov_3.600000	Tnt1 paired end (rt_2)	chr1	88.42	95	8	3	7	99	23545420	23545513	1e-13	77
LOW	531	NODE_97_length_223_cov_6.192825	Tnt1 paired end (rt_2)	chr1	90.62	64	6	0	158	221	23555808	23555745	9e-14	79
LOW	532	NODE_43_length_267_cov_5.823970	Tnt1 paired end (rt_2)	chr1	91.12	259	23	0	12	270	23569937	23569679	4e-75	283
LOW	533	NODE_122_length_291_cov_5.841924	Tnt1 paired end (rt_2)	chr1	94.12	34	2	0	31	64	23594756	23594789	3e-05	52
LOW	534	NODE_283_length_219_cov_4.260274	Tnt1 paired end (rt_2)	chr1	87.5	48	6	0	117	164	23621964	23622011	0.0003	48
LOW	535	NODE_122_length_291_cov_5.841924	Tnt1 paired end (rt_2)	chr1	97.14	35	1	0	31	65	23762459	23762425	3e-08	61
LOW	536	NODE_347_length_70_cov_1.300000	Tnt1 paired end (rt_2)	chr1	91.43	35	3	0	11	45	23791343	23791377	0.0004	46
LOW	537	NODE_113_length_258_cov_7.577519	Tnt1 paired end (rt_2)	chr1	86.44	59	8	0	59	117	23879879	23879937	6e-06	54
LOW	538	NODE_233_length_47_cov_1.063830	Tnt1 paired end (rt_2)	chr1	97.22	36	1	0	23	58	23908236	23908271	1e-09	63
LOW	538	NODE_37_length_195_cov_10.210257	Tnt1 paired end (rt_2)	chr1	87.98	183	12	1	11	193	23908282	23908454	1e-49	198
LOW	539	NODE_350_length_90_cov_3.600000	Tnt1 paired end (rt_2)	chr1	88	50	6	0	7	56	23933034	23933083	8e-06	52
LOW	540	NODE_122_length_291_cov_5.841924	Tnt1 paired end (rt_2)	chr1	92	50	2	1	14	63	23966967	23966920	3e-08	61
LOW	541	NODE_350_length_90_cov_3.600000	Tnt1 paired end (rt_2)	chr1	86.96	92	11	1	7	97	23991230	23991321	4e-14	79
LOW	542	NODE_97_length_223_cov_6.192825	Tnt1 paired end (rt_2)	chr1	89.9	99	10	0	123	221	24038339	24038241	4e-25	117
LOW	542	NODE_232_length_128_cov_5.468750	Tnt1 paired end (rt_2)	chr1	92.96	142	10	0	3	144	24038596	24038455	5e-51	202
LOW	543	NODE_350_length_90_cov_3.600000	Tnt1 paired end (rt_2)	chr1	93.55	31	2	0	7	37	24083966	24083996	0.0005	46
LOW	544	NODE_215_length_220_cov_2.545455	Tnt1 paired end (rt_2)	chr1	86.21	87	8	3	54	139	24202438	24202521	1e-06	56
LOW	545	NODE_350_length_90_cov_3.600000	Tnt1 paired end (rt_2)	chr1	95.35	43	2	0	62	104	24253820	24253778	3e-11	69
LOW	546	NODE_43_length_267_cov_5.823970	Tnt1 paired end (rt_2)	chr1	86.67	60	8	0	113	172	24321424	24321365	2e-06	56
LOW	547	NODE_283_length_219_cov_4.260274	Tnt1 paired end (rt_2)	chr1	96.97	33	1	0	151	183	24334737	24334705	3e-07	58
LOW	548	NODE_350_length_90_cov_3.600000	Tnt1 paired end (rt_2)	chr1	90.48	42	4	0	12	53	24499824	24499783	8e-06	52
LOW	548	NODE_53_length_124_cov_4.491935	hybrid paired end (rt_1)	chr1	98.36	61	1	0	36	96	24499284	24499224	4e-24	113
LOW	549	NODE_102_length_337_cov_4.931751	Tnt1 paired end (rt_2)	chr1	94.12	119	6	1	5	122	24542696	24542578	1e-41	172
LOW	550	NODE_283_length_219_cov_4.260274	Tnt1 paired end (rt_2)	chr1	95.77	71	3	0	116	186	24577253	24577183	4e-25	117
LOW	551	NODE_215_length_220_cov_2.545455	Tnt1 paired end (rt_2)	chr1	83.58	134	19	2	1	133	24786976	24787107	3e-13	77
LOW	551	NODE_134_length_140_cov_4.192857	Tnt1 paired end (rt_2)	chr1	90.16	61	3	3	51	109	24787344	24787285	5e-05	50
LOW	552	NODE_102_length_337_cov_4.931751	Tnt1 paired end (rt_2)	chr1	92.31	78	6	0	13	90	24790571	24790648	6e-22	107
LOW	553	NODE_215_length_220_cov_2.545455	Tnt1 paired end (rt_2)	chr1	83.33	126	18	2	1	125	24793798	24793921	8e-11	69
LOW	554	NODE_350_length_90_cov_3.600000	Tnt1 paired end (rt_2)	chr1	88.42	95	10	1	9	102	24875073	24874979	2e-18	93
LOW	555	NODE_43_length_267_cov_5.823970	Tnt1 paired end (rt_2)	chr1	91.6	238	20	0	33	270	24982370	24982607	9e-70	266
LOW	556	NODE_102_length_337_cov_4.931751	Tnt1 paired end (rt_2)	chr1	87.5	88	10	1	5	91	25030380	25030467	1e-13	79
LOW	557	NODE_347_length_70_cov_1.300000	Tnt1 paired end (rt_2)	chr1	87.78	90	11	0	1	90	25032870	25032781	7e-18	91
LOW	558	NODE_350_length_90_cov_3.600000	Tnt1 paired end (rt_2)	chr1	90.24	41	4	0	62	102	25034952	25034912	3e-05	50
LOW	559	NODE_86_length_209_cov_5.708134	Tnt1 paired end (rt_2)	chr1	93.75	32	2	0	57	88	25080107	25080076	0.0003	48
LOW	560	NODE_283_length_219_cov_4.260274	Tnt1 paired end (rt_2)	chr1	87.76	49	6	0	116	164	25098622	25098574	8e-05	50
LOW	561	NODE_43_length_267_cov_5.823970	Tnt1 paired end (rt_2)	chr1	86.21	58	8	0	115	172	25171315	25171258	2e-05	52
LOW	562	NODE_122_length_291_cov_5.841924	Tnt1 paired end (rt_2)	chr1	96.97	33	1	0	31	63	25249974	25249942	4e-07	58
LOW	563	NODE_283_length_219_cov_4.260274	Tnt1 paired end (rt_2)	chr1	90.2	51	5	0	136	186	25272494	25272544	2e-08	61
LOW	564	NODE_347_length_70_cov_1.300000	Tnt1 paired end (rt_2)	chr1	91.89	37	3	0	11	47	25278601	25278565	3e-05	50
LOW	565	NODE_102_length_337_cov_4.931751	Tnt1 paired end (rt_2)	chr1	94.96	119	5	1	5	122	25299004	25298886	5e-44	180
LOW	566	NODE_283_length_219_cov_4.260274	Tnt1 paired end (rt_2)	chr1	87.95	83	10	0	119	201	25361881	25361963	1e-15	85
LOW	567	NODE_347_length_70_cov_1.300000	Tnt1 paired end (rt_2)	chr1	88.89	45	5	0	4	48	25406160	25406116	3e-05	50
LOW	568	NODE_215_length_220_cov_2.545455	Tnt1 paired end (rt_2)	chr1	89.58	240	12	3	1	240	25439550	25439776	3e-72	274
LOW	568	NODE_134_length_140_cov_4.192857	Tnt1 paired end (rt_2)	chr1	92.55	94	6	1	42	134	25439875	25439782	4e-27	123
LOW	569	NODE_215_length_220_cov_2.545455	Tnt1 paired end (rt_2)	chr1	89.17	240	13	3	1	240	25444743	25444969	7e-70	266
LOW	569	NODE_134_length_140_cov_4.192857	Tnt1 paired end (rt_2)	chr1	90.37	135	11	2	1	134	25445108	25444975	7e-35	149
LOW	569	NODE_306_length_68_cov_1.544118	Tnt1 paired end (rt_2)	chr1	94.2	69	4	0	1	69	25445332	25445264	5e-22	105
LOW	570	NODE_43_length_267_cov_5.823970	Tnt1 paired end (rt_2)	chr1	96.89	257	8	0	14	270	25531778	25532034	9e-110	398
LOW	571	NODE_350_length_90_cov_3.600000	Tnt1 paired end (rt_2)	chr1	85.71	98	12	2	7	102	25580793	25580696	1e-10	67
LOW	572	NODE_347_length_70_cov_1.300000	Tnt1 paired end (rt_2)	chr1	83.75	80	13	0	11	90	25689610	25689531	4e-07	56
LOW	573	NODE_283_length_219_cov_4.260274	Tnt1 paired end (rt_2)	chr1	81.54	130	22	2	111	239	25934603	25934731	2e-05	52
LOW	574	NODE_350_length_90_cov_3.600000	Tnt1 paired end (rt_2)	chr1	88.78	98	9	2	7	102	25999955	25999858	1e-17	91
LOW	575	NODE_122_length_291_cov_5.841924	Tnt1 paired end (rt_2)	chr1	94.12	34	2	0	31	64	26064136	26064103	3e-05	52
LOW	576	NODE_347_length_70_cov_1.300000	Tnt1 paired end (rt_2)	chr1	85.14	74	10	1	1	74	26097799	26097727	6e-06	52
LOW	577	NODE_318_length_106_cov_1.867925	Tnt1 paired end (rt_2)	chr1	84.38	64	10	0	30	93	26193146	26193209	0.0002	48
LOW	578	NODE_347_length_70_cov_1.300000	Tnt1 paired end (rt_2)	chr1	85.45	55	8	0	1	55	26199919	26199973	0.0004	46
LOW	579	NODE_97_length_223_cov_6.192825	Tnt1 paired end (rt_2)	chr1	83.84	99	16	0	123	221	26257488	26257390	9e-11	69
LOW	580	NODE_43_length_267_cov_5.823970	Tnt1 paired end (rt_2)	chr1	91.67	36	3	0	126	161	26262034	26262069	0.0004	48
LOW	581	NODE_309_length_81_cov_2.592592	Tnt1 paired end (rt_2)	chr1	94.29	35	2	0	6	40	26278579	26278613	2e-06	54
LOW	582	NODE_43_length_267_cov_5.823970	Tnt1 paired end (rt_2)	chr1	86.67	90	9	1	129	218	26345328	26345414	1e-13	79
LOW	583	NODE_43_length_267_cov_5.823970	Tnt1 paired end (rt_2)	chr1	91.18	238	18	1	33	270	26441656	26441890	3e-66	254
LOW	584	NODE_103_length_221_cov_6.597285	Tnt1 paired end (rt_2)	chr1	90.38	52	5	0	130	181	26497674	26497623	5e-09	63
LOW	585	NODE_37_length_195_cov_10.210257	Tnt1 paired end (rt_2)	chr1	85	100	14	1	10	108	26511766	26511667	2e-11	71
LOW	586	NODE_43_length_267_cov_5.823970	Tnt1 paired end (rt_2)	chr1	88.1	84	10	0	134	217	26544009	26543926	4e-16	87
LOW	587	NODE_350_length_90_cov_3.600000	Tnt1 paired end (rt_2)	chr1	86.73	98	10	3	7	102	26550598	26550502	1e-10	67
LOW	588	NODE_188_length_207_cov_5.053140	Tnt1 paired end (rt_2)	chr1	90.38	52	5	0	70	121	26760716	26760665	5e-09	63
LOW	589	NODE_43_length_267_cov_5.823970	Tnt1 paired end (rt_2)	chr1	84.95	93	12	1	126	218	26767118	26767028	4e-10	67
LOW	590	NODE_347_length_70_cov_1.300000	Tnt1 paired end (rt_2)	chr1	85.71	63	3	1	28	90	26771472	26771528	4e-07	56
LOW	591	NODE_350_length_90_cov_3.600000	Tnt1 paired end (rt_2)	chr1	92.86	42	2	1	62	102	26820682	26820723	8e-06	52
LOW	592	NODE_70_length_213_cov_4.765258	Tnt1 paired end (rt_2)	chr1	85.71	56	8	0	77	132	26825318	26825263	0.0003	48
LOW	593	NODE_283_length_219_cov_4.260274	Tnt1 paired end (rt_2)	chr1	88.24	51	6	0	189	239	26830641	26830691	5e-06	54
LOW	594	NODE_37_length_195_cov_10.210257	Tnt1 paired end (rt_2)	chr1	89.52	124	11	2	10	131	26835332	26835455	4e-28	127
LOW	595	NODE_350_length_90_cov_3.600000	Tnt1 paired end (rt_2)	chr1	89.36	47	5	0	10	56	26909839	26909885	2e-06	54
LOW	596	NODE_97_length_223_cov_6.192825	Tnt1 paired end (rt_2)	chr1	83.95	81	13	0	123	203	27090847	27090927	3e-07	58
LOW	597	NODE_134_length_140_cov_4.192857	Tnt1 paired end (rt_2)	chr1	96.43	28	1	0	5	32	27104398	27104371	0.0002	48
LOW	598	NODE_122_length_291_cov_5.841924	Tnt1 paired end (rt_2)	chr1	92	50	4	0	14	63	27162049	27162098	4e-10	67
LOW	599	NODE_350_length_90_cov_3.600000	Tnt1 paired end (rt_2)	chr1	84.54	97	14	1	7	102	27178674	27178770	5e-10	65
LOW	600	NODE_122_length_291_cov_5.841924	Tnt1 paired end (rt_2)	chr1	97.22	36	1	0	31	66	27240679	27240714	7e-09	63
LOW	601	NODE_43_length_267_cov_5.823970	Tnt1 paired end (rt_2)	chr1	81.3	123	23	0	113	235	27292803	27292681	2e-08	61
LOW	602	NODE_350_length_90_cov_3.600000	Tnt1 paired end (rt_2)	chr1	95.12	41	2	0	62	102	27344527	27344487	5e-10	65
LOW	603	NODE_122_length_291_cov_5.841924	Tnt1 paired end (rt_2)	chr1	96.55	29	1	0	36	64	27366972	27366944	0.0001	50
LOW	604	NODE_43_length_267_cov_5.823970	Tnt1 paired end (rt_2)	chr1	86.52	89	12	0	113	201	27462900	27462812	3e-14	81
LOW	605	NODE_347_length_70_cov_1.300000	Tnt1 paired end (rt_2)	chr1	91.49	47	4	0	1	47	27469483	27469437	7e-09	61
LOW	606	NODE_283_length_219_cov_4.260274	Tnt1 paired end (rt_2)	chr1	83.16	95	16	0	131	225	27471618	27471524	2e-08	61
LOW	607	NODE_347_length_70_cov_1.300000	Tnt1 paired end (rt_2)	chr1	91.11	90	8	0	1	90	27535051	27535140	5e-25	115
LOW	608	NODE_350_length_90_cov_3.600000	Tnt1 paired end (rt_2)	chr1	85.85	106	13	2	7	110	27579439	27579544	6e-13	75
LOW	609	NODE_43_length_267_cov_5.823970	Tnt1 paired end (rt_2)	chr1	85.44	103	15	0	116	218	27580978	27581080	2e-15	85
LOW	610	NODE_350_length_90_cov_3.600000	Tnt1 paired end (rt_2)	chr1	87.63	97	11	1	7	102	27642692	27642788	4e-17	89
LOW	611	NODE_122_length_291_cov_5.841924	Tnt1 paired end (rt_2)	chr1	100	32	0	0	32	63	27654372	27654403	7e-09	63
LOW	612	NODE_350_length_90_cov_3.600000	Tnt1 paired end (rt_2)	chr1	86.73	98	10	3	7	102	27818673	27818577	1e-10	67
LOW	613	NODE_283_length_219_cov_4.260274	Tnt1 paired end (rt_2)	chr1	96.55	29	1	0	211	239	27965983	27965955	8e-05	50
LOW	614	NODE_43_length_267_cov_5.823970	Tnt1 paired end (rt_2)	chr1	87.56	193	22	2	43	235	27990945	27990755	2e-33	145
LOW	615	NODE_231_length_247_cov_3.570850	Tnt1 paired end (rt_2)	chr1	87.79	131	16	0	1	131	28127881	28128011	8e-30	133
LOW	616	NODE_283_length_219_cov_4.260274	Tnt1 paired end (rt_2)	chr1	88.46	52	6	0	145	196	28170402	28170453	1e-06	56
LOW	617	NODE_122_length_291_cov_5.841924	Tnt1 paired end (rt_2)	chr1	92.45	53	4	0	11	63	28195863	28195915	7e-12	73
LOW	618	NODE_347_length_70_cov_1.300000	Tnt1 paired end (rt_2)	chr1	87.5	56	7	0	1	56	28213392	28213447	4e-07	56
LOW	619	NODE_264_length_204_cov_3.004902	Tnt1 paired end (rt_2)	chr1	87.04	54	7	0	116	169	28266638	28266691	2e-05	52
LOW	620	NODE_283_length_219_cov_4.260274	Tnt1 paired end (rt_2)	chr1	88.24	102	7	3	86	182	28273190	28273089	4e-16	87
LOW	621	NODE_298_length_132_cov_2.083333	Tnt1 paired end (rt_2)	chr1	97.5	40	1	0	62	101	28324966	28324927	1e-11	71
LOW	622	NODE_350_length_90_cov_3.600000	Tnt1 paired end (rt_2)	chr1	90.7	43	3	1	62	104	28344923	28344882	0.0005	46
LOW	623	NODE_43_length_267_cov_5.823970	Tnt1 paired end (rt_2)	chr1	83.45	145	24	0	126	270	28490309	28490165	5e-19	97
LOW	624	NODE_350_length_90_cov_3.600000	Tnt1 paired end (rt_2)	chr1	86.27	102	13	1	10	110	28503498	28503599	2e-15	83
LOW	625	NODE_103_length_221_cov_6.597285	Tnt1 paired end (rt_2)	chr1	85.71	63	9	0	119	181	28546631	28546693	5e-06	54
LOW	625	NODE_271_length_136_cov_7.316176	Tnt1 paired end (rt_2)	chr1	89.66	87	9	0	53	139	28546848	28546762	1e-20	101
LOW	626	NODE_350_length_90_cov_3.600000	Tnt1 paired end (rt_2)	chr1	85.71	98	12	2	7	102	28564310	28564407	1e-10	67
LOW	627	NODE_122_length_291_cov_5.841924	Tnt1 paired end (rt_2)	chr1	97.06	34	1	0	31	64	28620699	28620666	1e-07	60
LOW	628	NODE_283_length_219_cov_4.260274	Tnt1 paired end (rt_2)	chr1	92.5	40	3	0	145	184	28663629	28663668	1e-06	56
LOW	629	NODE_347_length_70_cov_1.300000	Tnt1 paired end (rt_2)	chr1	92.22	90	7	0	1	90	28677906	28677817	2e-27	123
LOW	630	NODE_350_length_90_cov_3.600000	Tnt1 paired end (rt_2)	chr1	91.84	49	4	0	61	109	28867528	28867480	5e-10	65
LOW	631	NODE_136_length_216_cov_3.574074	Tnt1 paired end (rt_2)	chr1	94.59	37	2	0	62	98	28915868	28915904	3e-07	58
LOW	632	NODE_103_length_221_cov_6.597285	Tnt1 paired end (rt_2)	chr1	91.89	37	3	0	119	155	28947454	28947490	8e-05	50
LOW	633	NODE_350_length_90_cov_3.600000	Tnt1 paired end (rt_2)	chr1	90	40	4	0	65	104	28979295	28979334	0.0001	48
LOW	634	NODE_102_length_337_cov_4.931751	Tnt1 paired end (rt_2)	chr1	90	80	7	1	5	83	29055963	29055884	5e-16	87
LOW	635	NODE_347_length_70_cov_1.300000	Tnt1 paired end (rt_2)	chr1	88.52	61	7	0	1	61	29067386	29067446	4e-10	65
LOW	636	NODE_350_length_90_cov_3.600000	Tnt1 paired end (rt_2)	chr1	92.5	40	2	1	62	100	29106919	29106958	0.0001	48
LOW	637	NODE_225_length_65_cov_4.600000	Tnt1 paired end (rt_2)	chr1	91.43	35	3	0	51	85	29144369	29144335	0.0004	46
LOW	637	NODE_283_length_219_cov_4.260274	Tnt1 paired end (rt_2)	chr1	87.93	58	7	0	119	176	29144422	29144365	8e-08	60
LOW	638	NODE_37_length_195_cov_10.210257	Tnt1 paired end (rt_2)	chr1	88.04	184	12	1	10	193	29149680	29149507	3e-50	200
LOW	638	NODE_233_length_47_cov_1.063830	Tnt1 paired end (rt_2)	chr1	94.29	35	2	0	24	58	29149724	29149690	1e-06	54
LOW	639	NODE_43_length_267_cov_5.823970	Tnt1 paired end (rt_2)	chr1	90.69	247	22	1	25	270	29161853	29162099	6e-80	299
LOW	640	NODE_283_length_219_cov_4.260274	Tnt1 paired end (rt_2)	chr1	82	100	17	1	84	183	29163479	29163381	0.0003	48
LOW	641	NODE_102_length_337_cov_4.931751	Tnt1 paired end (rt_2)	chr1	91.78	73	6	0	14	86	29170079	29170151	6e-19	97
LOW	642	NODE_350_length_90_cov_3.600000	Tnt1 paired end (rt_2)	chr1	87.63	97	10	2	7	101	29188741	29188645	9e-15	81
LOW	643	NODE_347_length_70_cov_1.300000	Tnt1 paired end (rt_2)	chr1	91.11	90	8	0	1	90	29205622	29205711	5e-25	115
LOW	644	NODE_122_length_291_cov_5.841924	Tnt1 paired end (rt_2)	chr1	88	50	6	0	14	63	29297303	29297254	3e-05	52
LOW	645	NODE_269_length_260_cov_2.965385	Tnt1 paired end (rt_2)	chr1	91.67	36	3	0	131	166	29418558	29418523	0.0004	48
LOW	646	NODE_350_length_90_cov_3.600000	Tnt1 paired end (rt_2)	chr1	100	28	0	0	7	34	29441477	29441450	5e-07	56
LOW	647	NODE_307_length_185_cov_3.324324	Tnt1 paired end (rt_2)	chr1	82.57	109	19	0	22	130	29447611	29447719	1e-09	65
LOW	648	NODE_97_length_223_cov_6.192825	Tnt1 paired end (rt_2)	chr1	91.11	45	4	0	58	102	29523026	29523070	3e-07	58
LOW	649	NODE_350_length_90_cov_3.600000	Tnt1 paired end (rt_2)	chr1	91.67	36	3	0	63	98	29527161	29527126	0.0001	48
LOW	650	NODE_122_length_291_cov_5.841924	Tnt1 paired end (rt_2)	chr1	100	27	0	0	35	61	29533226	29533200	7e-06	54
LOW	651	NODE_347_length_70_cov_1.300000	Tnt1 paired end (rt_2)	chr1	87.18	78	10	0	12	89	29551521	29551444	4e-13	75
LOW	652	NODE_122_length_291_cov_5.841924	Tnt1 paired end (rt_2)	chr1	90	50	5	0	14	63	29765498	29765547	1e-07	60
LOW	653	NODE_347_length_70_cov_1.300000	Tnt1 paired end (rt_2)	chr1	86.49	74	10	0	2	75	29938555	29938628	1e-10	67
LOW	654	NODE_103_length_221_cov_6.597285	Tnt1 paired end (rt_2)	chr1	92.11	38	3	0	118	155	29942248	29942211	2e-05	52
LOW	655	NODE_102_length_337_cov_4.931751	Tnt1 paired end (rt_2)	chr1	94.96	119	5	1	5	122	29981623	29981505	5e-44	180
LOW	656	NODE_43_length_267_cov_5.823970	Tnt1 paired end (rt_2)	chr1	82.03	128	23	0	113	240	30003696	30003569	3e-11	71
LOW	657	NODE_283_length_219_cov_4.260274	Tnt1 paired end (rt_2)	chr1	86.67	90	12	0	145	234	30173800	30173711	6e-15	83
LOW	658	NODE_318_length_106_cov_1.867925	Tnt1 paired end (rt_2)	chr1	96.77	31	1	0	73	103	30211293	30211263	2e-06	54
LOW	659	NODE_350_length_90_cov_3.600000	Tnt1 paired end (rt_2)	chr1	91.84	49	4	0	7	55	30245990	30246038	5e-10	65
LOW	660	NODE_37_length_195_cov_10.210257	Tnt1 paired end (rt_2)	chr1	91.03	78	5	2	14	89	30252875	30252798	5e-15	83
LOW	661	NODE_298_length_132_cov_2.083333	Tnt1 paired end (rt_2)	chr1	90.91	44	4	0	58	101	30326662	30326619	8e-07	56
LOW	662	NODE_283_length_219_cov_4.260274	Tnt1 paired end (rt_2)	chr1	87.32	71	8	1	108	177	30359371	30359441	2e-08	61
LOW	662	NODE_350_length_90_cov_3.600000	Tnt1 paired end (rt_2)	chr1	86.17	94	11	2	10	101	30360514	30360421	1e-10	67
LOW	663	NODE_47_length_70_cov_1.300000	hybrid paired end (lt_1)	chr1	95.31	64	3	0	1	64	30367758	30367821	2e-21	103
LOW	664	NODE_103_length_221_cov_6.597285	Tnt1 paired end (rt_2)	chr1	95.08	61	3	0	119	179	30401632	30401692	4e-19	97
LOW	665	NODE_188_length_207_cov_5.053140	Tnt1 paired end (rt_2)	chr1	91.3	46	4	0	76	121	30415012	30414967	8e-08	60
LOW	666	NODE_43_length_267_cov_5.823970	Tnt1 paired end (rt_2)	chr1	91.67	36	3	0	14	49	30529050	30529085	0.0004	48
LOW	667	NODE_167_length_184_cov_4.826087	Tnt1 paired end (rt_2)	chr1	90.28	72	5	2	110	180	30549661	30549591	2e-11	71
LOW	668	NODE_350_length_90_cov_3.600000	Tnt1 paired end (rt_2)	chr1	93.75	32	2	0	25	56	30604030	30604061	0.0001	48
LOW	669	NODE_122_length_291_cov_5.841924	Tnt1 paired end (rt_2)	chr1	88	50	6	0	14	63	30643699	30643650	3e-05	52
LOW	670	NODE_43_length_267_cov_5.823970	Tnt1 paired end (rt_2)	chr1	81.25	128	24	0	113	240	30701881	30701754	6e-09	63
LOW	671	NODE_350_length_90_cov_3.600000	Tnt1 paired end (rt_2)	chr1	89.8	49	5	0	62	110	30734472	30734520	1e-07	58
LOW	672	NODE_37_length_195_cov_10.210257	Tnt1 paired end (rt_2)	chr1	91.03	78	6	1	32	108	30745361	30745438	2e-17	91
LOW	673	NODE_283_length_219_cov_4.260274	Tnt1 paired end (rt_2)	chr1	92.31	39	3	0	145	183	30749861	30749899	5e-06	54
LOW	674	NODE_37_length_195_cov_10.210257	Tnt1 paired end (rt_2)	chr1	91.03	78	6	1	32	108	30766812	30766889	2e-17	91
LOW	675	NODE_283_length_219_cov_4.260274	Tnt1 paired end (rt_2)	chr1	92.31	39	3	0	145	183	30771312	30771350	5e-06	54
LOW	676	NODE_347_length_70_cov_1.300000	Tnt1 paired end (rt_2)	chr1	92.68	41	3	0	3	43	30853719	30853679	1e-07	58
LOW	677	NODE_71_length_246_cov_4.186992	Tnt1 paired end (rt_2)	chr1	88.06	201	24	0	7	207	30873097	30872897	2e-52	208
LOW	678	NODE_283_length_219_cov_4.260274	Tnt1 paired end (rt_2)	chr1	91.53	59	5	0	120	178	31015039	31015097	3e-13	77
LOW	679	NODE_103_length_221_cov_6.597285	Tnt1 paired end (rt_2)	chr1	91.89	37	3	0	119	155	31018200	31018236	8e-05	50
LOW	680	NODE_43_length_267_cov_5.823970	Tnt1 paired end (rt_2)	chr1	90.91	55	5	0	113	167	31049770	31049716	1e-10	69
LOW	681	NODE_298_length_132_cov_2.083333	Tnt1 paired end (rt_2)	chr1	90.91	44	4	0	58	101	31051116	31051073	8e-07	56
LOW	682	NODE_350_length_90_cov_3.600000	Tnt1 paired end (rt_2)	chr1	85.57	97	13	1	7	102	31124604	31124700	2e-12	73
LOW	683	NODE_347_length_70_cov_1.300000	Tnt1 paired end (rt_2)	chr1	93.55	31	2	0	4	34	31130469	31130439	0.0004	46
LOW	684	NODE_291_length_282_cov_3.687943	Tnt1 paired end (rt_2)	chr1	96.43	28	1	0	118	145	31215012	31214985	0.0004	48
LOW	685	NODE_232_length_128_cov_5.468750	Tnt1 paired end (rt_2)	chr1	91.3	138	12	0	6	143	31225339	31225476	7e-44	178
LOW	685	NODE_97_length_223_cov_6.192825	Tnt1 paired end (rt_2)	chr1	90.43	94	9	0	4	97	31225490	31225583	2e-24	115
LOW	685	41763262	hybrid (lt_2)	chr1	100	26	0	0	1	26	31225649	31225674	6e-06	52
LOW	686	NODE_309_length_81_cov_2.592592	Tnt1 paired end (rt_2)	chr1	94.29	35	2	0	7	41	31245795	31245829	2e-06	54
LOW	687	NODE_350_length_90_cov_3.600000	Tnt1 paired end (rt_2)	chr1	93.55	31	2	0	7	37	31384700	31384670	0.0005	46
LOW	688	NODE_43_length_267_cov_5.823970	Tnt1 paired end (rt_2)	chr1	93.02	43	3	0	113	155	31427446	31427488	2e-08	61
LOW	689	NODE_232_length_128_cov_5.468750	Tnt1 paired end (rt_2)	chr1	92.25	142	11	0	3	144	31493194	31493335	1e-48	194
LOW	689	NODE_97_length_223_cov_6.192825	Tnt1 paired end (rt_2)	chr1	86.76	219	23	2	4	221	31493348	31493561	3e-35	151
LOW	690	NODE_43_length_267_cov_5.823970	Tnt1 paired end (rt_2)	chr1	87.04	54	7	0	115	168	31499351	31499298	2e-05	52
LOW	691	NODE_97_length_223_cov_6.192825	Tnt1 paired end (rt_2)	chr1	83.65	104	17	0	4	107	31502271	31502374	2e-11	71
LOW	692	NODE_122_length_291_cov_5.841924	Tnt1 paired end (rt_2)	chr1	100	33	0	0	31	63	31611543	31611511	2e-09	65
LOW	693	NODE_43_length_267_cov_5.823970	Tnt1 paired end (rt_2)	chr1	89.89	89	9	0	126	214	31651820	31651908	2e-21	105
LOW	694	NODE_283_length_219_cov_4.260274	Tnt1 paired end (rt_2)	chr1	91.18	68	6	0	116	183	31672962	31672895	4e-16	87
LOW	695	NODE_43_length_267_cov_5.823970	Tnt1 paired end (rt_2)	chr1	82.89	187	27	2	42	223	31698821	31698635	4e-10	67
LOW	696	NODE_350_length_90_cov_3.600000	Tnt1 paired end (rt_2)	chr1	94.29	35	2	0	68	102	31762024	31762058	2e-06	54
LOW	697	NODE_71_length_246_cov_4.186992	Tnt1 paired end (rt_2)	chr1	88.83	179	20	0	8	186	31822809	31822631	6e-49	196
LOW	698	NODE_86_length_209_cov_5.708134	Tnt1 paired end (rt_2)	chr1	94.44	36	2	0	114	149	31851952	31851987	1e-06	56
LOW	699	NODE_43_length_267_cov_5.823970	Tnt1 paired end (rt_2)	chr1	87.62	105	13	0	113	217	31932084	31932188	2e-21	105
LOW	700	NODE_86_length_209_cov_5.708134	Tnt1 paired end (rt_2)	chr1	86.61	112	13	1	40	149	31970137	31970248	4e-19	97
LOW	701	NODE_43_length_267_cov_5.823970	Tnt1 paired end (rt_2)	chr1	92.39	184	14	0	31	214	31971631	31971448	7e-52	206
LOW	702	NODE_298_length_132_cov_2.083333	Tnt1 paired end (rt_2)	chr1	93.18	44	3	0	58	101	32132470	32132427	3e-09	63
LOW	703	NODE_97_length_223_cov_6.192825	Tnt1 paired end (rt_2)	chr1	100	24	0	0	199	222	32238934	32238911	0.0003	48
LOW	703	NODE_232_length_128_cov_5.468750	Tnt1 paired end (rt_2)	chr1	92.96	142	10	0	3	144	32239063	32239204	5e-51	202
LOW	703	NODE_97_length_223_cov_6.192825	Tnt1 paired end (rt_2)	chr1	90.43	94	9	0	4	97	32239217	32239310	2e-24	115
LOW	704	NODE_122_length_291_cov_5.841924	Tnt1 paired end (rt_2)	chr1	94.74	38	2	0	26	63	32296918	32296881	1e-07	60
LOW	705	NODE_347_length_70_cov_1.300000	Tnt1 paired end (rt_2)	chr1	85.56	90	12	1	1	90	32301677	32301765	1e-10	67
LOW	706	NODE_283_length_219_cov_4.260274	Tnt1 paired end (rt_2)	chr1	87.76	98	10	2	86	181	32434815	32434718	6e-15	83
LOW	707	NODE_43_length_267_cov_5.823970	Tnt1 paired end (rt_2)	chr1	84.11	151	21	1	64	214	32495097	32495244	2e-09	65
LOW	708	NODE_264_length_204_cov_3.004902	Tnt1 paired end (rt_2)	chr1	96.88	32	1	0	153	184	32497589	32497620	1e-06	56
LOW	708	NODE_96_length_184_cov_3.521739	Tnt1 paired end (rt_2)	chr1	92.11	38	3	0	141	178	32497684	32497647	2e-05	52
LOW	709	NODE_347_length_70_cov_1.300000	Tnt1 paired end (rt_2)	chr1	91.67	36	3	0	20	55	32538961	32538926	0.0001	48
LOW	710	NODE_102_length_337_cov_4.931751	Tnt1 paired end (rt_2)	chr1	88.54	96	10	1	5	99	32540623	32540528	2e-18	95
LOW	711	NODE_350_length_90_cov_3.600000	Tnt1 paired end (rt_2)	chr1	94.87	39	2	0	64	102	32556953	32556991	9e-09	61
LOW	712	NODE_43_length_267_cov_5.823970	Tnt1 paired end (rt_2)	chr1	92	200	16	0	13	212	32565745	32565944	1e-56	222
LOW	713	NODE_350_length_90_cov_3.600000	Tnt1 paired end (rt_2)	chr1	88.78	98	9	2	7	102	32594356	32594259	1e-17	91
LOW	714	NODE_185_length_223_cov_4.286995	Tnt1 paired end (rt_2)	chr1	88.46	52	6	0	162	213	32610908	32610857	1e-06	56
LOW	715	NODE_257_length_57_cov_2.807018	Tnt1 paired end (rt_2)	chr1	100	26	0	0	1	26	32619414	32619389	5e-06	52
LOW	716	NODE_122_length_291_cov_5.841924	Tnt1 paired end (rt_2)	chr1	100	33	0	0	31	63	32648311	32648279	2e-09	65
LOW	717	NODE_347_length_70_cov_1.300000	Tnt1 paired end (rt_2)	chr1	87.23	47	6	0	4	50	32677011	32676965	0.0004	46
LOW	718	NODE_43_length_267_cov_5.823970	Tnt1 paired end (rt_2)	chr1	85.06	87	13	0	117	203	32834949	32834863	1e-10	69
LOW	719	NODE_347_length_70_cov_1.300000	Tnt1 paired end (rt_2)	chr1	86.67	90	12	0	1	90	32879047	32879136	2e-15	83
LOW	720	NODE_43_length_267_cov_5.823970	Tnt1 paired end (rt_2)	chr1	80.89	157	27	1	113	269	32968272	32968119	1e-10	69
LOW	721	NODE_350_length_90_cov_3.600000	Tnt1 paired end (rt_2)	chr1	92.31	39	3	0	62	100	32970822	32970860	2e-06	54
LOW	722	NODE_43_length_267_cov_5.823970	Tnt1 paired end (rt_2)	chr1	94.16	257	15	0	14	270	32988610	32988354	5e-93	343
LOW	723	NODE_347_length_70_cov_1.300000	Tnt1 paired end (rt_2)	chr1	91.67	36	3	0	26	61	33001881	33001916	0.0001	48
LOW	724	NODE_102_length_337_cov_4.931751	Tnt1 paired end (rt_2)	chr1	93.04	115	7	1	5	118	33011973	33011859	7e-37	157
LOW	725	NODE_350_length_90_cov_3.600000	Tnt1 paired end (rt_2)	chr1	85.87	92	11	2	7	96	33033231	33033140	2e-09	63
LOW	725	NODE_43_length_267_cov_5.823970	Tnt1 paired end (rt_2)	chr1	92	50	3	1	44	92	33034246	33034197	1e-07	60
LOW	726	NODE_347_length_70_cov_1.300000	Tnt1 paired end (rt_2)	chr1	86.15	65	9	0	3	67	33127991	33128055	1e-07	58
LOW	727	NODE_350_length_90_cov_3.600000	Tnt1 paired end (rt_2)	chr1	86.05	86	10	2	10	93	33130849	33130764	3e-08	60
LOW	728	NODE_347_length_70_cov_1.300000	Tnt1 paired end (rt_2)	chr1	91.67	48	4	0	1	48	33177373	33177326	2e-09	63
LOW	729	NODE_283_length_219_cov_4.260274	Tnt1 paired end (rt_2)	chr1	92.59	54	4	0	186	239	33202954	33203007	1e-12	75
LOW	730	NODE_350_length_90_cov_3.600000	Tnt1 paired end (rt_2)	chr1	89.47	95	8	2	10	102	33207307	33207213	2e-18	93
LOW	731	NODE_347_length_70_cov_1.300000	Tnt1 paired end (rt_2)	chr1	90.91	44	4	0	4	47	33291294	33291251	4e-07	56
LOW	732	NODE_122_length_291_cov_5.841924	Tnt1 paired end (rt_2)	chr1	100	31	0	0	33	63	33387120	33387150	3e-08	61
LOW	733	NODE_347_length_70_cov_1.300000	Tnt1 paired end (rt_2)	chr1	93.33	90	6	0	1	90	33486803	33486714	9e-30	131
LOW	734	NODE_350_length_90_cov_3.600000	Tnt1 paired end (rt_2)	chr1	87.23	47	6	0	10	56	33507969	33507923	0.0005	46
LOW	735	NODE_43_length_267_cov_5.823970	Tnt1 paired end (rt_2)	chr1	85.71	91	13	0	127	217	33526082	33526172	4e-13	77
LOW	736	NODE_122_length_291_cov_5.841924	Tnt1 paired end (rt_2)	chr1	100	31	0	0	31	61	33680194	33680164	3e-08	61
LOW	737	NODE_347_length_70_cov_1.300000	Tnt1 paired end (rt_2)	chr1	93.75	48	3	0	1	48	33703285	33703238	7e-12	71
LOW	738	NODE_43_length_267_cov_5.823970	Tnt1 paired end (rt_2)	chr1	83.7	92	14	1	126	217	33730114	33730204	2e-06	56
LOW	739	NODE_350_length_90_cov_3.600000	Tnt1 paired end (rt_2)	chr1	94.87	39	2	0	7	45	33736872	33736834	9e-09	61
LOW	740	NODE_97_length_223_cov_6.192825	Tnt1 paired end (rt_2)	chr1	87.88	165	19	1	58	221	33785358	33785194	7e-27	123
LOW	740	NODE_232_length_128_cov_5.468750	Tnt1 paired end (rt_2)	chr1	91.55	142	9	1	3	144	33785573	33785435	5e-45	182
LOW	741	NODE_122_length_291_cov_5.841924	Tnt1 paired end (rt_2)	chr1	88.68	53	6	0	11	63	33795362	33795310	4e-07	58
LOW	742	NODE_350_length_90_cov_3.600000	Tnt1 paired end (rt_2)	chr1	88.42	95	10	1	9	102	33843163	33843257	2e-18	93
LOW	743	NODE_347_length_70_cov_1.300000	Tnt1 paired end (rt_2)	chr1	92.22	90	7	0	1	90	33938811	33938722	2e-27	123
LOW	744	NODE_350_length_90_cov_3.600000	Tnt1 paired end (rt_2)	chr1	88.42	95	10	1	9	102	33950816	33950722	2e-18	93
LOW	745	NODE_347_length_70_cov_1.300000	Tnt1 paired end (rt_2)	chr1	90.91	44	4	0	3	46	34039348	34039305	4e-07	56
LOW	746	NODE_97_length_223_cov_6.192825	Tnt1 paired end (rt_2)	chr1	89.58	48	5	0	50	97	34049959	34050006	1e-06	56
LOW	747	NODE_350_length_90_cov_3.600000	Tnt1 paired end (rt_2)	chr1	90.82	98	7	2	7	102	34058319	34058222	2e-22	107
LOW	748	NODE_97_length_223_cov_6.192825	Tnt1 paired end (rt_2)	chr1	90	100	10	0	123	222	34084067	34083968	1e-25	119
LOW	748	NODE_232_length_128_cov_5.468750	Tnt1 paired end (rt_2)	chr1	93.33	135	6	1	3	137	34084316	34084185	5e-48	192
LOW	749	NODE_350_length_90_cov_3.600000	Tnt1 paired end (rt_2)	chr1	96.3	27	1	0	76	102	34180697	34180671	0.0005	46
LOW	750	NODE_283_length_219_cov_4.260274	Tnt1 paired end (rt_2)	chr1	91.84	49	4	0	116	164	34298428	34298476	1e-09	65
LOW	751	NODE_265_length_191_cov_3.471204	Tnt1 paired end (rt_2)	chr1	90.18	112	11	0	75	186	34424311	34424422	1e-30	135
LOW	751	NODE_179_length_124_cov_4.000000	Tnt1 paired end (rt_2)	chr1	87.5	80	8	1	42	119	34424515	34424436	3e-12	73
LOW	751	NODE_322_length_83_cov_2.385542	Tnt1 paired end (rt_2)	chr1	88.12	101	12	0	3	103	34424688	34424588	6e-22	105
LOW	752	NODE_86_length_209_cov_5.708134	Tnt1 paired end (rt_2)	chr1	87.65	170	12	5	22	183	34437593	34437761	1e-31	139
LOW	753	NODE_122_length_291_cov_5.841924	Tnt1 paired end (rt_2)	chr1	96.55	29	1	0	35	63	34508984	34508956	0.0001	50
LOW	754	NODE_350_length_90_cov_3.600000	Tnt1 paired end (rt_2)	chr1	96.67	30	1	0	7	36	34557289	34557318	8e-06	52
LOW	755	NODE_347_length_70_cov_1.300000	Tnt1 paired end (rt_2)	chr1	91.07	56	5	0	1	56	34567020	34567075	7e-12	71
LOW	756	NODE_350_length_90_cov_3.600000	Tnt1 paired end (rt_2)	chr1	87.37	95	10	2	7	99	34580751	34580845	1e-13	77
LOW	757	NODE_283_length_219_cov_4.260274	Tnt1 paired end (rt_2)	chr1	85.71	56	8	0	131	186	34712435	34712380	0.0003	48
LOW	758	NODE_350_length_90_cov_3.600000	Tnt1 paired end (rt_2)	chr1	86.81	91	11	1	7	97	34750357	34750446	1e-13	77
LOW	759	NODE_86_length_209_cov_5.708134	Tnt1 paired end (rt_2)	chr1	89.36	47	5	0	102	148	34783428	34783474	5e-06	54
LOW	760	NODE_103_length_221_cov_6.597285	Tnt1 paired end (rt_2)	chr1	91.89	37	3	0	119	155	34888686	34888722	8e-05	50
LOW	761	NODE_122_length_291_cov_5.841924	Tnt1 paired end (rt_2)	chr1	94	50	2	1	14	63	34975923	34975971	4e-10	67
LOW	762	NODE_71_length_246_cov_4.186992	Tnt1 paired end (rt_2)	chr1	87.65	81	10	0	132	212	35010018	35009938	2e-14	81
LOW	763	NODE_298_length_132_cov_2.083333	Tnt1 paired end (rt_2)	chr1	97.62	42	1	0	58	99	35038621	35038580	8e-13	75
LOW	764	NODE_350_length_90_cov_3.600000	Tnt1 paired end (rt_2)	chr1	86.11	72	9	1	10	80	35068788	35068717	5e-07	56
LOW	765	NODE_122_length_291_cov_5.841924	Tnt1 paired end (rt_2)	chr1	94	50	3	0	14	63	35087499	35087450	2e-12	75
LOW	766	NODE_350_length_90_cov_3.600000	Tnt1 paired end (rt_2)	chr1	92.68	41	3	0	62	102	35121071	35121111	1e-07	58
LOW	767	NODE_271_length_136_cov_7.316176	Tnt1 paired end (rt_2)	chr1	88.46	52	5	1	80	131	35165301	35165351	0.0002	48
LOW	767	NODE_103_length_221_cov_6.597285	Tnt1 paired end (rt_2)	chr1	95.16	62	3	0	118	179	35165490	35165429	9e-20	99
LOW	768	NODE_122_length_291_cov_5.841924	Tnt1 paired end (rt_2)	chr1	97.06	34	1	0	31	64	35261957	35261990	1e-07	60
LOW	769	NODE_350_length_90_cov_3.600000	Tnt1 paired end (rt_2)	chr1	88.68	106	10	2	7	110	35283606	35283501	4e-20	99
LOW	770	NODE_350_length_90_cov_3.600000	Tnt1 paired end (rt_2)	chr1	88.78	98	9	2	7	102	35605588	35605685	1e-17	91
LOW	771	NODE_103_length_221_cov_6.597285	Tnt1 paired end (rt_2)	chr1	96.43	28	1	0	128	155	35614287	35614260	0.0003	48
LOW	772	NODE_283_length_219_cov_4.260274	Tnt1 paired end (rt_2)	chr1	83.65	104	11	1	86	183	35702691	35702588	5e-12	73
LOW	773	NODE_71_length_246_cov_4.186992	Tnt1 paired end (rt_2)	chr1	90.27	226	22	0	1	226	35759761	35759536	3e-72	274
LOW	773	NODE_307_length_185_cov_3.324324	Tnt1 paired end (rt_2)	chr1	92	50	4	0	136	185	35759905	35759954	3e-10	67
LOW	773	NODE_71_length_246_cov_4.186992	Tnt1 paired end (rt_2)	chr1	91.4	221	19	0	1	221	35761067	35760847	2e-76	287
LOW	774	NODE_350_length_90_cov_3.600000	Tnt1 paired end (rt_2)	chr1	93.18	44	3	0	67	110	35805318	35805361	2e-09	63
LOW	775	NODE_283_length_219_cov_4.260274	Tnt1 paired end (rt_2)	chr1	86.67	75	5	1	117	186	35919347	35919273	8e-11	69
LOW	776	NODE_112_length_242_cov_2.847107	Tnt1 paired end (rt_2)	chr1	93.94	33	2	0	188	220	35979674	35979642	9e-05	50
LOW	777	NODE_122_length_291_cov_5.841924	Tnt1 paired end (rt_2)	chr1	96.97	33	1	0	31	63	35983136	35983168	4e-07	58
LOW	778	NODE_43_length_267_cov_5.823970	Tnt1 paired end (rt_2)	chr1	87.62	105	13	0	113	217	36035848	36035744	2e-21	105
LOW	779	NODE_350_length_90_cov_3.600000	Tnt1 paired end (rt_2)	chr1	89.25	93	9	1	9	100	36313947	36314039	2e-19	97
LOW	780	NODE_43_length_267_cov_5.823970	Tnt1 paired end (rt_2)	chr1	87.93	58	7	0	113	170	36399261	36399204	1e-07	60
LOW	781	NODE_319_length_70_cov_1.285714	Tnt1 paired end (rt_2)	chr1	93.33	90	6	0	1	90	36526306	36526395	9e-30	131
LOW	781	NODE_302_length_199_cov_2.567839	Tnt1 paired end (rt_2)	chr1	84.21	114	17	1	81	193	36526499	36526612	1e-12	75
LOW	782	NODE_168_length_268_cov_6.917911	Tnt1 paired end (rt_2)	chr1	93.94	33	2	0	3	35	36655341	36655309	9e-05	50
LOW	783	NODE_350_length_90_cov_3.600000	Tnt1 paired end (rt_2)	chr1	88.66	97	10	1	7	102	36666542	36666638	2e-19	97
LOW	784	NODE_43_length_267_cov_5.823970	Tnt1 paired end (rt_2)	chr1	82.93	123	21	0	113	235	36757585	36757707	4e-13	77
LOW	785	NODE_350_length_90_cov_3.600000	Tnt1 paired end (rt_2)	chr1	87.5	88	9	2	8	93	36860702	36860615	9e-12	71
LOW	786	NODE_283_length_219_cov_4.260274	Tnt1 paired end (rt_2)	chr1	89.55	67	7	0	116	182	36878453	36878519	3e-13	77
LOW	787	NODE_102_length_337_cov_4.931751	Tnt1 paired end (rt_2)	chr1	91.67	60	5	0	31	90	37125847	37125906	1e-13	79
LOW	788	NODE_37_length_195_cov_10.210257	Tnt1 paired end (rt_2)	chr1	90.16	61	4	2	17	75	37189304	37189364	3e-07	58
LOW	789	NODE_350_length_90_cov_3.600000	Tnt1 paired end (rt_2)	chr1	97.06	34	1	0	9	42	37280803	37280770	3e-08	60
LOW	789	NODE_43_length_267_cov_5.823970	Tnt1 paired end (rt_2)	chr1	93.77	257	16	0	14	270	37281092	37281348	1e-90	335
LOW	790	NODE_102_length_337_cov_4.931751	Tnt1 paired end (rt_2)	chr1	96.52	115	3	1	5	118	37343115	37343229	2e-46	188
LOW	791	NODE_350_length_90_cov_3.600000	Tnt1 paired end (rt_2)	chr1	85.42	96	12	2	5	98	37403088	37403183	2e-09	63
LOW	792	NODE_188_length_207_cov_5.053140	Tnt1 paired end (rt_2)	chr1	86.54	52	7	0	70	121	37435491	37435542	0.0003	48
LOW	793	NODE_43_length_267_cov_5.823970	Tnt1 paired end (rt_2)	chr1	85.58	104	15	0	113	216	37515436	37515539	4e-16	87
LOW	794	NODE_122_length_291_cov_5.841924	Tnt1 paired end (rt_2)	chr1	93.94	33	2	0	31	63	37524281	37524249	0.0001	50
LOW	795	NODE_283_length_219_cov_4.260274	Tnt1 paired end (rt_2)	chr1	90.91	99	7	2	86	183	37598793	37598890	1e-22	109
LOW	795	NODE_225_length_65_cov_4.600000	Tnt1 paired end (rt_2)	chr1	91.43	35	3	0	51	85	37598901	37598935	0.0004	46
LOW	796	NODE_350_length_90_cov_3.600000	Tnt1 paired end (rt_2)	chr1	87.5	96	10	2	9	102	37662524	37662619	4e-14	79
LOW	797	NODE_347_length_70_cov_1.300000	Tnt1 paired end (rt_2)	chr1	94.44	90	5	0	1	90	37822130	37822041	4e-32	139
LOW	798	NODE_319_length_70_cov_1.285714	Tnt1 paired end (rt_2)	chr1	93.85	65	4	0	1	65	37872140	37872076	1e-19	97
LOW	799	NODE_302_length_199_cov_2.567839	Tnt1 paired end (rt_2)	chr1	86.25	160	22	0	1	160	37923776	37923935	9e-23	109
LOW	799	NODE_243_length_282_cov_3.159575	Tnt1 paired end (rt_2)	chr1	85.71	203	28	1	5	207	37924247	37924046	2e-39	165
LOW	800	NODE_298_length_132_cov_2.083333	Tnt1 paired end (rt_2)	chr1	95.45	44	2	0	58	101	37929584	37929541	1e-11	71
LOW	801	NODE_350_length_90_cov_3.600000	Tnt1 paired end (rt_2)	chr1	89.58	48	5	0	63	110	38032251	38032204	5e-07	56
LOW	802	NODE_283_length_219_cov_4.260274	Tnt1 paired end (rt_2)	chr1	85.29	68	10	0	116	183	38076037	38075970	1e-06	56
LOW	803	NODE_43_length_267_cov_5.823970	Tnt1 paired end (rt_2)	chr1	87.3	63	8	0	113	175	38153376	38153438	2e-08	61
LOW	804	NODE_71_length_246_cov_4.186992	Tnt1 paired end (rt_2)	chr1	91.36	220	19	0	7	226	38340905	38341124	8e-76	285
LOW	804	NODE_307_length_185_cov_3.324324	Tnt1 paired end (rt_2)	chr1	92.5	40	3	0	146	185	38341201	38341162	1e-06	56
LOW	805	NODE_43_length_267_cov_5.823970	Tnt1 paired end (rt_2)	chr1	94.76	248	12	1	24	270	38458739	38458986	4e-90	333
LOW	806	NODE_283_length_219_cov_4.260274	Tnt1 paired end (rt_2)	chr1	84.85	66	10	0	117	182	38503313	38503378	2e-05	52
LOW	807	85756093	hybrid (rt_2)	chr1	96.67	90	3	0	1	90	38510666	38510755	6e-37	155
LOW	807	64426482	hybrid (rt_2)	chr1	93.1	87	6	0	1	87	38510672	38510758	5e-28	125
LOW	808	NODE_347_length_70_cov_1.300000	Tnt1 paired end (rt_2)	chr1	87.5	48	6	0	4	51	38520411	38520364	0.0001	48
LOW	809	NODE_86_length_209_cov_5.708134	Tnt1 paired end (rt_2)	chr1	83.19	113	15	2	40	149	38663668	38663779	2e-08	61
LOW	810	NODE_97_length_223_cov_6.192825	Tnt1 paired end (rt_2)	chr1	90	40	4	0	58	97	38672092	38672131	0.0003	48
LOW	811	NODE_43_length_267_cov_5.823970	Tnt1 paired end (rt_2)	chr1	88.05	159	19	0	45	203	38737608	38737450	5e-25	117
LOW	812	NODE_347_length_70_cov_1.300000	Tnt1 paired end (rt_2)	chr1	85.29	68	10	0	1	68	38783406	38783473	4e-07	56
LOW	813	NODE_43_length_267_cov_5.823970	Tnt1 paired end (rt_2)	chr1	89.13	92	10	0	126	217	38786865	38786956	7e-21	103
LOW	814	NODE_350_length_90_cov_3.600000	Tnt1 paired end (rt_2)	chr1	88.51	87	8	2	7	92	38851998	38852083	1e-13	77
LOW	815	NODE_233_length_47_cov_1.063830	Tnt1 paired end (rt_2)	chr1	91.43	35	3	0	24	58	38859803	38859837	0.0003	46
LOW	815	NODE_37_length_195_cov_10.210257	Tnt1 paired end (rt_2)	chr1	91.62	179	13	2	14	190	38859849	38860027	5e-46	186
LOW	816	NODE_103_length_221_cov_6.597285	Tnt1 paired end (rt_2)	chr1	92.11	38	3	0	118	155	38913746	38913783	2e-05	52
LOW	817	NODE_86_length_209_cov_5.708134	Tnt1 paired end (rt_2)	chr1	86.3	73	10	0	107	179	39131616	39131544	1e-09	65
LOW	818	NODE_122_length_291_cov_5.841924	Tnt1 paired end (rt_2)	chr1	93.94	33	2	0	31	63	39245957	39245989	0.0001	50
LOW	819	NODE_350_length_90_cov_3.600000	Tnt1 paired end (rt_2)	chr1	85.71	98	11	3	7	102	39346944	39347040	3e-08	60
LOW	820	NODE_43_length_267_cov_5.823970	Tnt1 paired end (rt_2)	chr1	91.67	36	3	0	14	49	39354264	39354299	0.0004	48
LOW	821	NODE_350_length_90_cov_3.600000	Tnt1 paired end (rt_2)	chr1	90.91	44	3	1	33	75	39433433	39433390	0.0001	48
LOW	822	NODE_306_length_68_cov_1.544118	Tnt1 paired end (rt_2)	chr1	94.2	69	4	0	1	69	39445342	39445410	5e-22	105
LOW	822	NODE_134_length_140_cov_4.192857	Tnt1 paired end (rt_2)	chr1	91.85	135	8	3	1	134	39445566	39445698	3e-37	157
LOW	822	NODE_215_length_220_cov_2.545455	Tnt1 paired end (rt_2)	chr1	89.17	240	14	2	1	240	39445931	39445704	3e-72	274
LOW	823	NODE_307_length_185_cov_3.324324	Tnt1 paired end (rt_2)	chr1	86.54	52	7	0	136	187	39582646	39582595	0.0003	48
LOW	824	NODE_350_length_90_cov_3.600000	Tnt1 paired end (rt_2)	chr1	100	31	0	0	7	37	39670795	39670825	9e-09	61
LOW	825	NODE_232_length_128_cov_5.468750	Tnt1 paired end (rt_2)	chr1	88.03	142	14	1	3	144	39860217	39860355	4e-33	143
LOW	825	NODE_97_length_223_cov_6.192825	Tnt1 paired end (rt_2)	chr1	89.55	220	22	1	4	222	39860368	39860587	6e-55	216
LOW	826	NODE_337_length_70_cov_1.671429	Tnt1 paired end (rt_2)	chr1	94.74	38	2	0	2	39	39880284	39880247	3e-08	60
LOW	827	NODE_97_length_223_cov_6.192825	Tnt1 paired end (rt_2)	chr1	85.86	99	14	0	123	221	39919702	39919604	1e-15	85
LOW	828	NODE_350_length_90_cov_3.600000	Tnt1 paired end (rt_2)	chr1	90.7	43	4	0	62	104	39922119	39922161	2e-06	54
LOW	829	NODE_283_length_219_cov_4.260274	Tnt1 paired end (rt_2)	chr1	84.62	65	10	0	119	183	39953210	39953146	8e-05	50
LOW	830	NODE_43_length_267_cov_5.823970	Tnt1 paired end (rt_2)	chr1	85.98	107	13	1	113	217	40058873	40058979	4e-16	87
LOW	831	NODE_122_length_291_cov_5.841924	Tnt1 paired end (rt_2)	chr1	100	32	0	0	32	63	40128784	40128753	7e-09	63
LOW	832	NODE_283_length_219_cov_4.260274	Tnt1 paired end (rt_2)	chr1	88.68	53	6	0	131	183	40181878	40181930	3e-07	58
LOW	833	NODE_350_length_90_cov_3.600000	Tnt1 paired end (rt_2)	chr1	86.96	69	7	2	10	76	40211493	40211561	3e-05	50
LOW	834	NODE_283_length_219_cov_4.260274	Tnt1 paired end (rt_2)	chr1	85.59	118	6	1	122	239	40258994	40258888	2e-23	111
LOW	835	NODE_103_length_221_cov_6.597285	Tnt1 paired end (rt_2)	chr1	94.44	36	1	1	119	154	40293343	40293377	0.0003	48
LOW	836	NODE_86_length_209_cov_5.708134	Tnt1 paired end (rt_2)	chr1	82.58	155	24	2	14	166	40374028	40374181	8e-14	79
LOW	837	NODE_350_length_90_cov_3.600000	Tnt1 paired end (rt_2)	chr1	87.5	96	10	2	7	100	40375280	40375375	4e-14	79
LOW	838	NODE_122_length_291_cov_5.841924	Tnt1 paired end (rt_2)	chr1	100	33	0	0	31	63	40388387	40388355	2e-09	65
LOW	839	NODE_102_length_337_cov_4.931751	Tnt1 paired end (rt_2)	chr1	92.44	119	8	1	5	122	40428697	40428579	7e-37	157
LOW	840	NODE_350_length_90_cov_3.600000	Tnt1 paired end (rt_2)	chr1	88.89	99	8	3	7	102	40519508	40519606	6e-16	85
LOW	841	NODE_102_length_337_cov_4.931751	Tnt1 paired end (rt_2)	chr1	89.74	78	8	0	13	90	40567102	40567179	4e-17	91
LOW	842	NODE_350_length_90_cov_3.600000	Tnt1 paired end (rt_2)	chr1	97.22	36	1	0	62	97	40634249	40634214	2e-09	63
LOW	843	NODE_86_length_209_cov_5.708134	Tnt1 paired end (rt_2)	chr1	87.01	177	17	3	12	183	40668916	40669091	3e-35	151
LOW	844	NODE_43_length_267_cov_5.823970	Tnt1 paired end (rt_2)	chr1	87.5	48	6	0	113	160	40711005	40711052	0.0004	48
LOW	845	NODE_298_length_132_cov_2.083333	Tnt1 paired end (rt_2)	chr1	97.73	44	1	0	58	101	40714610	40714567	5e-14	79
LOW	846	NODE_43_length_267_cov_5.823970	Tnt1 paired end (rt_2)	chr1	83.74	123	20	0	113	235	40771871	40771993	2e-15	85
LOW	847	NODE_134_length_140_cov_4.192857	Tnt1 paired end (rt_2)	chr1	96.43	28	1	0	5	32	40816840	40816813	0.0002	48
LOW	848	NODE_347_length_70_cov_1.300000	Tnt1 paired end (rt_2)	chr1	89.36	47	5	0	1	47	40862601	40862555	2e-06	54
LOW	849	NODE_43_length_267_cov_5.823970	Tnt1 paired end (rt_2)	chr1	82.86	105	18	0	113	217	40883573	40883469	2e-09	65
LOW	850	NODE_283_length_219_cov_4.260274	Tnt1 paired end (rt_2)	chr1	88.52	122	12	1	116	237	40917743	40917862	2e-27	125
LOW	851	NODE_43_length_267_cov_5.823970	Tnt1 paired end (rt_2)	chr1	82.18	101	18	0	116	216	40977590	40977690	4e-07	58
LOW	852	NODE_347_length_70_cov_1.300000	Tnt1 paired end (rt_2)	chr1	87.27	55	7	0	1	55	40992637	40992691	2e-06	54
LOW	853	NODE_70_length_213_cov_4.765258	Tnt1 paired end (rt_2)	chr1	87.5	48	6	0	84	131	41063268	41063221	0.0003	48
LOW	854	NODE_307_length_185_cov_3.324324	Tnt1 paired end (rt_2)	chr1	84.26	108	17	0	26	133	41138861	41138968	7e-14	79
LOW	855	NODE_122_length_291_cov_5.841924	Tnt1 paired end (rt_2)	chr1	90.48	63	5	1	1	63	41229968	41229907	1e-10	69
LOW	856	NODE_306_length_68_cov_1.544118	Tnt1 paired end (rt_2)	chr1	92.86	56	4	0	1	56	41386591	41386646	3e-14	79
LOW	857	NODE_134_length_140_cov_4.192857	Tnt1 paired end (rt_2)	chr1	89.71	136	10	4	1	134	41390647	41390780	3e-28	127
LOW	857	NODE_215_length_220_cov_2.545455	Tnt1 paired end (rt_2)	chr1	91.2	125	11	0	9	133	41391027	41390903	3e-38	161
LOW	858	NODE_306_length_68_cov_1.544118	Tnt1 paired end (rt_2)	chr1	90.62	64	6	0	5	68	41398084	41398147	3e-14	79
LOW	858	NODE_134_length_140_cov_4.192857	Tnt1 paired end (rt_2)	chr1	89.71	136	10	4	1	134	41398302	41398435	3e-28	127
LOW	858	NODE_215_length_220_cov_2.545455	Tnt1 paired end (rt_2)	chr1	92.11	114	9	0	20	133	41398671	41398558	2e-36	155
LOW	859	NODE_43_length_267_cov_5.823970	Tnt1 paired end (rt_2)	chr1	88.04	92	11	0	126	217	41414352	41414261	2e-18	95
LOW	860	NODE_188_length_207_cov_5.053140	Tnt1 paired end (rt_2)	chr1	88.89	54	6	0	68	121	41564795	41564848	8e-08	60
LOW	861	NODE_350_length_90_cov_3.600000	Tnt1 paired end (rt_2)	chr1	100	30	0	0	7	36	41620483	41620454	3e-08	60
LOW	862	NODE_122_length_291_cov_5.841924	Tnt1 paired end (rt_2)	chr1	94.34	53	3	0	11	63	41801660	41801712	3e-14	81
LOW	863	NODE_43_length_267_cov_5.823970	Tnt1 paired end (rt_2)	chr1	84.14	145	23	0	126	270	41855640	41855784	2e-21	105
LOW	864	NODE_103_length_221_cov_6.597285	Tnt1 paired end (rt_2)	chr1	91.89	37	3	0	118	154	41871420	41871384	8e-05	50
LOW	865	NODE_283_length_219_cov_4.260274	Tnt1 paired end (rt_2)	chr1	89.23	65	7	0	119	183	41877534	41877470	5e-12	73
LOW	866	NODE_350_length_90_cov_3.600000	Tnt1 paired end (rt_2)	chr1	97.3	37	1	0	7	43	41927080	41927044	5e-10	65
LOW	867	NODE_188_length_207_cov_5.053140	Tnt1 paired end (rt_2)	chr1	96.67	30	1	0	3	32	41991778	41991807	2e-05	52
LOW	868	NODE_167_length_184_cov_4.826087	Tnt1 paired end (rt_2)	chr1	87.5	72	7	2	110	180	42034199	42034269	1e-06	56
LOW	869	NODE_350_length_90_cov_3.600000	Tnt1 paired end (rt_2)	chr1	86.73	98	11	2	7	102	42054438	42054341	6e-13	75
LOW	870	NODE_86_length_209_cov_5.708134	Tnt1 paired end (rt_2)	chr1	91.07	56	4	1	40	94	42176122	42176177	5e-09	63
LOW	871	NODE_347_length_70_cov_1.300000	Tnt1 paired end (rt_2)	chr1	91.11	90	8	0	1	90	42276709	42276798	5e-25	115
LOW	872	NODE_350_length_90_cov_3.600000	Tnt1 paired end (rt_2)	chr1	95.12	41	2	0	62	102	42299535	42299575	5e-10	65
LOW	873	NODE_122_length_291_cov_5.841924	Tnt1 paired end (rt_2)	chr1	96.97	33	1	0	31	63	42316815	42316847	4e-07	58
LOW	873	NODE_71_length_246_cov_4.186992	Tnt1 paired end (rt_2)	chr1	91.49	47	4	0	46	92	42317663	42317709	2e-08	61
LOW	874	NODE_283_length_219_cov_4.260274	Tnt1 paired end (rt_2)	chr1	96.67	30	1	0	210	239	42359433	42359404	2e-05	52
LOW	874	NODE_225_length_65_cov_4.600000	Tnt1 paired end (rt_2)	chr1	91.43	35	3	0	51	85	42359438	42359404	0.0004	46
LOW	874	NODE_283_length_219_cov_4.260274	Tnt1 paired end (rt_2)	chr1	92.65	68	5	0	116	183	42359516	42359449	1e-18	95
LOW	875	NODE_43_length_267_cov_5.823970	Tnt1 paired end (rt_2)	chr1	86.67	60	8	0	113	172	42367395	42367454	2e-06	56
LOW	876	NODE_102_length_337_cov_4.931751	Tnt1 paired end (rt_2)	chr1	91.11	90	8	0	1	90	42372094	42372183	2e-24	115
LOW	877	NODE_97_length_223_cov_6.192825	Tnt1 paired end (rt_2)	chr1	83.95	81	13	0	123	203	42384298	42384218	3e-07	58
LOW	878	NODE_37_length_195_cov_10.210257	Tnt1 paired end (rt_2)	chr1	86.78	121	13	2	11	128	42456566	42456686	8e-20	99
LOW	879	NODE_350_length_90_cov_3.600000	Tnt1 paired end (rt_2)	chr1	87.63	97	10	2	7	102	42458168	42458263	9e-15	81
LOW	880	NODE_347_length_70_cov_1.300000	Tnt1 paired end (rt_2)	chr1	87.78	90	8	1	1	90	42491226	42491312	1e-16	87
LOW	881	NODE_37_length_195_cov_10.210257	Tnt1 paired end (rt_2)	chr1	94.18	189	7	1	10	194	42517430	42517242	9e-66	252
LOW	881	NODE_233_length_47_cov_1.063830	Tnt1 paired end (rt_2)	chr1	96.88	32	1	0	24	55	42517474	42517443	3e-07	56
LOW	882	NODE_350_length_90_cov_3.600000	Tnt1 paired end (rt_2)	chr1	83.67	98	14	2	7	102	42549974	42550071	8e-06	52
LOW	883	NODE_97_length_223_cov_6.192825	Tnt1 paired end (rt_2)	chr1	85.45	165	23	1	59	222	42649997	42650161	1e-19	99
LOW	884	NODE_43_length_267_cov_5.823970	Tnt1 paired end (rt_2)	chr1	95.83	240	6	3	29	268	42708519	42708754	7e-92	339
LOW	885	NODE_350_length_90_cov_3.600000	Tnt1 paired end (rt_2)	chr1	94.87	39	2	0	64	102	42848755	42848793	9e-09	61
LOW	886	NODE_122_length_291_cov_5.841924	Tnt1 paired end (rt_2)	chr1	100	33	0	0	31	63	42866114	42866146	2e-09	65
LOW	887	NODE_350_length_90_cov_3.600000	Tnt1 paired end (rt_2)	chr1	86.17	94	12	1	10	102	43021591	43021684	6e-13	75
LOW	888	NODE_71_length_246_cov_4.186992	Tnt1 paired end (rt_2)	chr1	89.09	220	23	1	7	226	43057211	43056993	2e-61	238
LOW	889	NODE_122_length_291_cov_5.841924	Tnt1 paired end (rt_2)	chr1	93.94	33	2	0	31	63	43077626	43077594	0.0001	50
LOW	890	NODE_60_length_70_cov_2.000000	hybrid paired end (lt_1)	chr1	98.89	90	1	0	1	90	43155588	43155499	1e-41	170
LOW	890	85197776	hybrid (rt_1)	chr1	98.55	69	1	0	1	69	43155108	43155176	2e-29	129
LOW	890	90019802	hybrid (rt_1)	chr1	98.61	72	1	0	1	72	43155108	43155179	4e-31	135
LOW	891	NODE_45_length_233_cov_1.489270	Tnt1 paired end (rt_2)	chr1	86.54	52	7	0	152	203	43372056	43372107	0.0003	48
LOW	892	NODE_43_length_267_cov_5.823970	Tnt1 paired end (rt_2)	chr1	87.25	102	13	0	113	214	43453071	43453172	1e-19	99
LOW	893	NODE_283_length_219_cov_4.260274	Tnt1 paired end (rt_2)	chr1	88.46	52	6	0	183	234	43492505	43492454	1e-06	56
LOW	894	NODE_350_length_90_cov_3.600000	Tnt1 paired end (rt_2)	chr1	84.81	79	11	1	7	84	43508665	43508743	2e-06	54
LOW	895	NODE_122_length_291_cov_5.841924	Tnt1 paired end (rt_2)	chr1	90	50	5	0	14	63	43542529	43542480	1e-07	60
LOW	896	NODE_43_length_267_cov_5.823970	Tnt1 paired end (rt_2)	chr1	88.71	62	7	0	128	189	43590979	43590918	4e-10	67
LOW	897	NODE_350_length_90_cov_3.600000	Tnt1 paired end (rt_2)	chr1	87.76	98	10	2	7	102	43667922	43668019	2e-15	83
LOW	898	NODE_43_length_267_cov_5.823970	Tnt1 paired end (rt_2)	chr1	91.21	239	20	1	33	270	43680088	43680326	1e-65	252
LOW	899	NODE_350_length_90_cov_3.600000	Tnt1 paired end (rt_2)	chr1	83.78	74	12	0	16	89	43830850	43830923	8e-06	52
LOW	900	NODE_103_length_221_cov_6.597285	Tnt1 paired end (rt_2)	chr1	85.07	67	10	0	119	185	43858594	43858528	5e-06	54
LOW	901	NODE_350_length_90_cov_3.600000	Tnt1 paired end (rt_2)	chr1	87.63	97	10	2	7	101	43884899	43884803	9e-15	81
LOW	902	NODE_215_length_82_cov_5.536585	Tnt1 paired end (rt_1)	chr1	99.02	102	1	0	1	102	43988712	43988611	8e-49	194
LOW	902	NODE_215_length_220_cov_2.545455	Tnt1 paired end (rt_2)	chr1	97.1	241	5	2	1	240	43988100	43988339	3e-112	406
LOW	902	NODE_134_length_140_cov_4.192857	Tnt1 paired end (rt_2)	chr1	94.48	145	5	2	1	142	43988483	43988339	2e-53	210
LOW	902	NODE_306_length_68_cov_1.544118	Tnt1 paired end (rt_2)	chr1	98.86	88	1	0	1	88	43988708	43988621	2e-40	167
LOW	903	NODE_350_length_90_cov_3.600000	Tnt1 paired end (rt_2)	chr1	85.71	98	12	2	7	102	44019381	44019284	1e-10	67
LOW	904	NODE_215_length_220_cov_2.545455	Tnt1 paired end (rt_2)	chr1	87.92	240	16	3	1	240	44023528	44023754	1e-62	242
LOW	904	NODE_134_length_140_cov_4.192857	Tnt1 paired end (rt_2)	chr1	91.85	135	8	3	1	134	44023892	44023760	3e-37	157
LOW	904	NODE_306_length_68_cov_1.544118	Tnt1 paired end (rt_2)	chr1	94.2	69	4	0	1	69	44024115	44024047	5e-22	105
LOW	905	NODE_102_length_337_cov_4.931751	Tnt1 paired end (rt_2)	chr1	97.32	112	2	1	12	122	44052368	44052257	5e-47	190
LOW	906	NODE_37_length_195_cov_10.210257	Tnt1 paired end (rt_2)	chr1	84.03	119	17	2	10	126	44107522	44107404	7e-11	69
LOW	907	NODE_43_length_267_cov_5.823970	Tnt1 paired end (rt_2)	chr1	87.38	103	13	0	115	217	44240679	44240577	3e-20	101
LOW	908	NODE_102_length_337_cov_4.931751	Tnt1 paired end (rt_2)	chr1	90.16	122	12	0	1	122	44317691	44317812	7e-34	147
LOW	909	NODE_350_length_90_cov_3.600000	Tnt1 paired end (rt_2)	chr1	85.23	88	12	1	24	110	44440663	44440576	2e-09	63
LOW	910	NODE_43_length_267_cov_5.823970	Tnt1 paired end (rt_2)	chr1	86.21	58	8	0	115	172	44452195	44452138	2e-05	52
LOW	911	NODE_283_length_219_cov_4.260274	Tnt1 paired end (rt_2)	chr1	89.71	68	7	0	134	201	44482240	44482307	9e-14	79
LOW	912	NODE_347_length_70_cov_1.300000	Tnt1 paired end (rt_2)	chr1	90.91	55	5	0	1	55	44513777	44513723	3e-11	69
LOW	913	NODE_350_length_90_cov_3.600000	Tnt1 paired end (rt_2)	chr1	88	50	6	0	7	56	44546161	44546112	8e-06	52
LOW	914	NODE_347_length_70_cov_1.300000	Tnt1 paired end (rt_2)	chr1	87.5	56	7	0	1	56	44562524	44562469	4e-07	56
LOW	915	NODE_264_length_204_cov_3.004902	Tnt1 paired end (rt_2)	chr1	91.67	36	3	0	107	142	44630743	44630708	0.0003	48
LOW	916	NODE_43_length_267_cov_5.823970	Tnt1 paired end (rt_2)	chr1	85	60	9	0	113	172	44647812	44647871	0.0004	48
LOW	917	NODE_350_length_90_cov_3.600000	Tnt1 paired end (rt_2)	chr1	88.78	98	9	2	7	102	44732738	44732641	1e-17	91
LOW	918	NODE_43_length_267_cov_5.823970	Tnt1 paired end (rt_2)	chr1	89.22	102	11	0	113	214	44741505	44741404	2e-24	115
LOW	918	NODE_347_length_70_cov_1.300000	Tnt1 paired end (rt_2)	chr1	96.43	28	1	0	13	40	44742305	44742278	0.0001	48
LOW	919	NODE_97_length_223_cov_6.192825	Tnt1 paired end (rt_2)	chr1	91.11	45	4	0	176	220	44779556	44779600	3e-07	58
LOW	920	NODE_122_length_291_cov_5.841924	Tnt1 paired end (rt_2)	chr1	96.43	28	1	0	37	64	44823870	44823897	0.0004	48
LOW	921	NODE_97_length_223_cov_6.192825	Tnt1 paired end (rt_2)	chr1	87	100	13	0	123	222	44912695	44912596	1e-18	95
LOW	922	NODE_43_length_267_cov_5.823970	Tnt1 paired end (rt_2)	chr1	86.27	102	14	0	113	214	44963578	44963679	3e-17	91
LOW	923	NODE_97_length_223_cov_6.192825	Tnt1 paired end (rt_2)	chr1	85.97	221	23	3	4	221	44969247	44969032	7e-30	133
LOW	923	NODE_232_length_128_cov_5.468750	Tnt1 paired end (rt_2)	chr1	93.66	142	9	0	3	144	44969401	44969260	2e-53	210
LOW	924	NODE_350_length_90_cov_3.600000	Tnt1 paired end (rt_2)	chr1	88.24	51	5	1	48	97	44985618	44985568	0.0005	46
LOW	925	NODE_347_length_70_cov_1.300000	Tnt1 paired end (rt_2)	chr1	95.56	90	4	0	1	90	45193395	45193306	1e-34	147
LOW	926	NODE_43_length_267_cov_5.823970	Tnt1 paired end (rt_2)	chr1	90.42	240	19	1	31	270	45235089	45234854	3e-63	244
LOW	927	NODE_350_length_90_cov_3.600000	Tnt1 paired end (rt_2)	chr1	95.92	49	2	0	62	110	45271814	45271766	9e-15	81
LOW	928	NODE_43_length_267_cov_5.823970	Tnt1 paired end (rt_2)	chr1	84.83	145	22	0	126	270	45299467	45299323	8e-24	113
LOW	929	NODE_350_length_90_cov_3.600000	Tnt1 paired end (rt_2)	chr1	86.73	98	10	3	7	102	45333677	45333773	1e-10	67
LOW	930	NODE_232_length_128_cov_5.468750	Tnt1 paired end (rt_2)	chr1	92.96	142	10	0	3	144	45372536	45372677	5e-51	202
LOW	930	NODE_97_length_223_cov_6.192825	Tnt1 paired end (rt_2)	chr1	91.49	94	8	0	4	97	45372690	45372783	7e-27	123
LOW	931	NODE_350_length_90_cov_3.600000	Tnt1 paired end (rt_2)	chr1	86.84	76	9	1	7	81	45416144	45416219	2e-09	63
LOW	932	NODE_347_length_70_cov_1.300000	Tnt1 paired end (rt_2)	chr1	88.89	45	5	0	4	48	45425942	45425898	3e-05	50
LOW	933	NODE_122_length_291_cov_5.841924	Tnt1 paired end (rt_2)	chr1	96.97	33	1	0	31	63	45490613	45490645	4e-07	58
LOW	934	NODE_350_length_90_cov_3.600000	Tnt1 paired end (rt_2)	chr1	85.71	98	12	2	7	102	45517233	45517330	1e-10	67
LOW	935	NODE_86_length_209_cov_5.708134	Tnt1 paired end (rt_2)	chr1	84.62	130	16	2	55	180	45563173	45563044	3e-16	87
LOW	936	NODE_122_length_291_cov_5.841924	Tnt1 paired end (rt_2)	chr1	96.83	63	2	0	1	63	45575834	45575896	1e-22	109
LOW	937	NODE_347_length_70_cov_1.300000	Tnt1 paired end (rt_2)	chr1	87.5	48	6	0	1	48	45659353	45659400	0.0001	48
LOW	938	NODE_298_length_132_cov_2.083333	Tnt1 paired end (rt_2)	chr1	90.91	44	4	0	58	101	45750008	45749965	8e-07	56
LOW	938	NODE_347_length_70_cov_1.300000	Tnt1 paired end (rt_2)	chr1	88.89	90	10	0	1	90	45750832	45750921	3e-20	99
LOW	939	NODE_102_length_337_cov_4.931751	Tnt1 paired end (rt_2)	chr1	92.11	38	3	0	53	90	45807075	45807112	3e-05	52
LOW	940	NODE_21_length_254_cov_5.507874	Tnt1 paired end (rt_2)	chr1	96.67	30	1	0	169	198	45869367	45869338	2e-05	52
LOW	941	NODE_37_length_195_cov_10.210257	Tnt1 paired end (rt_2)	chr1	87.01	77	10	0	32	108	45968685	45968761	5e-12	73
LOW	942	NODE_45_length_233_cov_1.489270	Tnt1 paired end (rt_2)	chr1	92.86	42	3	0	161	202	45975904	45975863	9e-08	60
LOW	943	NODE_350_length_90_cov_3.600000	Tnt1 paired end (rt_2)	chr1	92.11	38	3	0	63	100	46021902	46021939	8e-06	52
LOW	944	NODE_122_length_291_cov_5.841924	Tnt1 paired end (rt_2)	chr1	93.94	33	2	0	31	63	46158248	46158280	0.0001	50
LOW	945	NODE_350_length_90_cov_3.600000	Tnt1 paired end (rt_2)	chr1	91.58	95	6	2	10	102	46161091	46161185	4e-23	109
LOW	946	NODE_136_length_216_cov_3.574074	Tnt1 paired end (rt_2)	chr1	90	40	4	0	158	197	46166555	46166594	0.0003	48
LOW	947	NODE_122_length_291_cov_5.841924	Tnt1 paired end (rt_2)	chr1	92.86	56	3	1	8	63	46199629	46199683	3e-11	71
LOW	948	NODE_102_length_337_cov_4.931751	Tnt1 paired end (rt_2)	chr1	93.91	115	4	2	5	118	46224676	46224564	2e-37	159
LOW	948	NODE_350_length_90_cov_3.600000	Tnt1 paired end (rt_2)	chr1	95.12	41	2	0	62	102	46225435	46225395	5e-10	65
LOW	949	NODE_257_length_57_cov_2.807018	Tnt1 paired end (rt_2)	chr1	96.77	31	1	0	1	31	46282101	46282071	1e-06	54
LOW	949	NODE_298_length_132_cov_2.083333	Tnt1 paired end (rt_2)	chr1	91.92	99	8	0	54	152	46282241	46282143	4e-30	133
LOW	949	NODE_257_length_57_cov_2.807018	Tnt1 paired end (rt_2)	chr1	100	26	0	0	1	26	46282863	46282888	5e-06	52
LOW	950	NODE_97_length_223_cov_6.192825	Tnt1 paired end (rt_2)	chr1	100	26	0	0	196	221	46313655	46313630	2e-05	52
LOW	951	NODE_283_length_219_cov_4.260274	Tnt1 paired end (rt_2)	chr1	90.82	98	7	2	87	183	46348479	46348383	4e-22	107
LOW	952	NODE_71_length_246_cov_4.186992	Tnt1 paired end (rt_2)	chr1	92.31	39	3	0	77	115	46411211	46411173	6e-06	54
LOW	953	NODE_347_length_70_cov_1.300000	Tnt1 paired end (rt_2)	chr1	89.09	55	6	0	1	55	46589487	46589541	7e-09	61
LOW	954	NODE_102_length_337_cov_4.931751	Tnt1 paired end (rt_2)	chr1	89.01	91	9	1	2	91	46601127	46601217	9e-18	93
LOW	955	NODE_71_length_246_cov_4.186992	Tnt1 paired end (rt_2)	chr1	90.09	222	21	1	6	226	46693884	46693663	2e-67	258
LOW	956	NODE_43_length_267_cov_5.823970	Tnt1 paired end (rt_2)	chr1	100	27	0	0	113	139	46759280	46759254	6e-06	54
LOW	957	NODE_97_length_223_cov_6.192825	Tnt1 paired end (rt_2)	chr1	88.3	188	21	1	4	190	46846976	46846789	2e-33	145
LOW	957	NODE_232_length_128_cov_5.468750	Tnt1 paired end (rt_2)	chr1	92.65	136	10	0	3	138	46847130	46846995	2e-47	190
LOW	958	NODE_350_length_90_cov_3.600000	Tnt1 paired end (rt_2)	chr1	88.64	44	5	0	66	109	46867880	46867923	0.0001	48
LOW	959	NODE_298_length_132_cov_2.083333	Tnt1 paired end (rt_2)	chr1	84.21	76	12	0	58	133	46899227	46899152	8e-07	56
LOW	960	NODE_102_length_337_cov_4.931751	Tnt1 paired end (rt_2)	chr1	88.68	53	5	1	168	220	46906134	46906185	0.0001	50
LOW	961	NODE_347_length_70_cov_1.300000	Tnt1 paired end (rt_2)	chr1	87.18	78	9	1	12	89	46930437	46930513	1e-10	67
LOW	962	NODE_225_length_65_cov_4.600000	Tnt1 paired end (rt_2)	chr1	94.29	35	2	0	51	85	46940797	46940763	2e-06	54
LOW	963	NODE_350_length_90_cov_3.600000	Tnt1 paired end (rt_2)	chr1	88.78	98	9	2	7	102	46965845	46965748	1e-17	91
LOW	964	NODE_37_length_195_cov_10.210257	Tnt1 paired end (rt_2)	chr1	92.55	188	14	0	10	197	47022698	47022885	1e-58	228
LOW	965	NODE_122_length_291_cov_5.841924	Tnt1 paired end (rt_2)	chr1	98	50	1	0	14	63	47189882	47189833	3e-17	91
LOW	966	NODE_43_length_267_cov_5.823970	Tnt1 paired end (rt_2)	chr1	90.76	238	21	1	33	269	47222233	47222470	1e-62	242
LOW	967	NODE_97_length_223_cov_6.192825	Tnt1 paired end (rt_2)	chr1	92.31	52	4	0	58	109	47367458	47367509	2e-11	71
LOW	968	NODE_347_length_70_cov_1.300000	Tnt1 paired end (rt_2)	chr1	85.71	56	8	0	1	56	47392475	47392530	0.0001	48
LOW	969	NODE_137_length_106_cov_4.566038	Tnt1 paired end (rt_2)	chr1	87.91	91	11	0	19	109	47398132	47398042	3e-18	93
LOW	970	NODE_350_length_90_cov_3.600000	Tnt1 paired end (rt_2)	chr1	95.12	41	2	0	62	102	47402685	47402725	5e-10	65
LOW	971	NODE_347_length_70_cov_1.300000	Tnt1 paired end (rt_2)	chr1	92	75	6	0	1	75	47551434	47551508	8e-21	101
LOW	972	NODE_102_length_337_cov_4.931751	Tnt1 paired end (rt_2)	chr1	87.18	78	10	0	13	90	47561863	47561940	2e-12	75
LOW	973	NODE_350_length_90_cov_3.600000	Tnt1 paired end (rt_2)	chr1	88.57	105	8	3	7	107	47642947	47643051	1e-17	91
LOW	974	NODE_134_length_140_cov_4.192857	Tnt1 paired end (rt_2)	chr1	87.72	57	6	1	5	61	47703962	47703907	5e-05	50
LOW	975	NODE_185_length_223_cov_4.286995	Tnt1 paired end (rt_2)	chr1	86.44	59	8	0	162	220	47705533	47705475	5e-06	54
LOW	976	NODE_43_length_267_cov_5.823970	Tnt1 paired end (rt_2)	chr1	86.27	102	14	0	113	214	47912443	47912342	3e-17	91
LOW	977	NODE_350_length_90_cov_3.600000	Tnt1 paired end (rt_2)	chr1	87.5	96	10	2	7	100	47930636	47930731	4e-14	79
LOW	978	NODE_283_length_219_cov_4.260274	Tnt1 paired end (rt_2)	chr1	90.98	133	10	2	108	239	47989481	47989612	7e-36	153
LOW	979	NODE_347_length_70_cov_1.300000	Tnt1 paired end (rt_2)	chr1	84.27	89	13	1	1	89	48003551	48003638	1e-07	58
LOW	980	NODE_283_length_219_cov_4.260274	Tnt1 paired end (rt_2)	chr1	86.15	65	8	1	116	179	48040529	48040465	8e-05	50
LOW	981	NODE_45_length_233_cov_1.489270	Tnt1 paired end (rt_2)	chr1	86.67	60	8	0	187	246	48133071	48133130	1e-06	56
LOW	982	NODE_283_length_219_cov_4.260274	Tnt1 paired end (rt_2)	chr1	82.76	87	15	0	145	231	48148075	48147989	5e-06	54
LOW	983	NODE_43_length_267_cov_5.823970	Tnt1 paired end (rt_2)	chr1	96.08	255	10	0	14	268	48219903	48219649	3e-106	387
LOW	984	NODE_347_length_70_cov_1.300000	Tnt1 paired end (rt_2)	chr1	87.23	47	6	0	4	50	48365642	48365596	0.0004	46
LOW	985	NODE_350_length_90_cov_3.600000	Tnt1 paired end (rt_2)	chr1	90	50	4	1	7	56	48368565	48368517	8e-06	52
LOW	986	NODE_43_length_267_cov_5.823970	Tnt1 paired end (rt_2)	chr1	80.6	232	30	3	14	244	48376158	48376375	3e-23	111
LOW	987	NODE_188_length_207_cov_5.053140	Tnt1 paired end (rt_2)	chr1	88.68	53	6	0	69	121	48389995	48390047	3e-07	58
LOW	988	NODE_37_length_195_cov_10.210257	Tnt1 paired end (rt_2)	chr1	94.02	184	11	0	10	193	48392538	48392355	6e-61	236
LOW	988	NODE_233_length_47_cov_1.063830	Tnt1 paired end (rt_2)	chr1	94.29	35	2	0	24	58	48392580	48392546	1e-06	54
LOW	989	NODE_122_length_291_cov_5.841924	Tnt1 paired end (rt_2)	chr1	100	63	0	0	1	63	48442698	48442636	2e-27	125
LOW	990	NODE_283_length_219_cov_4.260274	Tnt1 paired end (rt_2)	chr1	90.48	63	6	0	116	178	48450654	48450592	3e-13	77
LOW	991	NODE_122_length_291_cov_5.841924	Tnt1 paired end (rt_2)	chr1	92.16	51	4	0	13	63	48519114	48519064	1e-10	69
LOW	992	NODE_283_length_219_cov_4.260274	Tnt1 paired end (rt_2)	chr1	88.89	45	5	0	149	193	48548019	48547975	8e-05	50
LOW	993	NODE_350_length_90_cov_3.600000	Tnt1 paired end (rt_2)	chr1	86.73	98	11	2	7	102	48638637	48638540	6e-13	75
LOW	994	NODE_102_length_337_cov_4.931751	Tnt1 paired end (rt_2)	chr1	93.28	119	7	1	5	122	48708333	48708215	3e-39	165
LOW	995	NODE_43_length_267_cov_5.823970	Tnt1 paired end (rt_2)	chr1	84.62	104	16	0	141	244	48897053	48896950	1e-13	79
LOW	995	NODE_350_length_90_cov_3.600000	Tnt1 paired end (rt_2)	chr1	84.69	98	13	2	7	102	48897082	48897179	3e-08	60
LOW	995	NODE_43_length_267_cov_5.823970	Tnt1 paired end (rt_2)	chr1	96.43	28	1	0	122	149	48897218	48897191	0.0004	48
LOW	996	NODE_233_length_47_cov_1.063830	Tnt1 paired end (rt_2)	chr1	91.43	35	3	0	24	58	48900639	48900673	0.0003	46
LOW	997	NODE_188_length_207_cov_5.053140	Tnt1 paired end (rt_2)	chr1	88.89	54	6	0	68	121	48962142	48962089	8e-08	60
LOW	998	NODE_102_length_337_cov_4.931751	Tnt1 paired end (rt_2)	chr1	90.2	102	9	1	5	105	49001511	49001410	2e-24	115
LOW	999	NODE_257_length_57_cov_2.807018	Tnt1 paired end (rt_2)	chr1	96.97	33	1	0	1	33	49093071	49093039	9e-08	58
LOW	999	NODE_298_length_132_cov_2.083333	Tnt1 paired end (rt_2)	chr1	94.94	79	4	0	54	132	49093211	49093133	1e-27	125
LOW	1000	NODE_350_length_90_cov_3.600000	Tnt1 paired end (rt_2)	chr1	95.12	41	1	1	62	102	49253657	49253618	1e-07	58
LOW	1001	NODE_122_length_291_cov_5.841924	Tnt1 paired end (rt_2)	chr1	88.24	51	6	0	14	64	49261160	49261110	7e-06	54
LOW	1002	NODE_86_length_209_cov_5.708134	Tnt1 paired end (rt_2)	chr1	86.46	96	11	1	40	133	49403594	49403499	2e-14	81
LOW	1003	NODE_350_length_90_cov_3.600000	Tnt1 paired end (rt_2)	chr1	94.12	34	2	0	64	97	49425002	49425035	8e-06	52
LOW	1004	NODE_347_length_70_cov_1.300000	Tnt1 paired end (rt_2)	chr1	87.5	48	6	0	1	48	49652174	49652221	0.0001	48
LOW	1005	NODE_43_length_267_cov_5.823970	Tnt1 paired end (rt_2)	chr1	92.58	256	19	0	15	270	49805512	49805257	6e-83	309
LOW	1006	NODE_86_length_209_cov_5.708134	Tnt1 paired end (rt_2)	chr1	89.47	76	6	1	106	179	49822613	49822688	2e-14	81
LOW	1007	NODE_37_length_195_cov_10.210257	Tnt1 paired end (rt_2)	chr1	93.48	184	12	0	10	193	49902464	49902647	6e-61	236
LOW	1007	NODE_43_length_267_cov_5.823970	Tnt1 paired end (rt_2)	chr1	89.13	92	10	0	126	217	49903604	49903695	7e-21	103
LOW	1008	NODE_298_length_132_cov_2.083333	Tnt1 paired end (rt_2)	chr1	95.45	44	2	0	58	101	49955513	49955470	1e-11	71
LOW	1009	NODE_307_length_185_cov_3.324324	Tnt1 paired end (rt_2)	chr1	92.68	41	3	0	145	185	49996530	49996570	3e-07	58
LOW	1010	NODE_122_length_291_cov_5.841924	Tnt1 paired end (rt_2)	chr1	94	50	2	1	14	63	49999373	49999325	4e-10	67
LOW	1011	NODE_71_length_246_cov_4.186992	Tnt1 paired end (rt_2)	chr1	91.06	179	16	0	7	185	50002432	50002254	2e-58	228
LOW	1011	NODE_307_length_185_cov_3.324324	Tnt1 paired end (rt_2)	chr1	92	50	4	0	136	185	50002916	50002965	3e-10	67
LOW	1011	NODE_71_length_246_cov_4.186992	Tnt1 paired end (rt_2)	chr1	89.09	220	24	0	7	226	50003222	50003003	7e-64	246
LOW	1012	NODE_43_length_267_cov_5.823970	Tnt1 paired end (rt_2)	chr1	90.22	92	9	0	126	217	50014480	50014571	3e-23	111
LOW	1013	NODE_298_length_132_cov_2.083333	Tnt1 paired end (rt_2)	chr1	93.67	79	5	0	54	132	50062373	50062295	2e-25	117
LOW	1013	NODE_257_length_57_cov_2.807018	Tnt1 paired end (rt_2)	chr1	100	26	0	0	1	26	50063018	50063043	5e-06	52
LOW	1014	NODE_232_length_128_cov_5.468750	Tnt1 paired end (rt_2)	chr1	92.96	142	10	0	3	144	50096794	50096935	5e-51	202
LOW	1014	NODE_97_length_223_cov_6.192825	Tnt1 paired end (rt_2)	chr1	85.84	219	30	1	4	221	50096948	50097166	7e-33	143
LOW	1015	NODE_350_length_90_cov_3.600000	Tnt1 paired end (rt_2)	chr1	91.67	36	3	0	21	56	50103951	50103916	0.0001	48
LOW	1016	NODE_347_length_70_cov_1.300000	Tnt1 paired end (rt_2)	chr1	84	75	11	1	1	75	50107695	50107622	0.0004	46
LOW	1017	NODE_350_length_90_cov_3.600000	Tnt1 paired end (rt_2)	chr1	94	50	3	0	7	56	50119076	50119027	6e-13	75
LOW	1018	NODE_347_length_70_cov_1.300000	Tnt1 paired end (rt_2)	chr1	88.89	45	5	0	4	48	50165975	50165931	3e-05	50
LOW	1019	NODE_122_length_291_cov_5.841924	Tnt1 paired end (rt_2)	chr1	96.97	33	1	0	31	63	50211123	50211155	4e-07	58
LOW	1020	NODE_103_length_221_cov_6.597285	Tnt1 paired end (rt_2)	chr1	92.11	38	3	0	118	155	50290431	50290394	2e-05	52
LOW	1021	NODE_43_length_267_cov_5.823970	Tnt1 paired end (rt_2)	chr1	87.8	123	15	0	122	244	50295851	50295973	2e-27	125
LOW	1022	NODE_103_length_221_cov_6.597285	Tnt1 paired end (rt_2)	chr1	96.43	28	1	0	128	155	50326221	50326194	0.0003	48
LOW	1023	NODE_122_length_291_cov_5.841924	Tnt1 paired end (rt_2)	chr1	93.94	33	2	0	31	63	50455686	50455718	0.0001	50
LOW	1024	NODE_188_length_207_cov_5.053140	Tnt1 paired end (rt_2)	chr1	91.84	49	4	0	73	121	50460632	50460680	1e-09	65
LOW	1025	NODE_43_length_267_cov_5.823970	Tnt1 paired end (rt_2)	chr1	88.31	231	25	2	36	266	50481300	50481528	2e-46	188
LOW	1026	NODE_350_length_90_cov_3.600000	Tnt1 paired end (rt_2)	chr1	93.02	43	3	0	62	104	50533116	50533074	9e-09	61
LOW	1027	NODE_43_length_267_cov_5.823970	Tnt1 paired end (rt_2)	chr1	94.98	259	13	0	12	270	50539258	50539516	5e-99	363
LOW	1028	NODE_122_length_291_cov_5.841924	Tnt1 paired end (rt_2)	chr1	100	33	0	0	31	63	50615060	50615092	2e-09	65
LOW	1029	NODE_347_length_70_cov_1.300000	Tnt1 paired end (rt_2)	chr1	90.24	41	4	0	8	48	50730823	50730863	3e-05	50
LOW	1030	NODE_350_length_90_cov_3.600000	Tnt1 paired end (rt_2)	chr1	84.69	98	13	2	7	102	50746816	50746719	3e-08	60
LOW	1031	NODE_43_length_267_cov_5.823970	Tnt1 paired end (rt_2)	chr1	96.89	257	8	0	14	270	50876364	50876620	9e-110	398
LOW	1032	NODE_122_length_291_cov_5.841924	Tnt1 paired end (rt_2)	chr1	93.94	33	2	0	31	63	50888687	50888719	0.0001	50
LOW	1033	NODE_350_length_90_cov_3.600000	Tnt1 paired end (rt_2)	chr1	89.74	78	7	1	26	102	50899495	50899572	2e-15	83
LOW	1034	NODE_122_length_291_cov_5.841924	Tnt1 paired end (rt_2)	chr1	92.45	53	4	0	11	63	51081526	51081474	7e-12	73
LOW	1035	NODE_102_length_337_cov_4.931751	Tnt1 paired end (rt_2)	chr1	88.46	78	9	0	13	90	51139822	51139899	9e-15	83
LOW	1036	NODE_122_length_291_cov_5.841924	Tnt1 paired end (rt_2)	chr1	93.94	33	2	0	31	63	51325652	51325620	0.0001	50
LOW	1037	NODE_71_length_246_cov_4.186992	Tnt1 paired end (rt_2)	chr1	89.04	219	24	0	8	226	51373020	51372802	3e-63	244
LOW	1038	NODE_330_length_79_cov_2.468354	Tnt1 paired end (rt_2)	chr1	87.27	55	7	0	4	58	51381303	51381357	2e-06	54
LOW	1038	NODE_299_length_96_cov_1.770833	Tnt1 paired end (rt_2)	chr1	88.89	45	5	0	10	54	51381644	51381600	3e-05	50
LOW	1038	NODE_295_length_114_cov_2.394737	Tnt1 paired end (rt_2)	chr1	87.5	56	7	0	68	123	51381708	51381653	7e-07	56
LOW	1039	NODE_316_length_103_cov_4.242718	Tnt1 paired end (rt_2)	chr1	87.1	62	8	0	5	66	51407543	51407604	4e-08	60
LOW	1040	NODE_283_length_219_cov_4.260274	Tnt1 paired end (rt_2)	chr1	86.73	113	7	3	78	183	51409973	51410084	2e-17	91
LOW	1041	NODE_347_length_70_cov_1.300000	Tnt1 paired end (rt_2)	chr1	89.89	89	9	0	1	89	51418338	51418426	5e-22	105
LOW	1042	NODE_350_length_90_cov_3.600000	Tnt1 paired end (rt_2)	chr1	86.57	67	8	1	39	104	51509712	51509646	2e-06	54
LOW	1043	NODE_188_length_207_cov_5.053140	Tnt1 paired end (rt_2)	chr1	88.46	52	6	0	70	121	51666914	51666863	1e-06	56
LOW	1044	NODE_330_length_79_cov_2.468354	Tnt1 paired end (rt_2)	chr1	92.16	51	4	0	4	54	51756604	51756654	3e-11	69
LOW	1044	NODE_316_length_103_cov_4.242718	Tnt1 paired end (rt_2)	chr1	85	80	12	0	8	87	51756737	51756816	2e-09	63
LOW	1044	NODE_295_length_114_cov_2.394737	Tnt1 paired end (rt_2)	chr1	90.24	41	4	0	1	41	51757067	51757027	4e-05	50
LOW	1045	NODE_330_length_79_cov_2.468354	Tnt1 paired end (rt_2)	chr1	92.86	56	4	0	3	58	51762779	51762834	3e-14	79
LOW	1045	NODE_295_length_114_cov_2.394737	Tnt1 paired end (rt_2)	chr1	94.12	34	2	0	68	101	51763183	51763150	1e-05	52
LOW	1046	NODE_316_length_103_cov_4.242718	Tnt1 paired end (rt_2)	chr1	86.67	60	8	0	20	79	51832425	51832366	6e-07	56
LOW	1047	NODE_330_length_79_cov_2.468354	Tnt1 paired end (rt_2)	chr1	88.89	45	5	0	4	48	51838066	51838022	3e-05	50
LOW	1048	NODE_295_length_114_cov_2.394737	Tnt1 paired end (rt_2)	chr1	96.55	29	1	0	1	29	51854680	51854708	4e-05	50
LOW	1048	NODE_316_length_103_cov_4.242718	Tnt1 paired end (rt_2)	chr1	86.11	72	10	0	8	79	51855011	51854940	2e-09	63
LOW	1048	NODE_330_length_79_cov_2.468354	Tnt1 paired end (rt_2)	chr1	85.45	55	8	0	4	58	51855150	51855096	0.0004	46
LOW	1049	NODE_295_length_114_cov_2.394737	Tnt1 paired end (rt_2)	chr1	96.43	28	1	0	1	28	51858337	51858364	0.0002	48
LOW	1049	NODE_316_length_103_cov_4.242718	Tnt1 paired end (rt_2)	chr1	86.25	80	11	0	8	87	51858670	51858591	1e-11	71
LOW	1049	NODE_330_length_79_cov_2.468354	Tnt1 paired end (rt_2)	chr1	88.89	54	6	0	4	57	51858809	51858756	3e-08	60
LOW	1050	NODE_347_length_70_cov_1.300000	Tnt1 paired end (rt_2)	chr1	88.89	45	5	0	4	48	51872068	51872112	3e-05	50
LOW	1051	NODE_43_length_267_cov_5.823970	Tnt1 paired end (rt_2)	chr1	87.84	148	14	2	43	189	51924808	51924952	1e-19	99
LOW	1052	NODE_350_length_90_cov_3.600000	Tnt1 paired end (rt_2)	chr1	95	40	2	0	63	102	51933553	51933514	2e-09	63
LOW	1053	NODE_257_length_57_cov_2.807018	Tnt1 paired end (rt_2)	chr1	93.18	44	3	0	1	44	51935269	51935312	1e-09	63
LOW	1054	NODE_350_length_90_cov_3.600000	Tnt1 paired end (rt_2)	chr1	89.9	99	9	1	7	104	51942399	51942301	4e-23	109
LOW	1055	NODE_257_length_57_cov_2.807018	Tnt1 paired end (rt_2)	chr1	93.55	31	2	0	4	34	51993474	51993444	0.0003	46
LOW	1056	NODE_43_length_267_cov_5.823970	Tnt1 paired end (rt_2)	chr1	82.86	105	18	0	113	217	52024189	52024085	2e-09	65
LOW	1057	NODE_350_length_90_cov_3.600000	Tnt1 paired end (rt_2)	chr1	84.85	66	10	0	19	84	52099342	52099277	8e-06	52
LOW	1058	NODE_43_length_267_cov_5.823970	Tnt1 paired end (rt_2)	chr1	82.22	135	17	2	113	247	52163557	52163684	3e-11	71
LOW	1059	NODE_350_length_90_cov_3.600000	Tnt1 paired end (rt_2)	chr1	94.59	37	2	0	68	104	52202319	52202355	1e-07	58
LOW	1060	NODE_97_length_223_cov_6.192825	Tnt1 paired end (rt_2)	chr1	88.58	219	24	1	4	221	52222943	52222725	8e-45	182
LOW	1060	NODE_232_length_128_cov_5.468750	Tnt1 paired end (rt_2)	chr1	93.38	136	9	0	3	138	52223097	52222962	8e-50	198
LOW	1061	NODE_71_length_246_cov_4.186992	Tnt1 paired end (rt_2)	chr1	90.43	209	20	0	7	215	52250205	52250413	8e-67	256
LOW	1061	NODE_307_length_185_cov_3.324324	Tnt1 paired end (rt_2)	chr1	90	40	4	0	146	185	52250501	52250462	0.0003	48
LOW	1061	NODE_71_length_246_cov_4.186992	Tnt1 paired end (rt_2)	chr1	92.52	107	8	0	109	215	52250644	52250750	1e-34	149
LOW	1061	NODE_307_length_185_cov_3.324324	Tnt1 paired end (rt_2)	chr1	90	40	4	0	146	185	52250838	52250799	0.0003	48
LOW	1061	NODE_71_length_246_cov_4.186992	Tnt1 paired end (rt_2)	chr1	92.52	107	8	0	109	215	52250981	52251087	1e-34	149
LOW	1061	NODE_307_length_185_cov_3.324324	Tnt1 paired end (rt_2)	chr1	90	40	4	0	146	185	52251175	52251136	0.0003	48
LOW	1062	NODE_283_length_219_cov_4.260274	Tnt1 paired end (rt_2)	chr1	86.25	80	10	1	152	231	52284731	52284809	5e-09	63
LOW	1063	NODE_350_length_90_cov_3.600000	Tnt1 paired end (rt_2)	chr1	87.63	97	10	2	7	101	52369702	52369606	9e-15	81
LOW	1064	NODE_43_length_267_cov_5.823970	Tnt1 paired end (rt_2)	chr1	95.72	257	11	0	14	270	52378989	52379245	1e-102	375
LOW	1065	NODE_350_length_90_cov_3.600000	Tnt1 paired end (rt_2)	chr1	85.57	97	13	1	7	102	52426879	52426975	2e-12	73
LOW	1066	NODE_122_length_291_cov_5.841924	Tnt1 paired end (rt_2)	chr1	93.75	32	2	0	31	62	52633607	52633576	0.0004	48
LOW	1067	NODE_43_length_267_cov_5.823970	Tnt1 paired end (rt_2)	chr1	89.61	77	8	0	113	189	52688693	52688617	1e-16	89
LOW	1068	NODE_185_length_223_cov_4.286995	Tnt1 paired end (rt_2)	chr1	88.46	52	6	0	162	213	52779799	52779850	1e-06	56
LOW	1069	NODE_347_length_70_cov_1.300000	Tnt1 paired end (rt_2)	chr1	90.91	55	5	0	1	55	52839869	52839923	3e-11	69
LOW	1070	NODE_225_length_65_cov_4.600000	Tnt1 paired end (rt_2)	chr1	93.55	31	2	0	19	49	52903209	52903239	0.0004	46
LOW	1070	NODE_283_length_219_cov_4.260274	Tnt1 paired end (rt_2)	chr1	83.84	99	14	2	86	183	52903211	52903308	5e-06	54
LOW	1071	NODE_122_length_291_cov_5.841924	Tnt1 paired end (rt_2)	chr1	98	50	0	1	14	62	52955223	52955272	7e-15	83
LOW	1072	NODE_103_length_221_cov_6.597285	Tnt1 paired end (rt_2)	chr1	91.89	37	3	0	119	155	52957105	52957069	8e-05	50
LOW	1073	35490461	hybrid (lt_1)	chr2	88.75	80	9	0	7	86	5589873	5589952	1e-16	87
LOW	1074	8198084	hybrid (lt_1)	chr2	100	27	0	0	64	90	7461676	7461702	2e-06	54
LOW	1074	40890814	hybrid (lt_1)	chr2	100	28	0	0	5	32	7461703	7461676	4e-07	56
LOW	1074	88813769	hybrid (lt_1)	chr2	100	28	0	0	8	35	7461703	7461676	4e-07	56
LOW	1074	72184950	hybrid (rt_1)	chr2	100	28	0	0	31	58	7461676	7461703	3e-07	56
LOW	1074	21806130	hybrid (rt_1)	chr2	100	28	0	0	2	29	7461703	7461676	1e-07	56
LOW	1075	17652048	hybrid (lt_2)	chr2	97.44	39	1	0	52	90	12256919	12256957	3e-11	69
LOW	1075	23465494	hybrid (lt_2)	chr2	97.73	44	1	0	47	90	12256919	12256962	3e-14	79
LOW	1075	51018340	hybrid (lt_2)	chr2	97.37	38	1	0	53	90	12256919	12256956	1e-10	67
LOW	1075	62601343	hybrid (lt_2)	chr2	97.83	46	1	0	45	90	12256919	12256964	2e-15	83
LOW	1075	65148948	hybrid (lt_2)	chr2	98.48	66	1	0	25	90	12256919	12256984	2e-27	123
LOW	1075	66241544	hybrid (lt_2)	chr2	98.57	70	1	0	20	89	12256919	12256988	9e-30	131
LOW	1075	67603228	hybrid (lt_2)	chr2	98.46	65	1	0	26	90	12256919	12256983	8e-27	121
LOW	1075	81265201	hybrid (lt_2)	chr2	97.22	36	1	0	55	90	12256919	12256954	2e-09	63
LOW	1075	63768461	hybrid (lt_2)	chr2	97.96	49	1	0	1	49	12256967	12256919	3e-17	89
LOW	1075	48073661	hybrid (lt_2)	chr2	98.08	52	1	0	1	52	12256970	12256919	5e-19	95
LOW	1075	20054488	hybrid (lt_2)	chr2	98.11	53	1	0	1	53	12256971	12256919	1e-19	97
LOW	1075	93388985	hybrid (lt_2)	chr2	98.18	55	1	0	1	55	12256973	12256919	8e-21	101
LOW	1075	56221297	hybrid (lt_2)	chr2	98.44	64	1	0	1	64	12256982	12256919	3e-26	119
LOW	1075	13543092	hybrid (rt_2)	chr2	98.41	63	1	0	28	90	12256919	12256981	1e-25	117
LOW	1075	18381484	hybrid (rt_2)	chr2	98	50	1	0	41	90	12256919	12256968	7e-18	91
LOW	1075	54413672	hybrid (rt_2)	chr2	97.56	41	1	0	50	90	12256919	12256959	2e-12	73
LOW	1075	59729232	hybrid (rt_2)	chr2	98.41	63	1	0	28	90	12256919	12256981	1e-25	117
LOW	1075	83402757	hybrid (rt_2)	chr2	97.87	47	1	0	44	90	12256919	12256965	5e-16	85
LOW	1075	33492382	hybrid (rt_2)	chr2	97.83	46	1	0	1	46	12256964	12256919	2e-15	83
LOW	1075	44972712	hybrid (rt_2)	chr2	98.57	70	1	0	1	70	12256988	12256919	9e-30	131
LOW	1076	51927572	hybrid (lt_1)	chr2	100	32	0	0	1	32	17839254	17839223	2e-09	63
LOW	1077	6501907	hybrid (lt_2)	chr2	97.78	90	2	0	1	90	20927934	20927845	2e-39	163
LOW	1077	40719067	hybrid (rt_2)	chr2	95.35	86	3	1	5	90	20927908	20927992	9e-30	131
LOW	1077	58239004	hybrid (rt_2)	chr2	97.78	90	2	0	1	90	20927934	20927845	2e-39	163
LOW	1077	67645578	hybrid (rt_2)	chr2	97.78	90	2	0	1	90	20927934	20927845	2e-39	163
LOW	1077	11754913	hybrid (rt_2)	chr2	97.78	90	2	0	1	90	20927935	20927846	2e-39	163
LOW	1078	59548729	hybrid (lt_1)	chr2	98.36	61	1	0	30	90	25419398	25419458	2e-24	113
LOW	1078	35389868	hybrid (lt_1)	chr2	100	26	0	0	1	26	25419423	25419398	6e-06	52
LOW	1078	77651038	hybrid (lt_1)	chr2	100	50	0	0	1	50	25419447	25419398	3e-20	99
LOW	1078	88153649	hybrid (rt_1)	chr2	100	42	0	0	30	71	25419398	25419439	1e-15	83
LOW	1078	87053239	hybrid (rt_1)	chr2	100	24	0	0	1	24	25419421	25419398	7e-05	48
LOW	1078	73651756	hybrid (rt_1)	chr2	100	31	0	0	1	31	25419428	25419398	4e-09	61
LOW	1078	10728681	hybrid (rt_1)	chr2	100	30	0	0	1	30	25419434	25419405	5e-09	60
LOW	1078	47943600	hybrid (rt_1)	chr2	100	37	0	0	1	37	25419434	25419398	8e-13	73
LOW	1078	86300630	hybrid (rt_1)	chr2	100	44	0	0	1	44	25419441	25419398	8e-17	87
LOW	1079	NODE_46_length_70_cov_1.828571	hybrid paired end (rt_2)	chr2	97.1	69	0	1	24	90	28452600	28452532	2e-12	73
LOW	1079	69846343	hybrid (lt_2)	chr2	96.74	92	1	1	1	90	28452287	28452378	2e-36	153
LOW	1079	21973008	hybrid (lt_2)	chr2	96.74	92	1	1	1	90	28452290	28452381	2e-36	153
LOW	1080	35499242	hybrid (lt_2)	chr2	97.78	90	2	0	1	90	28522158	28522069	8e-27	121
LOW	1080	88922840	hybrid (rt_2)	chr2	97.78	90	2	0	1	90	28522140	28522051	8e-27	121
LOW	1081	26337171	hybrid (rt_1)	chr2	96.3	27	1	0	10	36	29259548	29259574	0.0001	46
LOW	1082	25227619	hybrid (lt_2)	chr2	96.67	90	2	1	1	90	36182933	36183021	1e-34	147
LOW	1082	66754512	hybrid (lt_2)	chr2	97.7	87	1	1	4	90	36182951	36183036	4e-35	149
LOW	1082	45701667	hybrid (lt_2)	chr2	98.89	90	1	0	1	90	36182965	36182876	1e-41	170
LOW	1083	NODE_2_length_245_cov_6.734694	Tnt1 paired end (rt_1)	chr3	98.38	247	4	0	2	248	7460071	7459825	2e-113	410
LOW	1084	NODE_52_length_105_cov_3.942857	hybrid paired end (rt_2)	chr3	98.96	96	1	0	30	125	8516886	8516981	4e-45	182
LOW	1085	5873604	hybrid (rt_1)	chr3	100	24	0	0	1	24	8950492	8950469	1e-05	48
LOW	1086	48563378	hybrid (lt_1)	chr3	100	23	0	0	1	23	10571171	10571149	0.0004	46
LOW	1086	50136310	hybrid (rt_1)	chr3	100	23	0	0	29	51	10571149	10571171	0.0002	46
LOW	1087	NODE_197_length_113_cov_3.619469	Tnt1 paired end (lt_1)	chr3	88.89	72	7	1	1	71	23475823	23475752	1e-11	71
LOW	1088	73683031	hybrid (lt_2)	chr3	95	80	4	0	11	90	30212950	30212871	1e-28	127
LOW	1088	61242784	hybrid (rt_2)	chr3	92.5	80	6	0	11	90	30212950	30212871	8e-24	111
LOW	1089	47735479	hybrid (rt_1)	chr3	97.78	45	1	0	2	46	30406974	30406930	3e-15	81
LOW	1090	21004852	hybrid (lt_2)	chr3	95.24	42	2	0	1	42	33069510	33069551	1e-10	67
LOW	1090	90025087	hybrid (lt_2)	chr3	95.45	44	2	0	47	90	33069551	33069508	7e-12	71
LOW	1090	17576370	hybrid (rt_2)	chr3	95.24	42	2	0	49	90	33069551	33069510	1e-10	67
LOW	1090	61909833	hybrid (rt_2)	chr3	95.65	46	2	0	45	90	33069551	33069506	4e-13	75
LOW	1091	55429196	hybrid (rt_2)	chr3	100	29	0	0	1	29	41873470	41873442	1e-07	58
LOW	1091	72552510	hybrid (rt_2)	chr3	100	30	0	0	4	33	41873471	41873442	3e-08	60
LOW	1092	50432090	hybrid (lt_2)	chr3	94.03	67	4	0	1	67	45334149	45334083	8e-21	101
LOW	1093	73922949	hybrid (rt_1)	chr3	100	57	0	0	6	62	49866574	49866630	1e-24	113
LOW	1094	NODE_58_length_156_cov_2.461539	hybrid paired end (rt_1)	chr3	92.86	84	5	1	94	176	54769796	54769879	2e-23	111
LOW	1094	NODE_61_length_87_cov_2.206897	hybrid paired end (rt_2)	chr3	92.75	69	4	1	40	107	54769796	54769864	4e-17	89
LOW	1095	54964786	hybrid (rt_2)	chr4	98.89	90	1	0	1	90	3748636	3748725	1e-41	170
LOW	1095	85983021	hybrid (rt_2)	chr4	100	90	0	0	1	90	3748666	3748577	4e-44	178
LOW	1096	NODE_2_length_373_cov_4.166220	Tnt1 paired end (lt_1)	chr4	97.3	259	7	0	118	376	3901402	3901144	3e-113	410
LOW	1097	999727	hybrid (lt_2)	chr4	97.78	90	2	0	1	90	7284117	7284206	2e-39	163
LOW	1097	62804027	hybrid (lt_2)	chr4	97.78	90	2	0	1	90	7284117	7284206	2e-39	163
LOW	1097	87016262	hybrid (rt_2)	chr4	97.78	90	2	0	1	90	7284117	7284206	2e-39	163
LOW	1098	NODE_57_length_121_cov_3.314049	hybrid paired end (rt_1)	chr4	88.89	90	9	1	48	136	8841604	8841515	1e-17	91
LOW	1099	NODE_19_length_132_cov_5.265152	hybrid paired end (rt_1)	chr4	92.76	152	11	0	1	152	11845060	11845211	1e-42	174
LOW	1099	NODE_7_length_113_cov_5.469027	hybrid paired end (rt_2)	chr4	93.6	125	8	0	6	130	11845074	11845198	9e-34	145
LOW	1100	NODE_178_length_137_cov_1.474452	Tnt1 paired end (rt_1)	chr4	97.22	144	3	1	2	144	16925322	16925465	4e-64	246
LOW	1101	NODE_76_length_70_cov_1.942857	hybrid paired end (rt_2)	chr4	92.75	69	5	0	22	90	17258276	17258344	1e-19	97
LOW	1102	84225022	hybrid (rt_2)	chr4	100	39	0	0	52	90	18140105	18140067	1e-13	77
LOW	1102	5878448	hybrid (rt_2)	chr4	97.44	39	1	0	29	67	18140106	18140144	3e-11	69
LOW	1103	NODE_263_length_70_cov_2.000000	Tnt1 paired end (rt_1)	chr4	85.56	90	13	0	1	90	22645197	22645286	4e-13	75
LOW	1103	NODE_24_length_70_cov_1.871429	hybrid paired end (rt_2)	chr4	89.09	55	6	0	25	79	22645197	22645251	7e-09	61
LOW	1104	3103479	hybrid (rt_1)	chr4	100	21	0	0	1	21	23024218	23024198	0.0004	42
LOW	1104	3853020	hybrid (rt_1)	chr4	100	21	0	0	1	21	23024218	23024198	0.0004	42
LOW	1104	7186405	hybrid (rt_1)	chr4	100	21	0	0	5	25	23024218	23024198	0.0008	42
LOW	1105	NODE_250_length_107_cov_2.523365	Tnt1 paired end (rt_1)	chr4	92.86	42	3	0	81	122	23165705	23165664	4e-08	60
LOW	1106	NODE_49_length_70_cov_2.000000	hybrid paired end (rt_2)	chr4	97.78	90	1	1	1	90	29441079	29440991	6e-37	155
LOW	1106	23923258	hybrid (lt_2)	chr4	98.89	90	1	0	1	90	29440595	29440684	1e-41	170
LOW	1106	46168871	hybrid (lt_2)	chr4	98.89	90	1	0	1	90	29440595	29440684	1e-41	170
LOW	1107	36592244	hybrid (lt_2)	chr4	97.78	90	2	0	1	90	35734513	35734424	2e-39	163
LOW	1108	NODE_90_length_70_cov_1.700000	hybrid paired end (rt_1)	chr4	98.89	90	1	0	1	90	35914006	35913917	1e-41	170
LOW	1109	56297025	hybrid (rt_2)	chr4	100	23	0	0	14	36	46354611	46354633	0.0004	46
LOW	1110	NODE_25_length_70_cov_1.914286	hybrid paired end (rt_2)	chr4	90.7	86	8	0	3	88	47361916	47362001	1e-22	107
LOW	1111	72907402	hybrid (rt_1)	chr4	90	50	2	1	9	58	50399361	50399315	3e-07	56
LOW	1112	53771485	hybrid (lt_2)	chr4	97.78	90	1	1	1	90	51555039	51554951	3e-26	119
LOW	1112	57558794	hybrid (rt_2)	chr4	96.67	90	2	1	1	90	51555039	51554951	8e-24	111
LOW	1113	NODE_89_length_378_cov_3.201058	Tnt1 paired end (lt_1)	chr4	98.96	384	4	0	1	384	54791370	54790987	0	729
LOW	1113	NODE_236_length_269_cov_2.676580	Tnt1 paired end (rt_1)	chr4	99.27	275	2	0	1	275	54791261	54790987	4e-149	529
LOW	1114	NODE_192_length_122_cov_2.139344	Tnt1 paired end (lt_1)	chr4	90.08	131	12	1	1	130	55226625	55226495	6e-35	149
LOW	1114	NODE_310_length_122_cov_2.139344	Tnt1 paired end (rt_1)	chr4	90.08	131	12	1	1	130	55226625	55226495	6e-35	149
LOW	1115	NODE_45_length_70_cov_2.200000	hybrid paired end (lt_1)	chr5	100	32	0	0	1	32	701644	701675	2e-09	63
LOW	1116	NODE_32_length_95_cov_4.242105	Tnt1 paired end (lt_2)	chr5	97.59	83	2	0	33	115	2785965	2785883	5e-35	149
LOW	1116	NODE_27_length_95_cov_4.242105	hybrid paired end (lt_2)	chr5	97.59	83	2	0	33	115	2785965	2785883	5e-35	149
LOW	1117	NODE_34_length_252_cov_4.650794	Tnt1 paired end (lt_1)	chr5	90.87	252	22	1	1	251	4049315	4049566	3e-69	264
LOW	1117	NODE_24_length_252_cov_6.126984	Tnt1 paired end (rt_1)	chr5	90.87	252	22	1	1	251	4049315	4049566	3e-69	264
LOW	1118	83766682	hybrid (lt_2)	chr5	100	90	0	0	1	90	6796785	6796696	4e-44	178
LOW	1118	87631354	hybrid (lt_2)	chr5	100	90	0	0	1	90	6796787	6796698	4e-44	178
LOW	1118	76298715	hybrid (rt_2)	chr5	100	90	0	0	1	90	6796792	6796703	4e-44	178
LOW	1119	71891736	hybrid (lt_2)	chr5	98	50	1	0	1	50	10142529	10142578	7e-18	91
LOW	1119	55087045	hybrid (lt_2)	chr5	97.96	49	1	0	1	49	10142530	10142578	3e-17	89
LOW	1120	31667887	hybrid (lt_2)	chr5	91.67	48	4	0	43	90	19202290	19202337	2e-09	63
LOW	1120	56348270	hybrid (lt_2)	chr5	90.91	44	4	0	47	90	19202290	19202333	4e-07	56
LOW	1120	63917084	hybrid (lt_2)	chr5	92.86	56	4	0	35	90	19202290	19202345	3e-14	79
LOW	1120	92335728	hybrid (lt_2)	chr5	91.3	46	4	0	45	90	19202290	19202335	3e-08	60
LOW	1120	29268925	hybrid (lt_2)	chr5	90.24	41	4	0	1	41	19202330	19202290	3e-05	50
LOW	1120	52020424	hybrid (rt_2)	chr5	91.67	48	4	0	43	90	19202290	19202337	2e-09	63
LOW	1120	61612982	hybrid (rt_2)	chr5	91.3	46	4	0	45	90	19202290	19202335	3e-08	60
LOW	1120	75883522	hybrid (rt_2)	chr5	91.3	46	4	0	45	90	19202290	19202335	3e-08	60
LOW	1121	71680108	hybrid (lt_2)	chr5	87.5	48	6	0	1	48	20322222	20322175	0.0001	48
LOW	1121	68414601	hybrid (rt_2)	chr5	87.76	49	6	0	42	90	20322175	20322223	3e-05	50
LOW	1121	90782197	hybrid (rt_2)	chr5	88.24	51	6	0	38	88	20322175	20322225	2e-06	54
LOW	1121	65710918	hybrid (rt_2)	chr5	89.74	39	4	0	2	40	20322213	20322175	0.0004	46
LOW	1122	NODE_154_length_146_cov_2.301370	Tnt1 paired end (rt_1)	chr5	97.54	122	3	0	1	122	20857051	20856930	1e-55	218
LOW	1123	35249819	hybrid (rt_2)	chr5	93.55	93	3	1	1	90	25373736	25373828	2e-30	133
LOW	1123	90715762	hybrid (rt_2)	chr5	95.35	86	4	0	5	90	25373758	25373673	4e-32	139
LOW	1124	NODE_63_length_72_cov_2.291667	Tnt1 paired end (lt_1)	chr5	92.11	38	3	0	9	46	31374491	31374454	7e-06	52
LOW	1125	NODE_37_length_406_cov_246.376846	Tnt1 paired end (lt_1)	chr5	86.17	94	13	0	134	227	33811019	33811112	1e-14	83
LOW	1125	NODE_27_length_343_cov_238.921280	Tnt1 paired end (rt_1)	chr5	86.17	94	13	0	71	164	33811019	33811112	9e-15	83
LOW	1126	34650629	hybrid (lt_2)	chr5	100	23	0	0	58	80	34021639	34021661	0.0004	46
LOW	1126	1016280	hybrid (lt_2)	chr5	100	23	0	0	11	33	34021661	34021639	0.0004	46
LOW	1126	18353851	hybrid (rt_2)	chr5	97.7	87	2	0	1	87	34021622	34021708	2e-37	157
LOW	1126	10135721	hybrid (rt_2)	chr5	100	23	0	0	62	84	34021639	34021661	0.0004	46
LOW	1126	53047765	hybrid (rt_2)	chr5	97.78	90	2	0	1	90	34021651	34021562	8e-27	121
LOW	1126	27075183	hybrid (rt_2)	chr5	100	23	0	0	19	41	34021661	34021639	0.0004	46
LOW	1127	77320636	hybrid (lt_1)	chr5	97.37	38	1	0	4	41	37208169	37208206	1e-10	67
LOW	1127	53551359	hybrid (lt_1)	chr5	96.55	29	1	0	1	29	37208178	37208206	3e-05	50
LOW	1127	30003271	hybrid (lt_1)	chr5	97.37	38	1	0	51	88	37208206	37208169	1e-10	67
LOW	1127	39267475	hybrid (lt_1)	chr5	97.37	38	1	0	53	90	37208206	37208169	1e-10	67
LOW	1127	51141114	hybrid (lt_1)	chr5	97.06	34	1	0	57	90	37208206	37208173	3e-08	60
LOW	1127	79557160	hybrid (lt_1)	chr5	97.14	35	1	0	56	90	37208206	37208172	7e-09	61
LOW	1127	81095420	hybrid (rt_1)	chr5	97.37	38	1	0	29	66	37208206	37208169	7e-11	67
LOW	1128	NODE_130_length_76_cov_2.421053	Tnt1 paired end (lt_1)	chr6	97.89	95	2	0	2	96	4116917	4116823	3e-42	172
LOW	1129	79550901	hybrid (rt_2)	chr6	100	90	0	0	1	90	4173534	4173623	4e-44	178
LOW	1130	2453117	hybrid (lt_2)	chr6	97.3	37	1	0	54	90	7458726	7458762	4e-10	65
LOW	1130	33232153	hybrid (lt_2)	chr6	97.3	37	1	0	54	90	7458726	7458762	4e-10	65
LOW	1130	30169153	hybrid (rt_2)	chr6	97.06	34	1	0	57	90	7458726	7458759	3e-08	60
LOW	1131	74861750	hybrid (lt_2)	chr6	94.2	69	4	0	1	69	8437628	8437696	5e-22	105
LOW	1131	15706108	hybrid (rt_2)	chr6	94.37	71	4	0	20	90	8437696	8437626	3e-23	109
LOW	1131	35397987	hybrid (rt_2)	chr6	94.37	71	4	0	20	90	8437696	8437626	3e-23	109
LOW	1131	43676819	hybrid (rt_2)	chr6	94.44	72	4	0	19	90	8437696	8437625	8e-24	111
LOW	1132	NODE_120_length_86_cov_3.941860	Tnt1 paired end (lt_1)	chr6	93.55	31	2	0	75	105	9931210	9931240	0.0005	46
LOW	1133	NODE_17_length_70_cov_1.628571	Tnt1 paired end (lt_2)	chr6	100	43	0	0	48	90	10234305	10234347	5e-16	85
LOW	1133	NODE_6_length_70_cov_1.628571	hybrid paired end (lt_2)	chr6	100	43	0	0	48	90	10234305	10234347	5e-16	85
LOW	1134	NODE_16_length_70_cov_2.000000	Tnt1 paired end (lt_2)	chr6	95.56	90	4	0	1	90	12963006	12962917	1e-34	147
LOW	1134	NODE_3_length_70_cov_2.000000	hybrid paired end (lt_2)	chr6	95.56	90	4	0	1	90	12963006	12962917	1e-34	147
LOW	1135	17257782	hybrid (lt_2)	chr6	98.89	90	1	0	1	90	23907678	23907589	1e-41	170
LOW	1135	59543094	hybrid (lt_2)	chr6	98.89	90	1	0	1	90	23907694	23907605	1e-41	170
LOW	1135	29858364	hybrid (rt_2)	chr6	98.89	90	1	0	1	90	23907589	23907678	1e-41	170
LOW	1135	75289535	hybrid (rt_2)	chr6	98.89	90	1	0	1	90	23907688	23907599	1e-41	170
LOW	1135	15213246	hybrid (rt_2)	chr6	98.89	90	1	0	1	90	23907691	23907602	1e-41	170
LOW	1136	NODE_132_length_155_cov_6.225806	Tnt1 paired end (lt_1)	chr7	94.44	54	3	0	16	69	1709440	1709387	4e-15	83
LOW	1136	NODE_74_length_155_cov_7.580645	Tnt1 paired end (rt_1)	chr7	94.44	54	3	0	16	69	1709440	1709387	4e-15	83
LOW	1137	NODE_68_length_70_cov_1.828571	hybrid paired end (rt_2)	chr7	97.78	90	2	0	1	90	1768025	1768114	2e-39	163
LOW	1137	NODE_50_length_70_cov_2.000000	hybrid paired end (rt_2)	chr7	98.81	84	1	0	1	84	1768124	1768207	4e-38	159
LOW	1137	60701197	hybrid (lt_2)	chr7	97.75	89	2	0	1	89	1768545	1768633	1e-38	161
LOW	1137	78186475	hybrid (lt_2)	chr7	97.7	87	2	0	4	90	1768571	1768485	2e-37	157
LOW	1137	38743108	hybrid (lt_2)	chr7	96.67	90	3	0	1	90	1768577	1768488	6e-37	155
LOW	1137	24119347	hybrid (lt_2)	chr7	97.78	90	2	0	1	90	1768651	1768562	2e-39	163
LOW	1137	62021789	hybrid (lt_2)	chr7	97.78	90	2	0	1	90	1768651	1768562	2e-39	163
LOW	1138	30820007	hybrid (lt_2)	chr7	96.23	53	2	0	37	89	2196043	2196095	3e-17	89
LOW	1138	35095369	hybrid (lt_2)	chr7	95.16	62	3	0	29	90	2196043	2196104	3e-20	99
LOW	1138	35663484	hybrid (lt_2)	chr7	96.23	53	2	0	36	88	2196043	2196095	3e-17	89
LOW	1138	59003050	hybrid (lt_2)	chr7	96.23	53	2	0	5	57	2196095	2196043	3e-17	89
LOW	1138	43089585	hybrid (rt_2)	chr7	94.83	58	3	0	33	90	2196043	2196100	7e-18	91
LOW	1138	65788764	hybrid (rt_2)	chr7	95.92	49	2	0	42	90	2196043	2196091	7e-15	81
LOW	1138	36870217	hybrid (rt_2)	chr7	96	50	2	0	1	50	2196092	2196043	2e-15	83
LOW	1138	28565499	hybrid (rt_2)	chr7	96.23	53	2	0	1	53	2196095	2196043	3e-17	89
LOW	1138	61753746	hybrid (rt_2)	chr7	96.23	53	2	0	4	56	2196095	2196043	3e-17	89
LOW	1138	78097424	hybrid (rt_2)	chr7	96.23	53	2	0	1	53	2196095	2196043	3e-17	89
LOW	1139	NODE_227_length_198_cov_4.520202	Tnt1 paired end (rt_1)	chr7	95.41	218	10	0	1	218	2941912	2941695	4e-96	353
LOW	1140	54209004	hybrid (lt_2)	chr7	97.8	91	1	1	1	90	6771584	6771674	2e-37	157
LOW	1140	88638597	hybrid (rt_2)	chr7	96.7	91	2	1	1	90	6771581	6771671	4e-35	149
LOW	1141	57533584	hybrid (lt_2)	chr7	100	24	0	0	1	24	13950888	13950911	0.0001	48
LOW	1141	39782133	hybrid (lt_2)	chr7	100	23	0	0	68	90	13950911	13950889	0.0004	46
LOW	1141	74960686	hybrid (lt_2)	chr7	100	23	0	0	68	90	13950911	13950889	0.0004	46
LOW	1142	44701257	hybrid (lt_2)	chr7	96.08	51	2	0	22	72	15661700	15661650	5e-16	85
LOW	1142	56613494	hybrid (lt_2)	chr7	96.08	51	2	0	24	74	15661700	15661650	5e-16	85
LOW	1142	45437558	hybrid (rt_2)	chr7	96.88	64	2	0	27	90	15661712	15661775	8e-24	111
LOW	1143	70815548	hybrid (rt_2)	chr7	98.08	52	1	0	31	82	17319871	17319922	5e-19	95
LOW	1144	31070786	hybrid (lt_1)	chr7	100	86	0	0	1	86	25146248	25146333	1e-41	170
LOW	1145	5406806	hybrid (lt_2)	chr7	100	26	0	0	63	88	42815703	42815678	6e-06	52
LOW	1146	58214012	hybrid (lt_1)	chr8	100	29	0	0	3	31	3931151	3931179	1e-07	58
LOW	1146	72323241	hybrid (lt_1)	chr8	100	29	0	0	2	30	3931151	3931179	1e-07	58
LOW	1147	NODE_35_length_42_cov_1.000000	hybrid paired end (rt_2)	chr8	100	62	0	0	1	62	4053661	4053722	1e-27	123
LOW	1148	NODE_342_length_73_cov_2.520548	Tnt1 paired end (rt_1)	chr8	90.67	75	7	0	19	93	5867174	5867248	2e-18	93
LOW	1149	NODE_60_length_70_cov_1.242857	hybrid paired end (rt_1)	chr8	89.01	91	9	1	1	90	14504957	14504867	2e-18	93
LOW	1149	NODE_80_length_82_cov_2.560976	hybrid paired end (rt_2)	chr8	91.09	101	8	1	1	100	14504972	14504872	1e-26	121
LOW	1150	1813068	hybrid (lt_2)	chr8	100	24	0	0	63	86	18549997	18550020	0.0001	48
LOW	1150	3971731	hybrid (lt_2)	chr8	100	24	0	0	66	89	18549997	18550020	0.0001	48
LOW	1150	45461886	hybrid (lt_2)	chr8	100	24	0	0	67	90	18549997	18550020	0.0001	48
LOW	1150	58100569	hybrid (lt_2)	chr8	100	24	0	0	63	86	18549997	18550020	0.0001	48
LOW	1151	NODE_327_length_56_cov_1.000000	Tnt1 paired end (lt_1)	chr8	91.43	35	3	0	4	38	22324547	22324581	0.0003	46
LOW	1151	29023205	hybrid (rt_1)	chr8	100	26	0	0	15	40	22324721	22324746	2e-06	52
LOW	1152	7667766	hybrid (lt_1)	chr8	95.35	43	2	0	48	90	23249108	23249066	3e-11	69
LOW	1152	28058291	hybrid (lt_1)	chr8	96.97	66	2	0	25	90	23249108	23249043	5e-25	115
LOW	1152	38373885	hybrid (lt_1)	chr8	96.36	55	2	0	36	90	23249108	23249054	2e-18	93
LOW	1152	42943705	hybrid (lt_1)	chr8	96.67	60	2	0	31	90	23249108	23249049	2e-21	103
LOW	1152	86747346	hybrid (lt_1)	chr8	96.23	53	2	0	38	90	23249108	23249056	3e-17	89
LOW	1152	93470588	hybrid (rt_1)	chr8	97.33	75	2	0	1	75	23249034	23249108	2e-30	133
LOW	1152	43232905	hybrid (rt_1)	chr8	95.24	42	2	0	1	42	23249067	23249108	4e-11	67
LOW	1152	83621356	hybrid (rt_1)	chr8	95.12	41	2	0	1	41	23249068	23249108	3e-10	65
LOW	1152	88782410	hybrid (rt_1)	chr8	95.12	41	2	0	1	41	23249068	23249108	3e-10	65
LOW	1153	NODE_242_length_127_cov_3.842520	Tnt1 paired end (rt_1)	chr8	94.85	136	7	0	9	144	23950638	23950503	1e-54	214
LOW	1154	NODE_44_length_70_cov_1.857143	hybrid paired end (rt_1)	chr8	98.89	90	1	0	1	90	26040721	26040632	1e-41	170
LOW	1154	8269209	hybrid (rt_2)	chr8	98.89	90	1	0	1	90	26040255	26040344	1e-41	170
LOW	1154	10432430	hybrid (rt_2)	chr8	95.56	90	4	0	1	90	26040330	26040419	1e-34	147
LOW	1154	56050397	hybrid (rt_2)	chr8	95.56	90	4	0	1	90	26040330	26040419	1e-34	147
LOW	1155	NODE_254_length_139_cov_2.388489	Tnt1 paired end (lt_1)	chr8	100	31	0	0	129	159	34213934	34213904	1e-08	61
LOW	1156	51974478	hybrid (lt_1)	chr8	100	34	0	0	1	34	34665798	34665765	1e-10	67
LOW	1156	86945084	hybrid (lt_1)	chr8	100	35	0	0	1	35	34665799	34665765	3e-11	69
LOW	1156	17850944	hybrid (lt_1)	chr8	100	36	0	0	1	36	34665800	34665765	7e-12	71
LOW	1156	58803432	hybrid (rt_1)	chr8	100	34	0	0	21	54	34665765	34665798	6e-11	67
LOW	1157	NODE_63_length_70_cov_1.257143	hybrid paired end (rt_2)	chr8	93.26	89	6	0	1	89	36054554	36054642	3e-29	129
LOW	1158	NODE_28_length_70_cov_1.785714	hybrid paired end (lt_2)	chr8	90.48	84	8	0	5	88	36379490	36379407	2e-21	103
LOW	1159	39145477	hybrid (lt_2)	chr8	94.44	90	4	1	1	90	37267398	37267310	9e-30	131
LOW	1159	57038482	hybrid (rt_2)	chr8	94.44	90	4	1	1	90	37267402	37267314	9e-30	131
LOW	1160	NODE_64_length_133_cov_3.518797	hybrid paired end (rt_1)	chr8	100	23	0	0	1	23	41016099	41016121	0.0007	46
LOW	1161	NODE_233_length_376_cov_4.946808	Tnt1 paired end (lt_1)	chr8	98.51	202	3	0	1	202	41017836	41017635	6e-93	343
LOW	1161	NODE_125_length_267_cov_5.692884	Tnt1 paired end (rt_1)	chr8	98.92	93	1	0	1	93	41017727	41017635	6e-43	176
LOW	1162	NODE_221_length_70_cov_1.057143	Tnt1 paired end (lt_1)	chr8	94.12	68	4	0	15	82	43801541	43801474	2e-21	103
LOW	1163	NODE_65_length_119_cov_2.663866	hybrid paired end (rt_1)	chr8	89.13	46	5	0	74	119	44230814	44230859	1e-05	52
LOW	1164	10724455	hybrid (rt_1)	scaffold0092	96.3	27	1	0	1	27	44159	44133	8e-05	46
LOW	1164	36218787	hybrid (rt_1)	scaffold0092	95.24	42	2	0	1	42	44159	44118	4e-11	67
LOW	1164	13419965	hybrid (rt_1)	scaffold0092	96.77	31	1	0	1	31	44164	44134	3e-07	54
LOW	1164	45039899	hybrid (rt_1)	scaffold0092	100	44	0	0	1	44	44187	44144	5e-17	87
LOW	1165	NODE_34_length_70_cov_2.942857	hybrid paired end (rt_2)	scaffold0112	98.89	90	1	0	1	90	6896	6807	1e-41	170
LOW	1166	NODE_38_length_120_cov_3.441667	Tnt1 paired end (lt_2)	scaffold0134	98.57	140	2	0	1	140	37138	36999	6e-69	262
LOW	1166	NODE_35_length_120_cov_3.441667	hybrid paired end (lt_2)	scaffold0134	98.57	140	2	0	1	140	37138	36999	6e-69	262
LOW	1167	NODE_248_length_230_cov_2.430435	Tnt1 paired end (lt_1)	scaffold0197	96.58	234	6	2	1	232	14419	14186	1e-105	385
LOW	1167	NODE_126_length_230_cov_3.039130	Tnt1 paired end (rt_1)	scaffold0197	96.58	234	6	2	1	232	14419	14186	1e-105	385
LOW	1168	NODE_48_length_112_cov_1.848214	Tnt1 paired end (lt_2)	scaffold0201	84.85	66	8	1	19	82	9181	9116	0.0006	46
LOW	1168	NODE_46_length_112_cov_1.848214	hybrid paired end (lt_2)	scaffold0201	84.85	66	8	1	19	82	9181	9116	0.0006	46
LOW	1169	NODE_149_length_70_cov_1.985714	Tnt1 paired end (lt_1)	scaffold0214	96.67	90	2	1	1	90	24247	24159	1e-22	107
LOW	1170	59491399	hybrid (lt_2)	scaffold0360	92.11	38	3	0	2	39	348	311	6e-06	52
LOW	1170	75100669	hybrid (lt_2)	scaffold0360	90.91	44	4	0	1	44	354	311	4e-07	56
LOW	1170	53145781	hybrid (rt_2)	scaffold0360	91.84	49	4	0	35	83	311	359	4e-10	65
LOW	1170	75039465	hybrid (rt_2)	scaffold0360	91.84	49	4	0	39	87	311	359	4e-10	65
LOW	1170	84850996	hybrid (rt_2)	scaffold0360	91.67	36	3	0	55	90	311	346	0.0001	48
LOW	1170	82060556	hybrid (rt_2)	scaffold0360	91.43	35	3	0	1	35	345	311	0.0004	46
LOW	1170	42405843	hybrid (rt_2)	scaffold0360	92.11	38	3	0	2	39	348	311	6e-06	52
LOW	1170	62992501	hybrid (rt_2)	scaffold0360	92.11	38	3	0	5	42	348	311	6e-06	52
LOW	1171	NODE_34_length_72_cov_2.833333	hybrid paired end (lt_1)	scaffold0444	97.83	92	2	0	1	92	12691	12600	2e-40	167
LOW	1172	17247255	hybrid (lt_2)	scaffold0630	100	57	0	0	34	90	425	481	2e-24	113
LOW	1172	21918278	hybrid (lt_2)	scaffold0630	100	61	0	0	30	90	425	485	8e-27	121
LOW	1172	53287622	hybrid (lt_2)	scaffold0630	100	57	0	0	34	90	425	481	2e-24	113
LOW	1172	76498654	hybrid (rt_2)	scaffold0630	100	65	0	0	26	90	425	489	3e-29	129
LOW	1173	3434160	hybrid (lt_2)	scaffold0940	96.67	90	3	0	1	90	2771	2682	6e-37	155
LOW	1174	5356551	hybrid (rt_1)	scaffold1361	100	24	0	0	1	24	204	227	1e-05	48
LOW	1175	49577910	hybrid (rt_2)	scaffold1625	100	27	0	0	64	90	1215	1241	2e-06	54
LOW	1175	73272783	hybrid (rt_2)	scaffold1625	100	27	0	0	1	27	1241	1215	2e-06	54
