# Supplementary material for: Rapid identification of causative insertions underlying Medicago truncatula Tnt1 mutants defective in symbiotic nitrogen fixation from a forward genetic screen by whole genome sequencing
Source: BMC Genomics. 2016 Feb 27;17:141. doi: 10.1186/s12864-016-2452-5 (PMC4769575; doi:10.1186/s12864-016-2452-5)
Supplement: Additional file 7: Table S5. — List of high confidence Tnt1 insertion loci and its supporting reads/nodes identified from NF10547 by WGS. (XLS 294 kb) [file 12864_2016_2452_MOESM7_ESM.xls]

## Sheet: Sheet1
Additional file 7: Table S5. List of high confidence Tnt1 insertion loci and their supporting reads/nodes identified from NF10547 by WGS
(Veerappan et al. 2015, submitted to BMC Genomics)
*Highlighted brown are Type 3 reads, hybrid left
*Highlighted pink are Type 3 reads, hybrid right
*Highlighted green are Type 4 contigs/nodes, hybrid left paired end
*Highlighted cream are Type 4 contigs/nodes, hybrid right paired end
*Highlighted beige are Type 5 contigs/nodes, Tnt1 left paired end
*Highlighted blue are Type 5 contigs/nodes, Tnt1 right paired end
*Only the top BLAST hit to the A17 genome version 4.0 is shown.
Confidence	Tnt1 Insertion Number	Query_id	Data Source	Subject_id	%_identity	alignment_length	mismatches	gap_openings	q_start	q_end	s_start	s_end	e-value	bit_score
HIGH	1	NODE_21_length_70_cov_1.157143	Tnt1 paired end (lt_1)	chr1	97.78	90	2	0	1	90	42307521	42307610	2e-39	163
HIGH	1	NODE_65_length_354_cov_2.723164	Tnt1 paired end (lt_1)	chr1	98.58	282	4	0	75	356	42308043	42307762	2e-148	527
HIGH	1	NODE_22_length_70_cov_1.157143	Tnt1 paired end (rt_1)	chr1	97.78	90	2	0	1	90	42307521	42307610	2e-39	163
HIGH	1	NODE_69_length_281_cov_2.003559	Tnt1 paired end (rt_1)	chr1	98.59	283	4	0	1	283	42308044	42307762	4e-149	529
HIGH	1	NODE_131_length_70_cov_1.871429	Tnt1 paired end (lt_2)	chr1	100	77	0	0	11	87	42307469	42307545	8e-24	111
HIGH	1	NODE_76_length_89_cov_1.067416	Tnt1 paired end (lt_2)	chr1	100	74	0	0	1	74	42307582	42307655	2e-34	147
HIGH	1	NODE_2_length_180_cov_2.294445	Tnt1 paired end (lt_2)	chr1	98.01	201	3	1	1	200	42307981	42307781	5e-98	359
HIGH	1	NODE_123_length_70_cov_1.871429	Tnt1 paired end (rt_2)	chr1	100	77	0	0	11	87	42307469	42307545	8e-24	111
HIGH	1	NODE_75_length_89_cov_1.067416	Tnt1 paired end (rt_2)	chr1	100	74	0	0	1	74	42307582	42307655	2e-34	147
HIGH	1	NODE_1_length_180_cov_2.294445	Tnt1 paired end (rt_2)	chr1	98.01	201	3	1	1	200	42307981	42307781	5e-98	359
HIGH	1	NODE_15_length_70_cov_1.857143	hybrid paired end (rt_2)	chr1	100	90	0	0	1	90	42307256	42307345	4e-44	178
HIGH	1	77961725	hybrid (lt_1)	chr1	100	37	0	0	35	71	42307762	42307798	1e-12	73
HIGH	1	85685638	hybrid (lt_1)	chr1	100	24	0	0	1	24	42307785	42307762	8e-05	48
HIGH	1	7772723	hybrid (lt_1)	chr1	96.15	26	1	0	1	26	42307793	42307818	0.0002	44
HIGH	1	44777054	hybrid (lt_1)	chr1	100	41	0	0	1	41	42307802	42307762	3e-15	81
HIGH	1	61720688	hybrid (lt_1)	chr1	100	42	0	0	1	42	42307803	42307762	1e-15	83
HIGH	1	84878288	hybrid (lt_1)	chr1	97.26	73	2	0	1	73	42307834	42307762	3e-29	129
HIGH	1	38623679	hybrid (lt_2)	chr1	100	46	0	0	1	46	42307610	42307655	7e-18	91
HIGH	1	51443121	hybrid (lt_2)	chr1	100	37	0	0	1	37	42307619	42307655	2e-12	73
HIGH	1	31673229	hybrid (lt_2)	chr1	100	25	0	0	1	25	42307631	42307655	3e-05	50
HIGH	1	23699463	hybrid (lt_2)	chr1	100	35	0	0	56	90	42307655	42307621	3e-11	69
HIGH	1	29699143	hybrid (lt_2)	chr1	100	41	0	0	50	90	42307655	42307615	7e-15	81
HIGH	1	36957949	hybrid (lt_2)	chr1	100	53	0	0	38	90	42307655	42307603	5e-22	105
HIGH	1	60674173	hybrid (lt_2)	chr1	100	26	0	0	65	90	42307655	42307630	6e-06	52
HIGH	1	84469473	hybrid (lt_2)	chr1	100	33	0	0	58	90	42307655	42307623	4e-10	65
HIGH	1	74994888	hybrid (rt_1)	chr1	100	24	0	0	40	63	42307762	42307785	6e-05	48
HIGH	1	22758363	hybrid (rt_1)	chr1	100	31	0	0	1	31	42307763	42307793	1e-09	61
HIGH	1	38260497	hybrid (rt_1)	chr1	100	42	0	0	1	42	42307807	42307766	6e-16	83
HIGH	1	36272253	hybrid (rt_1)	chr1	97.44	39	1	0	1	39	42307817	42307779	8e-12	69
HIGH	1	65727930	hybrid (rt_1)	chr1	98.21	56	1	0	2	57	42307825	42307770	1e-21	103
HIGH	1	59029702	hybrid (rt_2)	chr1	100	27	0	0	1	27	42307629	42307655	2e-06	54
HIGH	1	10448921	hybrid (rt_2)	chr1	100	59	0	0	32	90	42307655	42307597	1e-25	117
HIGH	1	28285618	hybrid (rt_2)	chr1	100	60	0	0	31	90	42307655	42307596	3e-26	119
HIGH	1	28684342	hybrid (rt_2)	chr1	100	42	0	0	49	90	42307655	42307614	2e-15	83
HIGH	1	39456705	hybrid (rt_2)	chr1	100	27	0	0	64	90	42307655	42307629	2e-06	54
HIGH	1	47089501	hybrid (rt_2)	chr1	100	51	0	0	40	90	42307655	42307605	8e-21	101
HIGH	1	61261007	hybrid (rt_2)	chr1	100	53	0	0	38	90	42307655	42307603	5e-22	105
HIGH	2	NODE_22_length_374_cov_2.368984	Tnt1 paired end (lt_1)	chr2	84.85	99	15	0	277	375	5081460	5081362	6e-13	77
HIGH	2	NODE_82_length_95_cov_2.673684	Tnt1 paired end (rt_1)	chr2	90.38	52	5	0	64	115	5081039	5081090	2e-09	63
HIGH	2	NODE_23_length_235_cov_2.876596	Tnt1 paired end (rt_1)	chr2	84.85	99	15	0	138	236	5081460	5081362	4e-13	77
HIGH	2	NODE_23_length_379_cov_2.480211	Tnt1 paired end (lt_2)	chr2	85.86	99	14	0	282	380	5081460	5081362	2e-15	85
HIGH	2	NODE_69_length_229_cov_2.270742	Tnt1 paired end (rt_2)	chr2	85.86	99	14	0	132	230	5081460	5081362	1e-15	85
HIGH	2	3213113	hybrid (lt_2)	chr2	86.27	51	7	0	27	77	5081320	5081370	0.0004	46
HIGH	2	47468032	hybrid (lt_2)	chr2	86.27	51	7	0	19	69	5081320	5081370	0.0004	46
HIGH	2	54793252	hybrid (lt_2)	chr2	86.27	51	7	0	12	62	5081320	5081370	0.0004	46
HIGH	2	74960361	hybrid (lt_2)	chr2	86.27	51	7	0	15	65	5081320	5081370	0.0004	46
HIGH	2	40578518	hybrid (lt_2)	chr2	86.27	51	7	0	14	64	5081370	5081320	0.0004	46
HIGH	2	4608537	hybrid (rt_2)	chr2	86.27	51	7	0	20	70	5081320	5081370	0.0004	46
HIGH	2	59261658	hybrid (rt_2)	chr2	86.27	51	7	0	11	61	5081320	5081370	0.0004	46
HIGH	2	80448052	hybrid (rt_2)	chr2	86.27	51	7	0	4	54	5081320	5081370	0.0004	46
HIGH	2	30384712	hybrid (rt_2)	chr2	86.27	51	7	0	26	76	5081370	5081320	0.0004	46
HIGH	2	57203375	hybrid (rt_2)	chr2	86.27	51	7	0	24	74	5081370	5081320	0.0004	46
HIGH	2	82037072	hybrid (rt_2)	chr2	86.27	51	7	0	20	70	5081370	5081320	0.0004	46
HIGH	3	NODE_53_length_182_cov_1.901099	Tnt1 paired end (lt_1)	chr2	84.15	164	23	1	27	187	5100779	5100616	1e-24	115
HIGH	3	NODE_57_length_182_cov_1.901099	Tnt1 paired end (rt_1)	chr2	84.15	164	23	1	27	187	5100779	5100616	1e-24	115
HIGH	3	NODE_67_length_99_cov_1.686869	Tnt1 paired end (lt_2)	chr2	82.52	103	18	0	2	104	5100718	5100616	9e-09	61
HIGH	3	NODE_65_length_99_cov_1.686869	Tnt1 paired end (rt_2)	chr2	82.52	103	18	0	2	104	5100718	5100616	9e-09	61
HIGH	3	64392777	hybrid (rt_2)	chr2	82.67	75	13	0	2	76	5100690	5100616	0.0004	46
HIGH	4	NODE_72_length_136_cov_2.375000	Tnt1 paired end (lt_1)	chr2	99.25	134	1	0	23	156	9691071	9691204	1e-67	258
HIGH	4	NODE_52_length_133_cov_2.909775	Tnt1 paired end (lt_1)	chr2	98.5	133	2	0	1	133	9691296	9691428	1e-64	248
HIGH	4	NODE_102_length_80_cov_1.600000	Tnt1 paired end (lt_1)	chr2	100	82	0	0	1	82	9691511	9691430	3e-39	163
HIGH	4	NODE_78_length_70_cov_1.814286	Tnt1 paired end (lt_1)	chr2	100	90	0	0	1	90	9691639	9691550	4e-44	178
HIGH	4	NODE_56_length_133_cov_2.909775	Tnt1 paired end (rt_1)	chr2	98.5	133	2	0	1	133	9691296	9691428	1e-64	248
HIGH	4	NODE_117_length_80_cov_1.600000	Tnt1 paired end (rt_1)	chr2	100	82	0	0	1	82	9691511	9691430	3e-39	163
HIGH	4	NODE_83_length_70_cov_1.814286	Tnt1 paired end (rt_1)	chr2	100	90	0	0	1	90	9691639	9691550	4e-44	178
HIGH	4	NODE_66_length_98_cov_2.857143	Tnt1 paired end (rt_1)	chr2	99.15	118	1	0	1	118	9691818	9691701	3e-58	226
HIGH	4	NODE_81_length_371_cov_1.865229	Tnt1 paired end (lt_2)	chr2	99.16	358	3	0	15	372	9691071	9691428	0	686
HIGH	4	NODE_44_length_209_cov_3.588517	Tnt1 paired end (lt_2)	chr2	100	229	0	0	1	229	9691661	9691433	1e-126	454
HIGH	4	NODE_79_length_255_cov_1.890196	Tnt1 paired end (rt_2)	chr2	99.22	256	2	0	1	256	9691173	9691428	8e-138	492
HIGH	4	NODE_45_length_209_cov_3.588517	Tnt1 paired end (rt_2)	chr2	100	229	0	0	1	229	9691661	9691433	1e-126	454
HIGH	4	NODE_9_length_48_cov_1.562500	hybrid paired end (rt_1)	chr2	98.53	68	1	0	1	68	9691810	9691743	1e-28	127
HIGH	4	63306862	hybrid (lt_1)	chr2	100	60	0	0	1	60	9691354	9691413	2e-26	119
HIGH	4	7220499	hybrid (lt_1)	chr2	100	26	0	0	1	26	9691356	9691381	9e-07	52
HIGH	4	24393629	hybrid (lt_1)	chr2	100	34	0	0	1	34	9691366	9691399	3e-11	67
HIGH	4	49300590	hybrid (lt_1)	chr2	100	50	0	0	1	50	9691370	9691419	1e-20	99
HIGH	4	59299106	hybrid (lt_1)	chr2	100	42	0	0	1	42	9691387	9691428	1e-15	83
HIGH	4	43529331	hybrid (lt_1)	chr2	100	31	0	0	1	31	9691398	9691428	3e-09	61
HIGH	4	83336853	hybrid (lt_1)	chr2	100	28	0	0	1	28	9691401	9691428	3e-07	56
HIGH	4	72501971	hybrid (lt_1)	chr2	100	25	0	0	1	25	9691404	9691428	2e-05	50
HIGH	4	50152427	hybrid (lt_1)	chr2	100	29	0	0	23	51	9691428	9691400	5e-08	58
HIGH	4	59460871	hybrid (lt_1)	chr2	100	47	0	0	11	57	9691428	9691382	1e-18	93
HIGH	4	83406243	hybrid (lt_1)	chr2	100	27	0	0	48	74	9691428	9691402	1e-06	54
HIGH	4	10129944	hybrid (lt_2)	chr2	98.59	71	1	0	20	90	9691430	9691500	2e-30	133
HIGH	4	50650847	hybrid (lt_2)	chr2	100	42	0	0	49	90	9691430	9691471	2e-15	83
HIGH	4	73102001	hybrid (lt_2)	chr2	100	48	0	0	43	90	9691430	9691477	5e-19	95
HIGH	4	34198827	hybrid (lt_2)	chr2	100	37	0	0	1	37	9691466	9691430	2e-12	73
HIGH	4	31187326	hybrid (lt_2)	chr2	100	53	0	0	1	53	9691482	9691430	5e-22	105
HIGH	4	52626891	hybrid (lt_2)	chr2	100	56	0	0	1	56	9691485	9691430	8e-24	111
HIGH	4	17922280	hybrid (lt_2)	chr2	100	73	0	0	1	73	9691502	9691430	6e-34	145
HIGH	4	3332507	hybrid (rt_1)	chr2	100	21	0	0	1	21	9691388	9691408	0.0004	42
HIGH	4	77331306	hybrid (rt_1)	chr2	100	41	0	0	1	41	9691388	9691428	5e-15	81
HIGH	4	44029917	hybrid (rt_1)	chr2	100	33	0	0	1	33	9691396	9691428	2e-10	65
HIGH	4	73470787	hybrid (rt_1)	chr2	100	26	0	0	1	26	9691403	9691428	4e-06	52
HIGH	4	54857005	hybrid (rt_1)	chr2	100	35	0	0	15	49	9691428	9691394	1e-11	69
HIGH	4	6990117	hybrid (rt_2)	chr2	100	63	0	0	28	90	9691430	9691492	5e-28	125
HIGH	4	10456532	hybrid (rt_2)	chr2	100	64	0	0	27	90	9691430	9691493	1e-28	127
HIGH	4	47532320	hybrid (rt_2)	chr2	100	37	0	0	54	90	9691430	9691466	2e-12	73
HIGH	4	48272077	hybrid (rt_2)	chr2	100	55	0	0	36	90	9691430	9691484	3e-23	109
HIGH	4	61792464	hybrid (rt_2)	chr2	100	68	0	0	23	90	9691430	9691497	6e-31	135
HIGH	4	64173888	hybrid (rt_2)	chr2	100	47	0	0	44	90	9691430	9691476	2e-18	93
HIGH	4	31917825	hybrid (rt_2)	chr2	100	64	0	0	27	90	9691434	9691497	1e-28	127
HIGH	4	46240798	hybrid (rt_2)	chr2	100	29	0	0	1	29	9691458	9691430	1e-07	58
HIGH	4	14434715	hybrid (rt_2)	chr2	100	32	0	0	1	32	9691461	9691430	2e-09	63
HIGH	4	58676566	hybrid (rt_2)	chr2	100	32	0	0	1	32	9691461	9691430	2e-09	63
HIGH	4	64354356	hybrid (rt_2)	chr2	100	32	0	0	1	32	9691461	9691430	2e-09	63
HIGH	4	52586000	hybrid (rt_2)	chr2	100	34	0	0	1	34	9691463	9691430	1e-10	67
HIGH	4	75766601	hybrid (rt_2)	chr2	100	36	0	0	1	36	9691465	9691430	7e-12	71
HIGH	4	81567831	hybrid (rt_2)	chr2	100	62	0	0	1	62	9691491	9691430	2e-27	123
HIGH	4	52556461	hybrid (rt_2)	chr2	100	64	0	0	1	64	9691493	9691430	1e-28	127
HIGH	4	25745888	hybrid (rt_2)	chr2	100	67	0	0	1	67	9691496	9691430	2e-30	133
HIGH	5	NODE_148_length_70_cov_2.000000	Tnt1 paired end (lt_1)	chr2	100	69	0	0	1	69	26614458	26614526	1e-31	137
HIGH	5	NODE_149_length_70_cov_2.000000	Tnt1 paired end (rt_1)	chr2	100	69	0	0	1	69	26614458	26614526	1e-31	137
HIGH	5	NODE_317_length_64_cov_2.000000	Tnt1 paired end (lt_2)	chr2	100	84	0	0	1	84	26614390	26614473	1e-40	167
HIGH	5	NODE_261_length_64_cov_2.000000	Tnt1 paired end (rt_2)	chr2	100	84	0	0	1	84	26614390	26614473	1e-40	167
HIGH	6	NODE_142_length_22_cov_1.045455	Tnt1 paired end (lt_1)	chr2	94.87	39	2	0	1	39	33866173	33866211	2e-09	61
HIGH	6	NODE_328_length_21_cov_1.000000	Tnt1 paired end (lt_1)	chr2	97.44	39	1	0	3	41	33866211	33866173	9e-12	69
HIGH	6	NODE_194_length_46_cov_1.000000	Tnt1 paired end (lt_1)	chr2	94.44	54	3	0	13	66	33866227	33866174	1e-15	83
HIGH	6	NODE_327_length_21_cov_1.000000	Tnt1 paired end (rt_1)	chr2	97.56	41	1	0	1	41	33866169	33866209	6e-13	73
HIGH	6	NODE_230_length_21_cov_1.000000	Tnt1 paired end (rt_1)	chr2	97.56	41	1	0	1	41	33866208	33866168	6e-13	73
HIGH	6	NODE_287_length_21_cov_4.142857	Tnt1 paired end (rt_1)	chr2	95.12	41	2	0	1	41	33866209	33866169	1e-10	65
HIGH	6	NODE_322_length_21_cov_1.000000	Tnt1 paired end (rt_1)	chr2	97.56	41	1	0	1	41	33866210	33866170	6e-13	73
HIGH	6	NODE_332_length_21_cov_1.000000	Tnt1 paired end (rt_1)	chr2	97.44	39	1	0	3	41	33866211	33866173	9e-12	69
HIGH	6	NODE_295_length_21_cov_1.952381	Tnt1 paired end (lt_2)	chr2	95.12	41	2	0	1	41	33866209	33866169	1e-10	65
HIGH	7	NODE_48_length_209_cov_1.961722	Tnt1 paired end (lt_1)	chr2	98.28	116	2	0	90	205	40848915	40849030	2e-54	214
HIGH	7	NODE_60_length_46_cov_1.000000	Tnt1 paired end (lt_1)	chr2	100	49	0	0	1	49	40849081	40849033	8e-20	97
HIGH	7	NODE_31_length_70_cov_1.728571	Tnt1 paired end (lt_1)	chr2	100	30	0	0	1	30	40849184	40849155	3e-08	60
HIGH	7	NODE_51_length_209_cov_1.961722	Tnt1 paired end (rt_1)	chr2	98.28	116	2	0	90	205	40848915	40849030	2e-54	214
HIGH	7	NODE_64_length_46_cov_1.000000	Tnt1 paired end (rt_1)	chr2	100	49	0	0	1	49	40849081	40849033	8e-20	97
HIGH	7	NODE_37_length_70_cov_1.728571	Tnt1 paired end (rt_1)	chr2	100	30	0	0	1	30	40849184	40849155	3e-08	60
HIGH	7	NODE_96_length_134_cov_2.417910	Tnt1 paired end (lt_2)	chr2	94.16	154	7	2	1	154	40848696	40848847	9e-56	218
HIGH	7	NODE_97_length_24_cov_1.000000	Tnt1 paired end (lt_2)	chr2	95.45	44	2	0	1	44	40848828	40848871	3e-12	71
HIGH	7	NODE_121_length_24_cov_1.000000	Tnt1 paired end (lt_2)	chr2	100	44	0	0	1	44	40848828	40848871	4e-17	87
HIGH	7	NODE_98_length_130_cov_2.123077	Tnt1 paired end (lt_2)	chr2	98.85	87	1	0	64	150	40848915	40849001	1e-39	165
HIGH	7	NODE_127_length_70_cov_1.671429	Tnt1 paired end (lt_2)	chr2	100	30	0	0	1	30	40849184	40849155	3e-08	60
HIGH	7	NODE_93_length_177_cov_2.079096	Tnt1 paired end (rt_2)	chr2	98.85	87	1	0	111	197	40848915	40849001	2e-39	165
HIGH	7	NODE_120_length_70_cov_1.671429	Tnt1 paired end (rt_2)	chr2	100	30	0	0	1	30	40849184	40849155	3e-08	60
HIGH	7	NODE_7_length_70_cov_1.957143	hybrid paired end (lt_2)	chr2	100	45	0	0	42	86	40848659	40848703	3e-17	89
HIGH	7	NODE_14_length_80_cov_2.012500	hybrid paired end (rt_2)	chr2	98	100	2	0	1	100	40849459	40849360	1e-32	141
HIGH	7	75538915	hybrid (lt_1)	chr2	98.55	69	1	0	1	69	40848962	40849030	2e-29	129
HIGH	7	14749915	hybrid (lt_1)	chr2	100	30	0	0	1	30	40848964	40848993	5e-09	60
HIGH	7	62321663	hybrid (lt_1)	chr2	98.11	53	1	0	1	53	40848978	40849030	7e-20	97
HIGH	7	17025156	hybrid (lt_2)	chr2	98.41	63	0	1	28	90	40849033	40849094	3e-23	109
HIGH	7	20300347	hybrid (lt_2)	chr2	100	43	0	0	48	90	40849033	40849075	5e-16	85
HIGH	7	37956509	hybrid (lt_2)	chr2	100	47	0	0	44	90	40849033	40849079	2e-18	93
HIGH	7	48418385	hybrid (lt_2)	chr2	100	51	0	0	33	83	40849033	40849083	8e-21	101
HIGH	7	55354316	hybrid (lt_2)	chr2	100	51	0	0	37	87	40849033	40849083	8e-21	101
HIGH	7	21082381	hybrid (lt_2)	chr2	100	32	0	0	1	32	40849064	40849033	2e-09	63
HIGH	7	22750154	hybrid (lt_2)	chr2	100	32	0	0	1	32	40849064	40849033	2e-09	63
HIGH	7	81233475	hybrid (lt_2)	chr2	100	51	0	0	3	53	40849083	40849033	8e-21	101
HIGH	7	26166941	hybrid (lt_2)	chr2	98.41	63	0	1	1	63	40849094	40849033	3e-23	109
HIGH	7	74622776	hybrid (lt_2)	chr2	98.63	73	0	1	1	73	40849104	40849033	3e-29	129
HIGH	7	79704208	hybrid (rt_1)	chr2	97.83	46	1	0	1	46	40848985	40849030	1e-15	83
HIGH	7	61183618	hybrid (rt_1)	chr2	97.37	38	1	0	1	38	40848993	40849030	5e-11	67
HIGH	7	21211332	hybrid (rt_1)	chr2	100	27	0	0	4	30	40849009	40848983	3e-07	54
HIGH	7	12687129	hybrid (rt_2)	chr2	100	34	0	0	57	90	40849033	40849066	1e-10	67
HIGH	7	32382512	hybrid (rt_2)	chr2	100	51	0	0	40	90	40849033	40849083	8e-21	101
HIGH	7	35103039	hybrid (rt_2)	chr2	100	43	0	0	48	90	40849033	40849075	5e-16	85
HIGH	7	59510821	hybrid (rt_2)	chr2	100	46	0	0	45	90	40849033	40849078	7e-18	91
HIGH	7	64137108	hybrid (rt_2)	chr2	100	51	0	0	38	88	40849033	40849083	8e-21	101
HIGH	7	67866389	hybrid (rt_2)	chr2	100	25	0	0	1	25	40849057	40849033	3e-05	50
HIGH	7	43433182	hybrid (rt_2)	chr2	100	47	0	0	1	47	40849079	40849033	2e-18	93
HIGH	7	2827359	hybrid (rt_2)	chr2	100	49	0	0	1	49	40849081	40849033	1e-19	97
HIGH	7	55863126	hybrid (rt_2)	chr2	98.33	60	0	1	1	60	40849091	40849033	2e-21	103
HIGH	8	NODE_43_length_207_cov_2.985507	Tnt1 paired end (lt_1)	chr2	98.68	227	3	0	1	227	45712655	45712429	3e-118	426
HIGH	8	NODE_46_length_222_cov_2.828829	Tnt1 paired end (rt_1)	chr2	98.76	242	3	0	1	242	45712641	45712400	4e-127	456
HIGH	8	NODE_37_length_89_cov_2.202247	Tnt1 paired end (lt_2)	chr2	99.08	109	1	0	1	109	45712180	45712288	6e-53	208
HIGH	8	NODE_66_length_80_cov_2.887500	Tnt1 paired end (lt_2)	chr2	98.78	82	1	0	1	82	45712308	45712389	7e-37	155
HIGH	8	NODE_87_length_70_cov_1.671429	Tnt1 paired end (lt_2)	chr2	100	72	0	0	1	72	45712454	45712383	2e-33	143
HIGH	8	NODE_68_length_70_cov_1.485714	Tnt1 paired end (lt_2)	chr2	97.78	90	2	0	1	90	45712571	45712482	2e-39	163
HIGH	8	NODE_82_length_70_cov_1.128571	Tnt1 paired end (lt_2)	chr2	100	90	0	0	1	90	45712773	45712684	4e-44	178
HIGH	8	NODE_38_length_89_cov_2.202247	Tnt1 paired end (rt_2)	chr2	99.08	109	1	0	1	109	45712180	45712288	6e-53	208
HIGH	8	NODE_64_length_80_cov_2.887500	Tnt1 paired end (rt_2)	chr2	98.78	82	1	0	1	82	45712308	45712389	7e-37	155
HIGH	8	NODE_85_length_70_cov_1.671429	Tnt1 paired end (rt_2)	chr2	100	72	0	0	1	72	45712454	45712383	2e-33	143
HIGH	8	NODE_66_length_70_cov_1.485714	Tnt1 paired end (rt_2)	chr2	97.78	90	2	0	1	90	45712571	45712482	2e-39	163
HIGH	8	NODE_8_length_70_cov_1.942857	hybrid paired end (lt_1)	chr2	100	90	0	0	1	90	45712797	45712708	4e-44	178
HIGH	8	NODE_4_length_81_cov_2.172839	hybrid paired end (rt_1)	chr2	100	101	0	0	1	101	45711929	45712029	1e-50	200
HIGH	8	45551344	hybrid (lt_1)	chr2	100	26	0	0	22	47	45712383	45712408	3e-06	52
HIGH	8	57270986	hybrid (lt_1)	chr2	100	54	0	0	3	56	45712383	45712436	7e-23	107
HIGH	8	3230601	hybrid (lt_1)	chr2	100	22	0	0	1	22	45712431	45712410	0.0001	44
HIGH	8	35070030	hybrid (lt_1)	chr2	100	41	0	0	1	41	45712439	45712399	2e-15	81
HIGH	8	59985654	hybrid (lt_2)	chr2	98.51	67	1	0	1	67	45712323	45712389	5e-28	125
HIGH	8	10490380	hybrid (lt_2)	chr2	98.25	57	1	0	1	57	45712333	45712389	5e-22	105
HIGH	8	11468874	hybrid (lt_2)	chr2	97.3	37	1	0	1	37	45712353	45712389	4e-10	65
HIGH	8	1802689	hybrid (lt_2)	chr2	97.22	36	1	0	1	36	45712354	45712389	2e-09	63
HIGH	8	16887297	hybrid (lt_2)	chr2	97.22	36	1	0	1	36	45712354	45712389	2e-09	63
HIGH	8	66353471	hybrid (lt_2)	chr2	100	24	0	0	1	24	45712366	45712389	0.0001	48
HIGH	8	24649513	hybrid (lt_2)	chr2	100	25	0	0	66	90	45712389	45712365	3e-05	50
HIGH	8	52156674	hybrid (lt_2)	chr2	98.59	71	1	0	20	90	45712389	45712319	2e-30	133
HIGH	8	66485059	hybrid (rt_1)	chr2	100	48	0	0	10	57	45712383	45712430	3e-19	95
HIGH	8	73815339	hybrid (rt_1)	chr2	100	31	0	0	32	62	45712383	45712413	4e-09	61
HIGH	8	6872891	hybrid (rt_1)	chr2	100	23	0	0	1	23	45712384	45712406	4e-05	46
HIGH	8	38495944	hybrid (rt_1)	chr2	100	42	0	0	1	42	45712400	45712441	6e-16	83
HIGH	8	86447406	hybrid (rt_1)	chr2	100	65	0	0	1	65	45712447	45712383	3e-29	129
HIGH	8	35844342	hybrid (rt_2)	chr2	98.51	67	1	0	1	67	45712323	45712389	5e-28	125
HIGH	8	34478731	hybrid (rt_2)	chr2	98.21	56	1	0	1	56	45712334	45712389	2e-21	103
HIGH	8	39286065	hybrid (rt_2)	chr2	97.92	48	1	0	1	48	45712342	45712389	1e-16	87
HIGH	8	82945344	hybrid (rt_2)	chr2	100	29	0	0	3	31	45712361	45712389	1e-07	58
HIGH	8	1089513	hybrid (rt_2)	chr2	93.65	63	4	0	28	90	45712389	45712327	2e-18	93
HIGH	8	8794973	hybrid (rt_2)	chr2	97.22	72	2	0	19	90	45712389	45712318	1e-28	127
HIGH	8	39296323	hybrid (rt_2)	chr2	98	50	1	0	41	90	45712389	45712340	7e-18	91
HIGH	9	NODE_131_length_52_cov_1.153846	Tnt1 paired end (rt_1)	chr3	100	42	0	0	13	54	10034946	10034987	1e-15	83
HIGH	9	28637062	hybrid (lt_2)	chr3	96	50	2	0	16	65	10034938	10034987	2e-15	83
HIGH	9	52209825	hybrid (lt_2)	chr3	96	50	2	0	27	76	10034938	10034987	2e-15	83
HIGH	9	17085020	hybrid (lt_2)	chr3	95.65	46	2	0	45	90	10034987	10034942	4e-13	75
HIGH	9	46767993	hybrid (rt_2)	chr3	96	50	2	0	39	88	10034987	10034938	2e-15	83
HIGH	9	56232900	hybrid (rt_2)	chr3	96	50	2	0	41	90	10034987	10034938	2e-15	83
HIGH	10	NODE_199_length_132_cov_1.522727	Tnt1 paired end (lt_2)	chr3	98.03	152	3	0	1	152	10266568	10266719	1e-73	278
HIGH	10	NODE_181_length_132_cov_1.181818	Tnt1 paired end (rt_2)	chr3	98.03	152	3	0	1	152	10266568	10266719	1e-73	278
HIGH	10	NODE_16_length_87_cov_1.114943	hybrid paired end (lt_2)	chr3	98.13	107	2	0	1	107	10266709	10266603	2e-49	196
HIGH	11	NODE_73_length_68_cov_3.264706	Tnt1 paired end (lt_2)	chr3	98.75	80	1	0	9	88	10430933	10431012	9e-36	151
HIGH	11	NODE_99_length_45_cov_1.133333	Tnt1 paired end (lt_2)	chr3	98.46	65	1	0	1	65	10431057	10430993	6e-27	121
HIGH	11	NODE_73_length_68_cov_3.264706	Tnt1 paired end (rt_2)	chr3	98.75	80	1	0	9	88	10430933	10431012	9e-36	151
HIGH	11	NODE_94_length_45_cov_1.133333	Tnt1 paired end (rt_2)	chr3	98.46	65	1	0	1	65	10431057	10430993	6e-27	121
HIGH	11	48052552	hybrid (lt_1)	chr3	100	40	0	0	10	49	10431104	10431065	1e-14	79
HIGH	11	73650520	hybrid (lt_1)	chr3	94.92	59	3	0	10	68	10431131	10431073	1e-18	93
HIGH	12	NODE_303_length_70_cov_1.871429	Tnt1 paired end (lt_1)	chr3	97.78	90	2	0	1	90	13219315	13219404	2e-39	163
HIGH	12	NODE_368_length_70_cov_1.985714	Tnt1 paired end (lt_2)	chr3	100	90	0	0	1	90	13219790	13219879	4e-44	178
HIGH	12	NODE_261_length_84_cov_1.666667	Tnt1 paired end (lt_2)	chr3	100	104	0	0	1	104	13220061	13220164	2e-52	206
HIGH	12	NODE_293_length_70_cov_1.985714	Tnt1 paired end (rt_2)	chr3	100	90	0	0	1	90	13219790	13219879	4e-44	178
HIGH	13	NODE_252_length_119_cov_1.176471	Tnt1 paired end (lt_1)	chr3	100	139	0	0	1	139	13229398	13229536	4e-73	276
HIGH	13	NODE_252_length_119_cov_1.176471	Tnt1 paired end (rt_1)	chr3	100	139	0	0	1	139	13229398	13229536	4e-73	276
HIGH	13	NODE_323_length_70_cov_1.800000	Tnt1 paired end (lt_2)	chr3	100	90	0	0	1	90	13230095	13230006	4e-44	178
HIGH	13	NODE_349_length_70_cov_1.914286	Tnt1 paired end (lt_2)	chr3	100	83	0	0	8	90	13230449	13230367	6e-40	165
HIGH	13	NODE_284_length_70_cov_1.914286	Tnt1 paired end (rt_2)	chr3	100	83	0	0	8	90	13230449	13230367	6e-40	165
HIGH	14	NODE_54_length_371_cov_4.132075	Tnt1 paired end (lt_1)	chr3	99.47	376	1	1	1	376	34899601	34899975	0	722
HIGH	14	NODE_35_length_90_cov_2.855556	Tnt1 paired end (lt_1)	chr3	97.65	85	1	1	8	92	34900054	34899971	7e-34	145
HIGH	14	NODE_13_length_70_cov_1.914286	Tnt1 paired end (lt_1)	chr3	97.59	83	2	0	8	90	34900169	34900087	4e-35	149
HIGH	14	NODE_77_length_275_cov_4.047273	Tnt1 paired end (rt_1)	chr3	100	280	0	0	1	280	34899696	34899975	7e-157	555
HIGH	14	NODE_41_length_90_cov_2.855556	Tnt1 paired end (rt_1)	chr3	97.65	85	1	1	8	92	34900054	34899971	7e-34	145
HIGH	14	NODE_13_length_70_cov_1.914286	Tnt1 paired end (rt_1)	chr3	97.59	83	2	0	8	90	34900169	34900087	4e-35	149
HIGH	14	NODE_100_length_51_cov_1.843137	Tnt1 paired end (lt_2)	chr3	98.59	71	0	1	1	71	34899670	34899739	4e-28	125
HIGH	14	NODE_101_length_21_cov_1.190476	Tnt1 paired end (lt_2)	chr3	100	41	0	0	1	41	34899720	34899760	2e-15	81
HIGH	14	NODE_107_length_21_cov_1.000000	Tnt1 paired end (lt_2)	chr3	97.56	41	1	0	1	41	34899720	34899760	6e-13	73
HIGH	14	NODE_106_length_195_cov_2.769231	Tnt1 paired end (lt_2)	chr3	100	215	0	0	1	215	34899741	34899955	3e-118	426
HIGH	14	NODE_22_length_208_cov_1.312500	Tnt1 paired end (lt_2)	chr3	98.39	62	1	0	148	209	34900032	34899971	2e-24	115
HIGH	14	NODE_99_length_201_cov_2.686567	Tnt1 paired end (rt_2)	chr3	100	221	0	0	1	221	34899735	34899955	8e-122	438
HIGH	14	NODE_22_length_208_cov_1.312500	Tnt1 paired end (rt_2)	chr3	98.39	62	1	0	148	209	34900032	34899971	2e-24	115
HIGH	14	77084727	hybrid (lt_1)	chr3	100	54	0	0	1	54	34899922	34899975	9e-23	107
HIGH	14	52100051	hybrid (lt_1)	chr3	100	38	0	0	1	38	34899938	34899975	2e-13	75
HIGH	14	50842860	hybrid (lt_1)	chr3	100	37	0	0	1	37	34899939	34899975	8e-13	73
HIGH	14	59788054	hybrid (lt_1)	chr3	100	58	0	0	1	58	34899968	34899911	3e-25	115
HIGH	14	37917709	hybrid (lt_1)	chr3	100	31	0	0	12	42	34899975	34899945	2e-09	61
HIGH	14	46270824	hybrid (lt_1)	chr3	100	23	0	0	26	48	34899975	34899953	0.0002	46
HIGH	14	66025096	hybrid (lt_1)	chr3	100	34	0	0	29	62	34899975	34899942	7e-11	67
HIGH	14	69351261	hybrid (lt_1)	chr3	100	36	0	0	29	64	34899975	34899940	5e-12	71
HIGH	14	14677109	hybrid (lt_2)	chr3	98.39	62	1	0	26	87	34899971	34900032	5e-25	115
HIGH	14	26056765	hybrid (lt_2)	chr3	98.39	62	1	0	21	82	34899971	34900032	5e-25	115
HIGH	14	39516315	hybrid (lt_2)	chr3	100	28	0	0	63	90	34899971	34899998	4e-07	56
HIGH	14	79931688	hybrid (lt_2)	chr3	100	37	0	0	54	90	34899971	34900007	2e-12	73
HIGH	14	17545553	hybrid (lt_2)	chr3	100	25	0	0	1	25	34899995	34899971	3e-05	50
HIGH	14	12785284	hybrid (lt_2)	chr3	100	40	0	0	1	40	34900010	34899971	3e-14	79
HIGH	14	42102933	hybrid (lt_2)	chr3	100	55	0	0	5	59	34900025	34899971	3e-23	109
HIGH	14	28414610	hybrid (lt_2)	chr3	98.39	62	1	0	1	62	34900032	34899971	5e-25	115
HIGH	14	78683740	hybrid (lt_2)	chr3	98.39	62	1	0	1	62	34900032	34899971	5e-25	115
HIGH	14	16420639	hybrid (rt_1)	chr3	100	27	0	0	1	27	34899902	34899928	2e-07	54
HIGH	14	79917806	hybrid (rt_1)	chr3	100	56	0	0	1	56	34899920	34899975	6e-24	111
HIGH	14	83893687	hybrid (rt_1)	chr3	100	44	0	0	1	44	34899932	34899975	9e-17	87
HIGH	14	21190127	hybrid (rt_1)	chr3	100	30	0	0	1	30	34899936	34899965	5e-09	60
HIGH	14	50522898	hybrid (rt_1)	chr3	100	35	0	0	1	35	34899941	34899975	1e-11	69
HIGH	14	73525255	hybrid (rt_1)	chr3	100	50	0	0	12	61	34899975	34899926	2e-20	99
HIGH	14	44680315	hybrid (rt_2)	chr3	97.18	71	1	1	20	90	34899971	34900040	1e-25	117
HIGH	14	49450427	hybrid (rt_2)	chr3	100	48	0	0	43	90	34899971	34900018	5e-19	95
HIGH	14	69505558	hybrid (rt_2)	chr3	100	39	0	0	52	90	34899971	34900009	1e-13	77
HIGH	14	86985212	hybrid (rt_2)	chr3	97.22	72	1	1	19	90	34899971	34900041	3e-26	119
HIGH	14	41448054	hybrid (rt_2)	chr3	100	24	0	0	1	24	34899994	34899971	0.0001	48
HIGH	14	78448057	hybrid (rt_2)	chr3	100	33	0	0	1	33	34900003	34899971	4e-10	65
HIGH	14	1720290	hybrid (rt_2)	chr3	100	42	0	0	1	42	34900012	34899971	2e-15	83
HIGH	14	39749407	hybrid (rt_2)	chr3	100	46	0	0	1	46	34900016	34899971	7e-18	91
HIGH	14	76395721	hybrid (rt_2)	chr3	100	50	0	0	1	50	34900020	34899971	3e-20	99
HIGH	14	61094400	hybrid (rt_2)	chr3	100	55	0	0	2	56	34900025	34899971	3e-23	109
HIGH	14	16329188	hybrid (rt_2)	chr3	98.39	62	1	0	7	68	34900032	34899971	5e-25	115
HIGH	14	44230738	hybrid (rt_2)	chr3	97.18	71	1	1	1	71	34900040	34899971	1e-25	117
HIGH	15	NODE_15_length_200_cov_3.645000	Tnt1 paired end (lt_1)	chr3	96.57	204	1	1	1	204	45304054	45303857	1e-95	351
HIGH	15	NODE_70_length_112_cov_1.812500	Tnt1 paired end (lt_1)	chr3	95.28	106	5	0	1	106	45304230	45304125	2e-41	170
HIGH	15	NODE_16_length_200_cov_3.645000	Tnt1 paired end (rt_1)	chr3	96.57	204	1	1	1	204	45304054	45303857	1e-95	351
HIGH	15	NODE_118_length_57_cov_1.929825	Tnt1 paired end (lt_2)	chr3	95.12	41	2	0	17	57	45303863	45303823	4e-10	65
HIGH	15	NODE_109_length_154_cov_1.915584	Tnt1 paired end (lt_2)	chr3	99.28	139	1	0	20	158	45303995	45303857	1e-70	268
HIGH	15	NODE_111_length_57_cov_1.947368	Tnt1 paired end (rt_2)	chr3	95.12	41	2	0	17	57	45303863	45303823	4e-10	65
HIGH	15	NODE_102_length_154_cov_1.915584	Tnt1 paired end (rt_2)	chr3	99.28	139	1	0	20	158	45303995	45303857	1e-70	268
HIGH	15	NODE_4_length_70_cov_1.714286	hybrid paired end (lt_2)	chr3	95.45	88	4	0	1	88	45304299	45304212	8e-21	101
HIGH	15	49880339	hybrid (lt_1)	chr3	96.15	26	1	0	26	51	45303857	45303882	0.0007	44
HIGH	15	62662134	hybrid (lt_1)	chr3	97.78	45	1	0	16	60	45303857	45303901	4e-15	81
HIGH	15	75383975	hybrid (lt_1)	chr3	97.14	35	1	0	35	69	45303857	45303891	5e-09	61
HIGH	15	81411384	hybrid (lt_1)	chr3	97.56	41	1	0	33	73	45303857	45303897	1e-12	73
HIGH	15	41608512	hybrid (lt_1)	chr3	96.55	29	1	0	4	32	45303885	45303857	1e-05	50
HIGH	15	53606956	hybrid (lt_1)	chr3	97.14	35	1	0	1	35	45303891	45303857	3e-09	61
HIGH	15	55228770	hybrid (lt_1)	chr3	97.14	35	1	0	1	35	45303891	45303857	3e-09	61
HIGH	15	19961625	hybrid (lt_1)	chr3	96.88	32	1	0	1	32	45303894	45303863	9e-08	56
HIGH	15	11611626	hybrid (lt_1)	chr3	100	27	0	0	1	27	45303911	45303885	2e-07	54
HIGH	15	46995696	hybrid (lt_1)	chr3	97.92	48	1	0	1	48	45303913	45303866	5e-17	87
HIGH	15	32430790	hybrid (lt_1)	chr3	100	40	0	0	1	40	45303914	45303875	9e-15	79
HIGH	15	54679642	hybrid (lt_1)	chr3	98.15	54	1	0	1	54	45303916	45303863	2e-20	99
HIGH	15	77792435	hybrid (lt_1)	chr3	98.36	61	1	0	1	61	45303917	45303857	2e-24	113
HIGH	15	31028663	hybrid (lt_1)	chr3	100	38	0	0	1	38	45303929	45303892	1e-13	75
HIGH	15	62677508	hybrid (lt_2)	chr3	93.02	43	3	0	1	43	45303821	45303863	7e-09	61
HIGH	15	8894131	hybrid (lt_2)	chr3	95.12	41	2	0	31	71	45303823	45303863	4e-10	65
HIGH	15	77495687	hybrid (lt_2)	chr3	95.12	41	2	0	31	71	45303823	45303863	4e-10	65
HIGH	15	32680329	hybrid (lt_2)	chr3	95	40	2	0	1	40	45303824	45303863	2e-09	63
HIGH	15	62724916	hybrid (lt_2)	chr3	94.87	39	2	0	1	39	45303825	45303863	7e-09	61
HIGH	15	21449210	hybrid (lt_2)	chr3	94.74	38	2	0	17	54	45303826	45303863	3e-08	60
HIGH	15	8609412	hybrid (lt_2)	chr3	95.12	41	2	0	50	90	45303863	45303823	4e-10	65
HIGH	15	50332579	hybrid (rt_1)	chr3	97.67	43	1	0	6	48	45303857	45303899	5e-14	77
HIGH	15	87640854	hybrid (rt_1)	chr3	96.97	33	1	0	1	33	45303889	45303857	8e-08	58
HIGH	15	35508854	hybrid (rt_1)	chr3	100	38	0	0	1	38	45303920	45303883	1e-13	75
HIGH	15	24051287	hybrid (rt_2)	chr3	95.12	41	2	0	23	63	45303823	45303863	4e-10	65
HIGH	15	41017164	hybrid (rt_2)	chr3	94.29	35	2	0	1	35	45303829	45303863	2e-06	54
HIGH	15	12342670	hybrid (rt_2)	chr3	96.3	27	1	0	1	27	45303837	45303863	0.0004	46
HIGH	15	87268853	hybrid (rt_2)	chr3	96.3	27	1	0	4	30	45303837	45303863	0.0004	46
HIGH	15	82788855	hybrid (rt_2)	chr3	95.83	48	2	0	43	90	45303863	45303816	3e-14	79
HIGH	16	NODE_294_length_70_cov_2.300000	Tnt1 paired end (lt_2)	chr4	98.89	90	1	0	1	90	498299	498210	1e-41	170
HIGH	16	NODE_319_length_95_cov_1.473684	Tnt1 paired end (lt_2)	chr4	100	115	0	0	1	115	498693	498579	9e-43	174
HIGH	16	NODE_275_length_53_cov_1.018868	Tnt1 paired end (lt_2)	chr4	93.06	72	5	0	1	72	498708	498779	2e-21	103
HIGH	16	NODE_248_length_70_cov_2.300000	Tnt1 paired end (rt_2)	chr4	98.89	90	1	0	1	90	498299	498210	1e-41	170
HIGH	16	NODE_234_length_53_cov_1.018868	Tnt1 paired end (rt_2)	chr4	93.06	72	5	0	1	72	498708	498779	2e-21	103
HIGH	16	NODE_13_length_70_cov_2.000000	hybrid paired end (lt_1)	chr4	100	72	0	0	19	90	498617	498688	2e-33	143
HIGH	17	NODE_239_length_39_cov_2.743590	Tnt1 paired end (lt_1)	chr4	97.06	34	1	0	1	34	18061087	18061054	2e-08	60
HIGH	17	NODE_241_length_24_cov_1.000000	Tnt1 paired end (lt_1)	chr4	97.73	44	1	0	1	44	18061274	18061231	1e-14	79
HIGH	17	NODE_188_length_99_cov_1.414141	Tnt1 paired end (lt_1)	chr4	87.02	131	5	1	1	119	18062132	18062262	3e-24	113
HIGH	17	NODE_326_length_42_cov_1.666667	Tnt1 paired end (rt_1)	chr4	100	29	0	0	34	62	18061089	18061061	7e-08	58
HIGH	17	NODE_201_length_93_cov_1.505376	Tnt1 paired end (rt_1)	chr4	86.4	125	5	1	1	113	18062132	18062256	1e-20	101
HIGH	17	NODE_318_length_33_cov_1.090909	Tnt1 paired end (lt_2)	chr4	100	53	0	0	1	53	18061188	18061136	2e-22	105
HIGH	17	NODE_270_length_50_cov_1.180000	Tnt1 paired end (lt_2)	chr4	100	30	0	0	1	30	18062034	18062005	2e-08	60
HIGH	17	NODE_262_length_33_cov_1.060606	Tnt1 paired end (rt_2)	chr4	100	53	0	0	1	53	18061188	18061136	2e-22	105
HIGH	17	NODE_229_length_50_cov_1.180000	Tnt1 paired end (rt_2)	chr4	100	30	0	0	1	30	18062034	18062005	2e-08	60
HIGH	17	NODE_14_length_24_cov_1.500000	hybrid paired end (lt_1)	chr4	95	40	2	0	5	44	18062407	18062446	6e-10	63
HIGH	18	NODE_297_length_112_cov_1.232143	Tnt1 paired end (lt_1)	chr4	97.73	132	3	0	1	132	18145601	18145470	8e-62	238
HIGH	18	NODE_234_length_57_cov_1.771930	Tnt1 paired end (lt_1)	chr4	100	77	0	0	1	77	18146415	18146339	2e-36	153
HIGH	18	NODE_290_length_112_cov_1.232143	Tnt1 paired end (rt_1)	chr4	97.73	132	3	0	1	132	18145601	18145470	8e-62	238
HIGH	18	NODE_193_length_64_cov_2.000000	Tnt1 paired end (lt_2)	chr4	100	84	0	0	1	84	18144121	18144038	1e-40	167
HIGH	18	NODE_177_length_64_cov_2.000000	Tnt1 paired end (rt_2)	chr4	100	84	0	0	1	84	18144121	18144038	1e-40	167
HIGH	18	NODE_211_length_69_cov_2.000000	Tnt1 paired end (rt_2)	chr4	98.88	89	1	0	1	89	18144662	18144574	4e-41	168
HIGH	19	NODE_122_length_69_cov_2.000000	Tnt1 paired end (lt_1)	chr4	100	89	0	0	1	89	18149147	18149059	2e-43	176
HIGH	19	NODE_144_length_96_cov_2.177083	Tnt1 paired end (rt_1)	chr4	100	116	0	0	1	116	18149147	18149032	2e-59	230
HIGH	19	NODE_344_length_116_cov_1.258621	Tnt1 paired end (lt_2)	chr4	100	136	0	0	1	136	18149001	18148866	2e-71	270
HIGH	19	NODE_303_length_70_cov_1.342857	Tnt1 paired end (rt_2)	chr4	100	90	0	0	1	90	18149001	18148912	4e-44	178
HIGH	20	NODE_266_length_70_cov_1.757143	Tnt1 paired end (lt_1)	chr4	98.89	90	0	1	1	90	18151751	18151663	2e-39	163
HIGH	20	NODE_320_length_70_cov_1.971429	Tnt1 paired end (lt_1)	chr4	100	90	0	0	1	90	18152716	18152805	4e-44	178
HIGH	20	NODE_262_length_70_cov_1.757143	Tnt1 paired end (rt_1)	chr4	98.89	90	0	1	1	90	18151751	18151663	2e-39	163
HIGH	20	NODE_226_length_70_cov_1.714286	Tnt1 paired end (lt_2)	chr4	97.78	90	1	1	1	90	18151720	18151632	6e-37	155
HIGH	20	NODE_190_length_70_cov_1.714286	Tnt1 paired end (rt_2)	chr4	97.78	90	1	1	1	90	18151720	18151632	6e-37	155
HIGH	20	NODE_223_length_105_cov_1.333333	Tnt1 paired end (rt_2)	chr4	100	125	0	0	1	125	18152618	18152742	8e-65	248
HIGH	21	NODE_238_length_53_cov_1.962264	Tnt1 paired end (lt_1)	chr4	98.63	73	1	0	1	73	18336190	18336262	1e-31	137
HIGH	21	NODE_183_length_70_cov_1.071429	Tnt1 paired end (rt_1)	chr4	100	90	0	0	1	90	18335375	18335286	1e-31	137
HIGH	21	NODE_335_length_70_cov_1.300000	Tnt1 paired end (lt_2)	chr4	100	90	0	0	1	90	18334473	18334384	4e-44	178
HIGH	21	NODE_258_length_70_cov_1.128571	Tnt1 paired end (lt_2)	chr4	98.89	90	1	0	1	90	18335628	18335539	3e-29	129
HIGH	21	NODE_272_length_70_cov_1.300000	Tnt1 paired end (rt_2)	chr4	100	90	0	0	1	90	18334473	18334384	4e-44	178
HIGH	22	NODE_51_length_332_cov_2.635542	Tnt1 paired end (lt_1)	chr4	98.35	182	3	0	171	352	43948373	43948554	3e-91	337
HIGH	22	NODE_97_length_151_cov_2.384106	Tnt1 paired end (lt_1)	chr4	99.35	153	1	0	1	153	43948720	43948568	5e-79	295
HIGH	22	NODE_99_length_214_cov_2.887851	Tnt1 paired end (rt_1)	chr4	98.35	182	3	0	53	234	43948373	43948554	2e-91	337
HIGH	22	NODE_111_length_46_cov_2.869565	Tnt1 paired end (rt_1)	chr4	100	47	0	0	2	48	43948614	43948568	1e-18	93
HIGH	22	NODE_110_length_21_cov_1.761905	Tnt1 paired end (rt_1)	chr4	97.56	41	1	0	1	41	43948636	43948596	6e-13	73
HIGH	22	NODE_128_length_21_cov_1.000000	Tnt1 paired end (rt_1)	chr4	95.12	41	2	0	1	41	43948636	43948596	1e-10	65
HIGH	22	NODE_109_length_84_cov_2.023809	Tnt1 paired end (rt_1)	chr4	100	104	0	0	1	104	43948720	43948617	2e-52	206
HIGH	22	NODE_50_length_273_cov_2.802198	Tnt1 paired end (lt_2)	chr4	99.17	121	1	0	1	121	43948205	43948325	1e-59	232
HIGH	22	NODE_46_length_69_cov_1.739130	Tnt1 paired end (lt_2)	chr4	100	71	0	0	1	71	43948502	43948572	9e-33	141
HIGH	22	NODE_5_length_213_cov_2.131455	Tnt1 paired end (lt_2)	chr4	99.53	214	1	0	1	214	43948781	43948568	3e-115	416
HIGH	22	NODE_51_length_140_cov_3.964286	Tnt1 paired end (rt_2)	chr4	97.6	125	3	0	36	160	43948373	43948497	2e-57	224
HIGH	22	NODE_47_length_69_cov_1.739130	Tnt1 paired end (rt_2)	chr4	100	71	0	0	1	71	43948502	43948572	9e-33	141
HIGH	22	NODE_4_length_213_cov_2.131455	Tnt1 paired end (rt_2)	chr4	99.53	214	1	0	1	214	43948781	43948568	3e-115	416
HIGH	22	NODE_7_length_70_cov_1.514286	hybrid paired end (rt_2)	chr4	100	90	0	0	1	90	43949005	43948916	4e-44	178
HIGH	22	12484713	hybrid (lt_1)	chr4	100	29	0	0	1	29	43948502	43948530	2e-08	58
HIGH	22	87223422	hybrid (lt_1)	chr4	100	45	0	0	1	45	43948528	43948572	2e-17	89
HIGH	22	76210160	hybrid (lt_1)	chr4	100	40	0	0	1	40	43948533	43948572	2e-14	79
HIGH	22	86292125	hybrid (lt_1)	chr4	100	27	0	0	1	27	43948546	43948572	1e-06	54
HIGH	22	87006151	hybrid (lt_1)	chr4	100	26	0	0	1	26	43948547	43948572	5e-06	52
HIGH	22	60663595	hybrid (lt_1)	chr4	100	24	0	0	36	59	43948572	43948549	6e-05	48
HIGH	22	77579288	hybrid (lt_1)	chr4	100	44	0	0	27	70	43948572	43948529	9e-17	87
HIGH	22	4524781	hybrid (lt_2)	chr4	100	24	0	0	67	90	43948568	43948591	0.0001	48
HIGH	22	11323223	hybrid (lt_2)	chr4	100	32	0	0	1	32	43948599	43948568	2e-09	63
HIGH	22	18317167	hybrid (lt_2)	chr4	100	36	0	0	1	36	43948603	43948568	7e-12	71
HIGH	22	73828201	hybrid (lt_2)	chr4	100	41	0	0	1	41	43948608	43948568	7e-15	81
HIGH	22	11199016	hybrid (lt_2)	chr4	100	47	0	0	2	48	43948614	43948568	2e-18	93
HIGH	22	8208727	hybrid (lt_2)	chr4	98.33	60	1	0	1	60	43948627	43948568	8e-24	111
HIGH	22	63633990	hybrid (rt_1)	chr4	100	54	0	0	1	54	43948497	43948550	6e-23	107
HIGH	22	80373766	hybrid (rt_1)	chr4	100	40	0	0	1	40	43948533	43948572	2e-14	79
HIGH	22	13144997	hybrid (rt_1)	chr4	100	25	0	0	1	25	43948539	43948515	3e-06	50
HIGH	22	48525004	hybrid (rt_1)	chr4	100	47	0	0	1	47	43948555	43948509	8e-19	93
HIGH	22	82002157	hybrid (rt_1)	chr4	100	41	0	0	30	70	43948572	43948532	5e-15	81
HIGH	22	20251488	hybrid (rt_2)	chr4	98.31	59	1	0	32	90	43948568	43948626	3e-23	109
HIGH	22	34681516	hybrid (rt_2)	chr4	100	30	0	0	61	90	43948568	43948597	3e-08	60
HIGH	22	60806947	hybrid (rt_2)	chr4	100	27	0	0	64	90	43948568	43948594	2e-06	54
HIGH	22	81874611	hybrid (rt_2)	chr4	100	26	0	0	65	90	43948568	43948593	6e-06	52
HIGH	22	9662000	hybrid (rt_2)	chr4	100	23	0	0	1	23	43948590	43948568	0.0004	46
HIGH	22	43872734	hybrid (rt_2)	chr4	100	39	0	0	1	39	43948606	43948568	1e-13	77
HIGH	22	20280614	hybrid (rt_2)	chr4	98.31	59	1	0	1	59	43948626	43948568	3e-23	109
HIGH	22	79451034	hybrid (rt_2)	chr4	98.31	59	1	0	1	59	43948626	43948568	3e-23	109
HIGH	22	60590276	hybrid (rt_2)	chr4	98.41	63	1	0	1	63	43948630	43948568	1e-25	117
HIGH	22	70220231	hybrid (rt_2)	chr4	98.46	65	1	0	1	65	43948632	43948568	8e-27	121
HIGH	22	66051667	hybrid (rt_2)	chr4	98.67	75	1	0	1	75	43948642	43948568	9e-33	141
HIGH	23	NODE_73_length_70_cov_1.671429	Tnt1 paired end (lt_1)	chr4	100	90	0	0	1	90	46280305	46280394	4e-44	178
HIGH	23	NODE_96_length_70_cov_1.771429	Tnt1 paired end (lt_1)	chr4	98.89	90	1	0	1	90	46280402	46280491	1e-41	170
HIGH	23	NODE_100_length_70_cov_1.728571	Tnt1 paired end (lt_1)	chr4	100	71	0	0	20	90	46280661	46280591	9e-33	141
HIGH	23	NODE_89_length_70_cov_1.371429	Tnt1 paired end (lt_1)	chr4	100	74	0	0	1	74	46280811	46280738	1e-34	147
HIGH	23	NODE_78_length_70_cov_1.671429	Tnt1 paired end (rt_1)	chr4	100	90	0	0	1	90	46280305	46280394	4e-44	178
HIGH	23	NODE_106_length_70_cov_1.771429	Tnt1 paired end (rt_1)	chr4	98.89	90	1	0	1	90	46280402	46280491	1e-41	170
HIGH	23	NODE_115_length_70_cov_1.728571	Tnt1 paired end (rt_1)	chr4	100	71	0	0	20	90	46280661	46280591	9e-33	141
HIGH	23	NODE_96_length_70_cov_1.371429	Tnt1 paired end (rt_1)	chr4	100	74	0	0	1	74	46280811	46280738	1e-34	147
HIGH	23	NODE_64_length_187_cov_2.534759	Tnt1 paired end (lt_2)	chr4	99.47	188	1	0	1	188	46280355	46280542	9e-100	365
HIGH	23	NODE_89_length_49_cov_3.836735	Tnt1 paired end (lt_2)	chr4	100	51	0	0	1	51	46280588	46280538	6e-21	101
HIGH	23	NODE_100_length_70_cov_1.985714	Tnt1 paired end (rt_2)	chr4	100	90	0	0	1	90	46280194	46280283	4e-44	178
HIGH	23	NODE_62_length_151_cov_2.397351	Tnt1 paired end (rt_2)	chr4	98.68	152	2	0	1	152	46280391	46280542	5e-76	285
HIGH	23	NODE_87_length_49_cov_3.836735	Tnt1 paired end (rt_2)	chr4	100	51	0	0	1	51	46280588	46280538	6e-21	101
HIGH	23	NODE_14_length_77_cov_2.402597	hybrid paired end (rt_1)	chr4	100	97	0	0	1	97	46280125	46280221	3e-48	192
HIGH	23	NODE_5_length_46_cov_1.086957	hybrid paired end (lt_2)	chr4	100	49	0	0	1	49	46280961	46280913	8e-20	97
HIGH	23	52802716	hybrid (lt_1)	chr4	100	33	0	0	21	53	46280538	46280570	2e-10	65
HIGH	23	8602391	hybrid (lt_1)	chr4	100	23	0	0	1	23	46280560	46280538	6e-05	46
HIGH	23	26632643	hybrid (lt_1)	chr4	100	23	0	0	4	26	46280560	46280538	0.0001	46
HIGH	23	4502353	hybrid (lt_1)	chr4	100	23	0	0	1	23	46280562	46280584	4e-05	46
HIGH	23	66160943	hybrid (lt_1)	chr4	100	28	0	0	1	28	46280565	46280538	3e-07	56
HIGH	23	35423282	hybrid (lt_1)	chr4	96.67	30	1	0	1	30	46280567	46280538	2e-06	52
HIGH	23	60134735	hybrid (lt_1)	chr4	100	32	0	0	1	32	46280569	46280538	1e-09	63
HIGH	23	84715809	hybrid (lt_1)	chr4	100	32	0	0	1	32	46280569	46280538	1e-09	63
HIGH	23	52311532	hybrid (lt_1)	chr4	100	33	0	0	1	33	46280570	46280538	2e-10	65
HIGH	23	67692280	hybrid (lt_1)	chr4	100	40	0	0	1	40	46280577	46280538	2e-14	79
HIGH	23	24145068	hybrid (lt_1)	chr4	100	34	0	0	1	34	46280581	46280548	3e-11	67
HIGH	23	3447092	hybrid (lt_1)	chr4	100	23	0	0	1	23	46280585	46280563	4e-05	46
HIGH	23	7863439	hybrid (lt_1)	chr4	100	26	0	0	1	26	46280588	46280563	9e-07	52
HIGH	23	39028195	hybrid (lt_1)	chr4	100	43	0	0	1	43	46280590	46280548	2e-16	85
HIGH	23	76524282	hybrid (lt_1)	chr4	100	53	0	0	1	53	46280590	46280538	4e-22	105
HIGH	23	21294838	hybrid (lt_2)	chr4	100	71	0	0	1	71	46280472	46280542	9e-33	141
HIGH	23	53194244	hybrid (lt_2)	chr4	100	71	0	0	1	71	46280472	46280542	9e-33	141
HIGH	23	79502290	hybrid (lt_2)	chr4	100	58	0	0	1	58	46280485	46280542	5e-25	115
HIGH	23	43899364	hybrid (lt_2)	chr4	100	46	0	0	1	46	46280497	46280542	7e-18	91
HIGH	23	14671093	hybrid (lt_2)	chr4	100	41	0	0	1	41	46280502	46280542	7e-15	81
HIGH	23	26929060	hybrid (lt_2)	chr4	100	67	0	0	24	90	46280542	46280476	2e-30	133
HIGH	23	46366244	hybrid (lt_2)	chr4	100	51	0	0	40	90	46280542	46280492	8e-21	101
HIGH	23	50392281	hybrid (lt_2)	chr4	100	63	0	0	28	90	46280542	46280480	5e-28	125
HIGH	23	56808936	hybrid (lt_2)	chr4	100	50	0	0	41	90	46280542	46280493	3e-20	99
HIGH	23	65471868	hybrid (lt_2)	chr4	100	26	0	0	65	90	46280542	46280517	6e-06	52
HIGH	23	84047386	hybrid (lt_2)	chr4	100	28	0	0	63	90	46280542	46280515	4e-07	56
HIGH	23	70984404	hybrid (rt_2)	chr4	100	57	0	0	1	57	46280486	46280542	2e-24	113
HIGH	23	42329547	hybrid (rt_2)	chr4	100	46	0	0	1	46	46280497	46280542	7e-18	91
HIGH	23	55871354	hybrid (rt_2)	chr4	100	34	0	0	1	34	46280509	46280542	1e-10	67
HIGH	23	79241955	hybrid (rt_2)	chr4	100	33	0	0	52	84	46280510	46280542	4e-10	65
HIGH	23	36495500	hybrid (rt_2)	chr4	100	27	0	0	1	27	46280516	46280542	2e-06	54
HIGH	23	73771432	hybrid (rt_2)	chr4	100	26	0	0	1	26	46280517	46280542	6e-06	52
HIGH	23	22840857	hybrid (rt_2)	chr4	100	24	0	0	1	24	46280519	46280542	0.0001	48
HIGH	23	9959581	hybrid (rt_2)	chr4	100	42	0	0	49	90	46280542	46280501	2e-15	83
HIGH	23	11607816	hybrid (rt_2)	chr4	100	27	0	0	64	90	46280542	46280516	2e-06	54
HIGH	23	26161348	hybrid (rt_2)	chr4	100	24	0	0	67	90	46280542	46280519	0.0001	48
HIGH	23	63486975	hybrid (rt_2)	chr4	100	76	0	0	15	90	46280542	46280467	9e-36	151
HIGH	23	63831440	hybrid (rt_2)	chr4	100	39	0	0	52	90	46280542	46280504	1e-13	77
HIGH	23	67158577	hybrid (rt_2)	chr4	100	30	0	0	61	90	46280542	46280513	3e-08	60
HIGH	24	NODE_93_length_70_cov_1.642857	Tnt1 paired end (lt_1)	chr4	100	90	0	0	1	90	49522083	49522172	4e-44	178
HIGH	24	NODE_39_length_52_cov_1.423077	Tnt1 paired end (lt_1)	chr4	100	54	0	0	1	54	49522212	49522265	1e-22	107
HIGH	24	NODE_68_length_70_cov_1.142857	Tnt1 paired end (lt_1)	chr4	98.75	80	1	0	1	80	49522484	49522405	9e-36	151
HIGH	24	NODE_103_length_70_cov_1.642857	Tnt1 paired end (rt_1)	chr4	100	90	0	0	1	90	49522083	49522172	4e-44	178
HIGH	24	NODE_43_length_52_cov_1.423077	Tnt1 paired end (rt_1)	chr4	100	54	0	0	1	54	49522212	49522265	1e-22	107
HIGH	24	NODE_72_length_70_cov_1.142857	Tnt1 paired end (rt_1)	chr4	98.75	80	1	0	1	80	49522484	49522405	9e-36	151
HIGH	24	NODE_49_length_70_cov_1.300000	Tnt1 paired end (lt_2)	chr4	100	90	0	0	1	90	49522027	49522116	4e-44	178
HIGH	24	NODE_29_length_46_cov_1.934783	Tnt1 paired end (lt_2)	chr4	100	48	0	0	1	48	49522308	49522261	3e-19	95
HIGH	24	NODE_50_length_70_cov_1.300000	Tnt1 paired end (rt_2)	chr4	100	90	0	0	1	90	49522027	49522116	4e-44	178
HIGH	24	NODE_31_length_46_cov_1.934783	Tnt1 paired end (rt_2)	chr4	100	48	0	0	1	48	49522308	49522261	3e-19	95
HIGH	24	14274358	hybrid (lt_2)	chr4	100	45	0	0	1	45	49522305	49522261	3e-17	89
HIGH	24	431433	hybrid (lt_2)	chr4	100	48	0	0	1	48	49522308	49522261	5e-19	95
HIGH	24	25653824	hybrid (lt_2)	chr4	100	58	0	0	1	58	49522318	49522261	5e-25	115
HIGH	24	45474436	hybrid (rt_1)	chr4	100	46	0	0	1	46	49522190	49522235	3e-18	91
HIGH	24	22047629	hybrid (rt_1)	chr4	100	30	0	0	1	30	49522212	49522241	5e-09	60
HIGH	24	48939737	hybrid (rt_1)	chr4	100	31	0	0	1	31	49522235	49522265	3e-09	61
HIGH	24	83615675	hybrid (rt_2)	chr4	100	47	0	0	44	90	49522261	49522307	2e-18	93
HIGH	24	2689806	hybrid (rt_2)	chr4	100	38	0	0	1	38	49522298	49522261	4e-13	75
HIGH	24	76408425	hybrid (rt_2)	chr4	100	51	0	0	1	51	49522311	49522261	8e-21	101
HIGH	25	NODE_76_length_70_cov_1.757143	Tnt1 paired end (lt_1)	chr4	100	90	0	0	1	90	52967337	52967426	4e-44	178
HIGH	25	NODE_38_length_70_cov_1.657143	Tnt1 paired end (lt_2)	chr4	97.78	90	2	0	1	90	52967519	52967608	2e-39	163
HIGH	25	NODE_39_length_70_cov_1.657143	Tnt1 paired end (rt_2)	chr4	97.78	90	2	0	1	90	52967519	52967608	2e-39	163
HIGH	25	NODE_11_length_95_cov_1.842105	hybrid paired end (rt_2)	chr4	99.13	115	1	0	1	115	52968084	52967970	2e-56	220
HIGH	25	66277092	hybrid (lt_1)	chr4	100	40	0	0	23	62	52967620	52967581	2e-14	79
HIGH	25	3366745	hybrid (lt_2)	chr4	100	72	0	0	19	90	52967615	52967686	2e-33	143
HIGH	25	7364961	hybrid (lt_2)	chr4	100	44	0	0	47	90	52967615	52967658	1e-16	87
HIGH	25	68530310	hybrid (lt_2)	chr4	100	33	0	0	58	90	52967615	52967647	4e-10	65
HIGH	25	80735608	hybrid (lt_2)	chr4	100	66	0	0	25	90	52967615	52967680	9e-30	131
HIGH	25	314811	hybrid (lt_2)	chr4	100	24	0	0	1	24	52967638	52967615	0.0001	48
HIGH	25	73158297	hybrid (lt_2)	chr4	100	61	0	0	1	61	52967675	52967615	8e-27	121
HIGH	25	47166956	hybrid (rt_2)	chr4	100	40	0	0	51	90	52967615	52967654	3e-14	79
HIGH	25	48004594	hybrid (rt_2)	chr4	100	31	0	0	60	90	52967615	52967645	7e-09	61
HIGH	25	58276625	hybrid (rt_2)	chr4	100	25	0	0	1	25	52967639	52967615	3e-05	50
HIGH	25	4025800	hybrid (rt_2)	chr4	100	40	0	0	1	40	52967654	52967615	3e-14	79
HIGH	25	77257758	hybrid (rt_2)	chr4	100	42	0	0	1	42	52967656	52967615	2e-15	83
HIGH	26	NODE_79_length_154_cov_2.006494	Tnt1 paired end (lt_1)	chr4	97	100	3	0	72	171	54606544	54606445	1e-42	174
HIGH	26	NODE_23_length_70_cov_1.685714	Tnt1 paired end (lt_1)	chr4	100	90	0	0	1	90	54606738	54606649	4e-44	178
HIGH	26	NODE_126_length_70_cov_1.885714	Tnt1 paired end (rt_1)	chr4	94.68	94	1	1	1	90	54606067	54606160	6e-34	145
HIGH	26	NODE_84_length_154_cov_2.006494	Tnt1 paired end (rt_1)	chr4	97	100	3	0	72	171	54606544	54606445	1e-42	174
HIGH	26	NODE_110_length_70_cov_1.914286	Tnt1 paired end (lt_2)	chr4	100	71	0	0	20	90	54606287	54606357	9e-33	141
HIGH	26	NODE_32_length_157_cov_1.828025	Tnt1 paired end (lt_2)	chr4	95.49	133	6	0	27	159	54606544	54606412	4e-55	216
HIGH	26	NODE_79_length_146_cov_1.657534	Tnt1 paired end (lt_2)	chr4	96.75	154	0	1	1	149	54606804	54606651	5e-70	266
HIGH	26	NODE_103_length_70_cov_1.914286	Tnt1 paired end (rt_2)	chr4	100	71	0	0	20	90	54606287	54606357	9e-33	141
HIGH	26	NODE_33_length_157_cov_1.394904	Tnt1 paired end (rt_2)	chr4	95.49	133	6	0	27	159	54606544	54606412	4e-55	216
HIGH	26	34674110	hybrid (lt_1)	chr4	96.43	28	1	0	7	34	54606412	54606439	3e-05	48
HIGH	26	72465794	hybrid (lt_1)	chr4	91.84	49	4	0	4	52	54606460	54606412	3e-10	65
HIGH	26	83910508	hybrid (lt_1)	chr4	92.96	71	5	0	1	71	54606482	54606412	6e-21	101
HIGH	26	66761228	hybrid (lt_2)	chr4	96.77	31	1	0	1	31	54606387	54606417	2e-06	54
HIGH	26	22788789	hybrid (lt_2)	chr4	98.25	57	1	0	34	90	54606417	54606361	5e-22	105
HIGH	26	35551032	hybrid (lt_2)	chr4	98.53	68	1	0	23	90	54606417	54606350	1e-28	127
HIGH	26	84820069	hybrid (lt_2)	chr4	96.67	30	1	0	61	90	54606417	54606388	6e-06	52
HIGH	26	76134479	hybrid (rt_1)	chr4	90.48	42	4	0	23	64	54606412	54606453	4e-06	52
HIGH	26	61714499	hybrid (rt_1)	chr4	96.43	28	1	0	2	29	54606439	54606412	5e-05	48
HIGH	26	35166217	hybrid (rt_1)	chr4	93.55	31	2	0	7	37	54606445	54606475	0.0001	46
HIGH	26	31747787	hybrid (rt_2)	chr4	98.39	62	1	0	1	62	54606356	54606417	5e-25	115
HIGH	26	29298920	hybrid (rt_2)	chr4	97.62	42	1	0	1	42	54606376	54606417	4e-13	75
HIGH	26	58257907	hybrid (rt_2)	chr4	97.14	35	1	0	1	35	54606383	54606417	7e-09	61
HIGH	26	14418529	hybrid (rt_2)	chr4	96.43	28	1	0	1	28	54606390	54606417	0.0001	48
HIGH	26	29659177	hybrid (rt_2)	chr4	98.59	71	1	0	20	90	54606417	54606347	2e-30	133
HIGH	27	NODE_62_length_131_cov_1.473282	Tnt1 paired end (lt_1)	chr4	98.01	151	3	0	1	151	55727138	55727288	4e-61	236
HIGH	27	NODE_80_length_169_cov_1.846154	Tnt1 paired end (lt_1)	chr4	100	170	0	0	1	170	55727485	55727316	4e-77	289
HIGH	27	NODE_67_length_131_cov_1.473282	Tnt1 paired end (rt_1)	chr4	98.01	151	3	0	1	151	55727138	55727288	4e-61	236
HIGH	27	NODE_86_length_150_cov_1.653333	Tnt1 paired end (rt_1)	chr4	100	170	0	0	1	170	55727485	55727316	3e-77	289
HIGH	27	NODE_59_length_90_cov_1.033333	Tnt1 paired end (lt_2)	chr4	97.85	93	2	0	1	93	55727228	55727320	5e-41	168
HIGH	27	NODE_57_length_90_cov_1.033333	Tnt1 paired end (rt_2)	chr4	97.85	93	2	0	1	93	55727228	55727320	5e-41	168
HIGH	27	56359813	hybrid (lt_1)	chr4	96.3	54	2	0	1	54	55727267	55727320	4e-18	91
HIGH	27	35383753	hybrid (lt_1)	chr4	92.5	40	3	0	2	41	55727273	55727312	1e-07	56
HIGH	27	5646376	hybrid (lt_1)	chr4	100	23	0	0	1	23	55727295	55727273	4e-05	46
HIGH	27	15654768	hybrid (lt_1)	chr4	100	24	0	0	3	26	55727297	55727320	2e-05	48
HIGH	27	9187805	hybrid (lt_2)	chr4	100	53	0	0	38	90	55727316	55727368	5e-22	105
HIGH	27	72744543	hybrid (lt_2)	chr4	100	72	0	0	19	90	55727316	55727387	2e-33	143
HIGH	27	51171401	hybrid (lt_2)	chr4	100	24	0	0	1	24	55727339	55727316	0.0001	48
HIGH	27	45542598	hybrid (lt_2)	chr4	100	27	0	0	1	27	55727342	55727316	2e-06	54
HIGH	27	71253300	hybrid (lt_2)	chr4	100	38	0	0	1	38	55727353	55727316	4e-13	75
HIGH	27	63214379	hybrid (lt_2)	chr4	100	44	0	0	1	44	55727359	55727316	1e-16	87
HIGH	27	59947125	hybrid (rt_1)	chr4	98.08	52	1	0	1	52	55727244	55727295	2e-19	95
HIGH	27	35145795	hybrid (rt_1)	chr4	97.3	37	1	0	1	37	55727246	55727282	1e-10	65
HIGH	27	60319656	hybrid (rt_1)	chr4	96.23	53	2	0	1	53	55727258	55727310	1e-17	89
HIGH	27	61989556	hybrid (rt_1)	chr4	96.3	54	2	0	1	54	55727267	55727320	4e-18	91
HIGH	27	36401935	hybrid (rt_1)	chr4	95	40	2	0	1	40	55727268	55727307	5e-10	63
HIGH	27	73266838	hybrid (rt_1)	chr4	97.06	34	1	0	4	37	55727287	55727320	2e-08	60
HIGH	27	34586704	hybrid (rt_1)	chr4	97.3	37	1	0	1	37	55727309	55727273	1e-10	65
HIGH	27	79815392	hybrid (rt_1)	chr4	100	24	0	0	43	66	55727320	55727297	7e-05	48
HIGH	27	8721391	hybrid (rt_2)	chr4	100	62	0	0	29	90	55727316	55727377	2e-27	123
HIGH	27	25490045	hybrid (rt_2)	chr4	100	38	0	0	53	90	55727316	55727353	4e-13	75
HIGH	27	45882052	hybrid (rt_2)	chr4	100	41	0	0	50	90	55727316	55727356	7e-15	81
HIGH	27	81076211	hybrid (rt_2)	chr4	100	37	0	0	1	37	55727352	55727316	2e-12	73
HIGH	27	5073773	hybrid (rt_2)	chr4	100	43	0	0	1	43	55727358	55727316	5e-16	85
HIGH	27	30608503	hybrid (rt_2)	chr4	100	50	0	0	1	50	55727365	55727316	3e-20	99
HIGH	27	63739328	hybrid (rt_2)	chr4	100	59	0	0	1	59	55727374	55727316	1e-25	117
HIGH	27	29766773	hybrid (rt_2)	chr4	100	64	0	0	1	64	55727379	55727316	1e-28	127
HIGH	27	41100415	hybrid (rt_2)	chr4	100	74	0	0	1	74	55727389	55727316	1e-34	147
HIGH	28	NODE_253_length_51_cov_1.372549	Tnt1 paired end (lt_2)	chr5	98.53	68	1	0	4	71	23577937	23577870	1e-28	127
HIGH	28	NODE_212_length_51_cov_1.372549	Tnt1 paired end (rt_2)	chr5	98.53	68	1	0	4	71	23577937	23577870	1e-28	127
HIGH	28	NODE_20_length_34_cov_1.558824	hybrid paired end (rt_1)	chr5	100	53	0	0	2	54	23577884	23577936	3e-22	105
HIGH	28	NODE_36_length_34_cov_1.058824	hybrid paired end (rt_1)	chr5	98.04	51	1	0	1	51	23578190	23578240	1e-18	93
HIGH	29	NODE_86_length_229_cov_2.611354	Tnt1 paired end (lt_1)	chr5	98.65	148	2	0	1	148	34890224	34890077	2e-73	278
HIGH	29	NODE_92_length_195_cov_2.728205	Tnt1 paired end (rt_1)	chr5	99.09	110	1	0	5	114	34890186	34890077	3e-53	210
HIGH	29	NODE_88_length_155_cov_3.096774	Tnt1 paired end (lt_2)	chr5	100	63	0	0	1	63	34890139	34890077	1e-27	125
HIGH	29	NODE_86_length_155_cov_3.096774	Tnt1 paired end (rt_2)	chr5	100	63	0	0	1	63	34890139	34890077	1e-27	125
HIGH	29	NODE_12_length_85_cov_1.282353	hybrid paired end (rt_2)	chr5	96.47	85	1	1	1	85	34889877	34889959	4e-32	139
HIGH	30	NODE_49_length_206_cov_3.043689	Tnt1 paired end (lt_1)	chr5	100	209	0	0	1	209	37704251	37704459	1e-114	414
HIGH	30	NODE_47_length_108_cov_1.805556	Tnt1 paired end (lt_1)	chr5	100	128	0	0	1	128	37704748	37704621	1e-66	254
HIGH	30	NODE_53_length_206_cov_3.043689	Tnt1 paired end (rt_1)	chr5	100	209	0	0	1	209	37704251	37704459	1e-114	414
HIGH	30	NODE_55_length_156_cov_3.070513	Tnt1 paired end (lt_2)	chr5	100	157	0	0	1	157	37704303	37704459	9e-84	311
HIGH	30	NODE_41_length_209_cov_2.358852	Tnt1 paired end (lt_2)	chr5	100	211	0	0	1	211	37704664	37704454	7e-116	418
HIGH	30	NODE_78_length_83_cov_1.891566	Tnt1 paired end (lt_2)	chr5	99.03	103	1	0	1	103	37704833	37704731	2e-49	196
HIGH	30	NODE_53_length_156_cov_3.070513	Tnt1 paired end (rt_2)	chr5	100	157	0	0	1	157	37704303	37704459	9e-84	311
HIGH	30	NODE_42_length_209_cov_2.023923	Tnt1 paired end (rt_2)	chr5	100	211	0	0	1	211	37704664	37704454	7e-116	418
HIGH	30	NODE_15_length_70_cov_1.642857	hybrid paired end (rt_1)	chr5	100	90	0	0	1	90	37704033	37704122	4e-44	178
HIGH	30	68276811	hybrid (lt_1)	chr5	100	40	0	0	24	63	37704454	37704493	2e-14	79
HIGH	30	71631516	hybrid (lt_1)	chr5	100	38	0	0	28	65	37704454	37704491	3e-13	75
HIGH	30	55118235	hybrid (lt_1)	chr5	100	54	0	0	1	54	37704464	37704517	6e-23	107
HIGH	30	23879859	hybrid (lt_1)	chr5	100	33	0	0	1	33	37704480	37704512	1e-10	65
HIGH	30	35846848	hybrid (lt_1)	chr5	100	34	0	0	1	34	37704487	37704454	4e-11	67
HIGH	30	41537751	hybrid (lt_1)	chr5	100	44	0	0	1	44	37704497	37704454	5e-17	87
HIGH	30	57054629	hybrid (lt_1)	chr5	100	53	0	0	1	53	37704506	37704454	3e-22	105
HIGH	30	30200637	hybrid (lt_1)	chr5	100	37	0	0	1	37	37704527	37704491	5e-13	73
HIGH	30	65752378	hybrid (lt_1)	chr5	100	61	0	0	1	61	37704527	37704467	5e-27	121
HIGH	30	13696061	hybrid (lt_2)	chr5	100	48	0	0	1	48	37704412	37704459	5e-19	95
HIGH	30	27520629	hybrid (lt_2)	chr5	100	48	0	0	1	48	37704412	37704459	5e-19	95
HIGH	30	16766210	hybrid (lt_2)	chr5	100	38	0	0	53	90	37704459	37704422	4e-13	75
HIGH	30	25085979	hybrid (lt_2)	chr5	100	50	0	0	41	90	37704459	37704410	3e-20	99
HIGH	30	34967114	hybrid (lt_2)	chr5	97.3	37	1	0	54	90	37704459	37704423	4e-10	65
HIGH	30	46978749	hybrid (lt_2)	chr5	100	65	0	0	26	90	37704459	37704395	3e-29	129
HIGH	30	64367508	hybrid (lt_2)	chr5	100	57	0	0	34	90	37704459	37704403	2e-24	113
HIGH	30	81512353	hybrid (lt_2)	chr5	100	27	0	0	64	90	37704459	37704433	2e-06	54
HIGH	30	80412425	hybrid (rt_1)	chr5	100	36	0	0	33	68	37704454	37704489	5e-12	71
HIGH	30	82259555	hybrid (rt_1)	chr5	100	29	0	0	43	71	37704454	37704482	8e-08	58
HIGH	30	84170932	hybrid (rt_1)	chr5	96.15	52	2	0	24	75	37704454	37704505	9e-17	87
HIGH	30	26315783	hybrid (rt_1)	chr5	100	34	0	0	1	34	37704461	37704494	3e-11	67
HIGH	30	85410930	hybrid (rt_1)	chr5	100	34	0	0	1	34	37704487	37704454	9e-11	67
HIGH	30	70497829	hybrid (rt_1)	chr5	100	44	0	0	1	44	37704497	37704454	7e-17	87
HIGH	30	74783558	hybrid (rt_1)	chr5	98.31	59	1	0	1	59	37704512	37704454	2e-23	109
HIGH	30	48374863	hybrid (rt_1)	chr5	100	46	0	0	1	46	37704516	37704471	3e-18	91
HIGH	30	23239546	hybrid (rt_1)	chr5	100	32	0	0	1	32	37704523	37704492	4e-10	63
HIGH	30	9625115	hybrid (rt_2)	chr5	100	59	0	0	1	59	37704401	37704459	1e-25	117
HIGH	30	7860715	hybrid (rt_2)	chr5	100	44	0	0	1	44	37704416	37704459	1e-16	87
HIGH	30	2124037	hybrid (rt_2)	chr5	100	43	0	0	1	43	37704417	37704459	5e-16	85
HIGH	30	80370624	hybrid (rt_2)	chr5	100	40	0	0	1	40	37704420	37704459	3e-14	79
HIGH	30	40292793	hybrid (rt_2)	chr5	100	34	0	0	1	34	37704426	37704459	1e-10	67
HIGH	30	10913922	hybrid (rt_2)	chr5	100	28	0	0	63	90	37704459	37704432	4e-07	56
HIGH	30	22064931	hybrid (rt_2)	chr5	100	53	0	0	38	90	37704459	37704407	5e-22	105
HIGH	30	23669555	hybrid (rt_2)	chr5	100	37	0	0	54	90	37704459	37704423	2e-12	73
HIGH	30	27579662	hybrid (rt_2)	chr5	100	60	0	0	31	90	37704459	37704400	3e-26	119
HIGH	30	38944885	hybrid (rt_2)	chr5	100	51	0	0	40	90	37704459	37704409	8e-21	101
HIGH	30	46912215	hybrid (rt_2)	chr5	100	34	0	0	57	90	37704459	37704426	1e-10	67
HIGH	30	57383104	hybrid (rt_2)	chr5	100	77	0	0	14	90	37704459	37704383	2e-36	153
HIGH	30	74142487	hybrid (rt_2)	chr5	100	64	0	0	27	90	37704459	37704396	1e-28	127
HIGH	31	NODE_36_length_128_cov_2.507812	Tnt1 paired end (lt_1)	chr5	98.52	135	2	0	1	135	43410163	43410297	6e-66	252
HIGH	31	NODE_12_length_70_cov_1.971429	Tnt1 paired end (lt_1)	chr5	100	90	0	0	1	90	43410335	43410424	4e-44	178
HIGH	31	NODE_95_length_88_cov_1.784091	Tnt1 paired end (lt_1)	chr5	100	90	0	0	1	90	43410426	43410515	5e-44	178
HIGH	31	NODE_71_length_137_cov_3.240876	Tnt1 paired end (lt_1)	chr5	98.09	157	0	1	1	157	43410697	43410544	2e-75	283
HIGH	31	NODE_12_length_70_cov_1.971429	Tnt1 paired end (rt_1)	chr5	100	90	0	0	1	90	43410335	43410424	4e-44	178
HIGH	31	NODE_105_length_88_cov_1.784091	Tnt1 paired end (rt_1)	chr5	100	90	0	0	1	90	43410426	43410515	5e-44	178
HIGH	31	NODE_75_length_137_cov_3.240876	Tnt1 paired end (rt_1)	chr5	98.09	157	0	1	1	157	43410697	43410544	2e-75	283
HIGH	31	NODE_85_length_77_cov_2.402597	Tnt1 paired end (rt_1)	chr5	100	97	0	0	1	97	43410864	43410768	3e-48	192
HIGH	31	NODE_52_length_78_cov_3.410256	Tnt1 paired end (lt_2)	chr5	100	98	0	0	1	98	43410155	43410252	8e-49	194
HIGH	31	NODE_53_length_21_cov_2.857143	Tnt1 paired end (lt_2)	chr5	97.56	41	1	0	1	41	43410233	43410273	6e-13	73
HIGH	31	NODE_126_length_21_cov_1.000000	Tnt1 paired end (lt_2)	chr5	95.12	41	2	0	1	41	43410233	43410273	1e-10	65
HIGH	31	NODE_54_length_226_cov_2.778761	Tnt1 paired end (lt_2)	chr5	98.36	244	1	1	3	246	43410256	43410496	9e-125	448
HIGH	31	NODE_65_length_202_cov_2.242574	Tnt1 paired end (lt_2)	chr5	98.45	193	0	1	1	193	43410707	43410518	9e-97	355
HIGH	31	NODE_80_length_213_cov_2.605634	Tnt1 paired end (rt_2)	chr5	98.28	233	1	1	1	233	43410267	43410496	3e-118	426
HIGH	31	NODE_63_length_202_cov_2.242574	Tnt1 paired end (rt_2)	chr5	98.45	193	0	1	1	193	43410707	43410518	9e-97	355
HIGH	31	NODE_4_length_70_cov_1.714286	hybrid paired end (lt_1)	chr5	100	90	0	0	1	90	43410080	43410169	4e-44	178
HIGH	31	NODE_8_length_102_cov_1.637255	hybrid paired end (lt_2)	chr5	100	121	0	0	2	122	43410055	43410175	2e-62	240
HIGH	31	81966499	hybrid (lt_1)	chr5	100	72	0	0	1	72	43410444	43410515	2e-33	143
HIGH	31	63298328	hybrid (lt_1)	chr5	100	59	0	0	1	59	43410457	43410515	8e-26	117
HIGH	31	52909577	hybrid (lt_1)	chr5	100	50	0	0	1	50	43410466	43410515	2e-20	99
HIGH	31	64158628	hybrid (lt_1)	chr5	100	49	0	0	1	49	43410467	43410515	7e-20	97
HIGH	31	10189256	hybrid (lt_1)	chr5	100	27	0	0	1	27	43410486	43410460	2e-07	54
HIGH	31	52390493	hybrid (lt_1)	chr5	100	53	0	0	1	53	43410506	43410454	2e-22	105
HIGH	31	59969657	hybrid (lt_1)	chr5	100	51	0	0	8	58	43410515	43410465	4e-21	101
HIGH	31	74171536	hybrid (lt_1)	chr5	100	54	0	0	15	68	43410515	43410462	9e-23	107
HIGH	31	83931786	hybrid (lt_1)	chr5	97.3	37	1	0	39	75	43410515	43410479	3e-10	65
HIGH	31	86600189	hybrid (lt_1)	chr5	100	24	0	0	53	76	43410515	43410492	8e-05	48
HIGH	31	87852088	hybrid (lt_1)	chr5	100	52	0	0	26	77	43410515	43410464	2e-21	103
HIGH	31	3532014	hybrid (lt_2)	chr5	100	53	0	0	28	80	43410518	43410570	5e-22	105
HIGH	31	25677214	hybrid (lt_2)	chr5	100	48	0	0	43	90	43410518	43410565	5e-19	95
HIGH	31	32201223	hybrid (lt_2)	chr5	100	28	0	0	63	90	43410518	43410545	4e-07	56
HIGH	31	33779935	hybrid (lt_2)	chr5	100	53	0	0	33	85	43410518	43410570	5e-22	105
HIGH	31	55804078	hybrid (lt_2)	chr5	100	53	0	0	38	90	43410518	43410570	5e-22	105
HIGH	31	83472287	hybrid (lt_2)	chr5	100	53	0	0	26	78	43410518	43410570	5e-22	105
HIGH	31	11492755	hybrid (lt_2)	chr5	100	24	0	0	1	24	43410541	43410518	0.0001	48
HIGH	31	48283110	hybrid (lt_2)	chr5	100	53	0	0	1	53	43410570	43410518	5e-22	105
HIGH	31	44225744	hybrid (rt_1)	chr5	100	45	0	0	1	45	43410439	43410483	1e-17	89
HIGH	31	36233779	hybrid (rt_1)	chr5	100	35	0	0	1	35	43410481	43410515	8e-12	69
HIGH	31	88177244	hybrid (rt_1)	chr5	100	32	0	0	1	32	43410484	43410515	1e-09	63
HIGH	31	37808072	hybrid (rt_1)	chr5	100	30	0	0	1	30	43410486	43410515	9e-09	60
HIGH	31	74867267	hybrid (rt_1)	chr5	100	30	0	0	1	30	43410486	43410515	2e-08	60
HIGH	31	41797318	hybrid (rt_1)	chr5	100	29	0	0	1	29	43410487	43410515	4e-08	58
HIGH	31	75219649	hybrid (rt_1)	chr5	100	28	0	0	36	63	43410515	43410488	3e-07	56
HIGH	31	88142586	hybrid (rt_1)	chr5	100	53	0	0	25	77	43410515	43410463	4e-22	105
HIGH	31	14852239	hybrid (rt_2)	chr5	100	34	0	0	57	90	43410518	43410551	1e-10	67
HIGH	31	39309089	hybrid (rt_2)	chr5	100	29	0	0	62	90	43410518	43410546	1e-07	58
HIGH	31	43920843	hybrid (rt_2)	chr5	100	42	0	0	49	90	43410518	43410559	2e-15	83
HIGH	31	68267540	hybrid (rt_2)	chr5	100	29	0	0	61	89	43410518	43410546	1e-07	58
HIGH	31	86324118	hybrid (rt_2)	chr5	100	45	0	0	46	90	43410518	43410562	3e-17	89
HIGH	31	70260692	hybrid (rt_2)	chr5	100	25	0	0	1	25	43410542	43410518	3e-05	50
HIGH	31	87220010	hybrid (rt_2)	chr5	100	51	0	0	1	51	43410568	43410518	8e-21	101
HIGH	31	30214090	hybrid (rt_2)	chr5	100	53	0	0	10	62	43410570	43410518	5e-22	105
HIGH	31	67337950	hybrid (rt_2)	chr5	100	53	0	0	3	55	43410570	43410518	5e-22	105
HIGH	31	74625613	hybrid (rt_2)	chr5	100	53	0	0	11	63	43410570	43410518	5e-22	105
HIGH	32	NODE_107_length_70_cov_1.271429	Tnt1 paired end (lt_1)	chr6	96.3	27	1	0	28	54	1473239	1473265	0.0004	46
HIGH	32	NODE_123_length_70_cov_1.271429	Tnt1 paired end (rt_1)	chr6	96.3	27	1	0	28	54	1473239	1473265	0.0004	46
HIGH	32	NODE_114_length_60_cov_3.316667	Tnt1 paired end (lt_2)	chr6	96.3	27	1	0	42	68	1473239	1473265	0.0003	46
HIGH	32	NODE_107_length_60_cov_3.316667	Tnt1 paired end (rt_2)	chr6	96.3	27	1	0	42	68	1473239	1473265	0.0003	46
HIGH	33	NODE_198_length_44_cov_1.863636	Tnt1 paired end (lt_1)	chr6	100	64	0	0	1	64	16477139	16477076	9e-29	127
HIGH	33	NODE_195_length_191_cov_1.643979	Tnt1 paired end (lt_1)	chr6	96.35	192	7	0	20	211	16477363	16477172	8e-88	325
HIGH	33	NODE_137_length_164_cov_1.823171	Tnt1 paired end (rt_1)	chr6	96.2	184	7	0	1	184	16477130	16477313	4e-83	309
HIGH	33	NODE_367_length_118_cov_1.118644	Tnt1 paired end (lt_2)	chr6	95.62	137	6	0	1	137	16477296	16477160	1e-57	224
HIGH	34	NODE_269_length_42_cov_1.000000	Tnt1 paired end (lt_1)	chr6	90	60	6	0	3	62	19284567	19284508	4e-12	71
HIGH	34	NODE_266_length_42_cov_1.000000	Tnt1 paired end (rt_1)	chr6	90	60	6	0	3	62	19284567	19284508	4e-12	71
HIGH	34	NODE_262_length_21_cov_2.000000	Tnt1 paired end (lt_2)	chr6	96.55	29	1	0	1	29	19284441	19284469	8e-06	50
HIGH	34	NODE_369_length_22_cov_1.000000	Tnt1 paired end (lt_2)	chr6	92.86	42	3	0	1	42	19284471	19284512	9e-09	60
HIGH	34	NODE_386_length_21_cov_1.000000	Tnt1 paired end (lt_2)	chr6	94.74	38	2	0	4	41	19284478	19284515	9e-09	60
HIGH	34	NODE_370_length_28_cov_1.392857	Tnt1 paired end (lt_2)	chr6	100	48	0	0	1	48	19284493	19284540	2e-19	95
HIGH	34	NODE_313_length_34_cov_1.500000	Tnt1 paired end (rt_2)	chr6	100	54	0	0	1	54	19284487	19284540	6e-23	107
HIGH	34	NODE_260_length_21_cov_2.428571	Tnt1 paired end (rt_2)	chr6	92.68	41	3	0	1	41	19284508	19284548	3e-08	58
HIGH	35	NODE_168_length_31_cov_1.548387	Tnt1 paired end (lt_1)	chr6	90.2	51	5	0	1	51	27901591	27901541	3e-09	61
HIGH	35	NODE_319_length_21_cov_1.000000	Tnt1 paired end (lt_1)	chr6	97.5	40	1	0	2	41	27901606	27901567	2e-12	71
HIGH	35	NODE_327_length_58_cov_1.000000	Tnt1 paired end (lt_1)	chr6	89.74	78	8	0	1	78	27901637	27901714	6e-18	91
HIGH	35	NODE_236_length_78_cov_1.141026	Tnt1 paired end (lt_1)	chr6	93.62	94	6	0	5	98	27901704	27901611	4e-32	139
HIGH	35	NODE_329_length_38_cov_1.000000	Tnt1 paired end (rt_1)	chr6	98.18	55	1	0	1	55	27901573	27901627	4e-21	101
HIGH	35	NODE_331_length_58_cov_1.000000	Tnt1 paired end (rt_1)	chr6	89.74	78	8	0	1	78	27901637	27901714	6e-18	91
HIGH	35	NODE_254_length_23_cov_1.478261	Tnt1 paired end (lt_2)	chr6	97.67	43	1	0	1	43	27901560	27901602	4e-14	77
HIGH	35	NODE_306_length_22_cov_1.000000	Tnt1 paired end (rt_2)	chr6	92.86	42	3	0	1	42	27901598	27901557	9e-09	60
HIGH	35	NODE_27_length_49_cov_1.122449	hybrid paired end (rt_1)	chr6	94.2	69	4	0	1	69	27901600	27901532	4e-22	105
HIGH	36	NODE_57_length_70_cov_1.371429	Tnt1 paired end (lt_1)	chr7	100	90	0	0	1	90	1481293	1481382	4e-44	178
HIGH	36	NODE_104_length_45_cov_2.644444	Tnt1 paired end (lt_1)	chr7	97.83	46	1	0	1	46	1481412	1481457	1e-15	83
HIGH	36	NODE_46_length_208_cov_3.615385	Tnt1 paired end (lt_1)	chr7	99.05	210	2	0	1	210	1481662	1481453	2e-110	400
HIGH	36	NODE_67_length_70_cov_1.771429	Tnt1 paired end (lt_1)	chr7	97.78	90	2	0	1	90	1481775	1481686	2e-39	163
HIGH	36	NODE_60_length_70_cov_1.371429	Tnt1 paired end (rt_1)	chr7	100	90	0	0	1	90	1481293	1481382	4e-44	178
HIGH	36	NODE_119_length_45_cov_2.644444	Tnt1 paired end (rt_1)	chr7	97.83	46	1	0	1	46	1481412	1481457	1e-15	83
HIGH	36	NODE_50_length_208_cov_3.615385	Tnt1 paired end (rt_1)	chr7	99.05	210	2	0	1	210	1481662	1481453	2e-110	400
HIGH	36	NODE_39_length_215_cov_2.111628	Tnt1 paired end (lt_2)	chr7	98.61	216	3	0	1	216	1481242	1481457	4e-99	363
HIGH	36	NODE_83_length_164_cov_2.207317	Tnt1 paired end (lt_2)	chr7	99.39	165	1	0	1	165	1481617	1481453	4e-86	319
HIGH	36	NODE_108_length_157_cov_1.993631	Tnt1 paired end (lt_2)	chr7	98.29	175	3	0	1	175	1481829	1481655	2e-87	323
HIGH	36	NODE_40_length_215_cov_2.111628	Tnt1 paired end (rt_2)	chr7	98.61	216	3	0	1	216	1481242	1481457	4e-99	363
HIGH	36	NODE_81_length_164_cov_2.207317	Tnt1 paired end (rt_2)	chr7	99.39	165	1	0	1	165	1481617	1481453	4e-86	319
HIGH	36	NODE_7_length_70_cov_1.385714	hybrid paired end (lt_1)	chr7	98.89	90	1	0	1	90	1481923	1481834	1e-41	170
HIGH	36	33146522	hybrid (lt_1)	chr7	100	25	0	0	16	40	1481453	1481477	8e-06	50
HIGH	36	56834879	hybrid (lt_1)	chr7	100	28	0	0	28	55	1481453	1481480	2e-07	56
HIGH	36	77363253	hybrid (lt_1)	chr7	95.24	42	2	0	29	70	1481453	1481494	8e-11	67
HIGH	36	80968698	hybrid (lt_1)	chr7	100	49	0	0	25	73	1481453	1481501	9e-20	97
HIGH	36	88150014	hybrid (lt_1)	chr7	100	50	0	0	28	77	1481453	1481502	3e-20	99
HIGH	36	81989665	hybrid (lt_1)	chr7	100	39	0	0	1	39	1481491	1481453	9e-14	77
HIGH	36	54701666	hybrid (lt_1)	chr7	100	39	0	0	1	39	1481492	1481454	6e-14	77
HIGH	36	63382195	hybrid (lt_1)	chr7	100	41	0	0	1	41	1481493	1481453	4e-15	81
HIGH	36	65054889	hybrid (lt_1)	chr7	100	60	0	0	1	60	1481512	1481453	2e-26	119
HIGH	36	17322443	hybrid (lt_1)	chr7	100	32	0	0	1	32	1481513	1481482	4e-10	63
HIGH	36	42775437	hybrid (lt_1)	chr7	100	45	0	0	1	45	1481521	1481477	1e-17	89
HIGH	36	85474815	hybrid (lt_2)	chr7	98.55	69	1	0	1	69	1481389	1481457	3e-29	129
HIGH	36	20923384	hybrid (lt_2)	chr7	98.44	64	1	0	11	74	1481394	1481457	3e-26	119
HIGH	36	31826331	hybrid (lt_2)	chr7	98.44	64	1	0	12	75	1481394	1481457	3e-26	119
HIGH	36	54039967	hybrid (lt_2)	chr7	97.56	41	1	0	1	41	1481417	1481457	2e-12	73
HIGH	36	28019978	hybrid (lt_2)	chr7	97.5	40	1	0	1	40	1481418	1481457	7e-12	71
HIGH	36	41166954	hybrid (lt_2)	chr7	97.5	40	1	0	1	40	1481418	1481457	7e-12	71
HIGH	36	88229569	hybrid (lt_2)	chr7	97.5	40	1	0	1	40	1481418	1481457	7e-12	71
HIGH	36	2227882	hybrid (lt_2)	chr7	97.44	39	1	0	1	39	1481419	1481457	3e-11	69
HIGH	36	50922892	hybrid (lt_2)	chr7	97.37	38	1	0	1	38	1481420	1481457	1e-10	67
HIGH	36	5512872	hybrid (lt_2)	chr7	97.3	37	1	0	1	37	1481421	1481457	4e-10	65
HIGH	36	75333461	hybrid (lt_2)	chr7	100	27	0	0	1	27	1481431	1481457	2e-06	54
HIGH	36	73280713	hybrid (lt_2)	chr7	98.36	61	1	0	30	90	1481457	1481397	2e-24	113
HIGH	36	83462996	hybrid (lt_2)	chr7	98.36	61	1	0	30	90	1481457	1481397	2e-24	113
HIGH	36	59438387	hybrid (rt_1)	chr7	100	46	0	0	7	52	1481453	1481498	4e-18	91
HIGH	36	54340191	hybrid (rt_1)	chr7	100	28	0	0	1	28	1481480	1481453	2e-07	56
HIGH	36	27475652	hybrid (rt_2)	chr7	98.44	64	1	0	8	71	1481394	1481457	3e-26	119
HIGH	36	10998513	hybrid (rt_2)	chr7	97.73	44	1	0	1	44	1481414	1481457	3e-14	79
HIGH	36	33813282	hybrid (rt_2)	chr7	97.62	42	1	0	1	42	1481416	1481457	4e-13	75
HIGH	36	22231065	hybrid (rt_2)	chr7	100	30	0	0	1	30	1481428	1481457	3e-08	60
HIGH	36	30893037	hybrid (rt_2)	chr7	100	24	0	0	1	24	1481434	1481457	0.0001	48
HIGH	36	5351520	hybrid (rt_2)	chr7	100	23	0	0	68	90	1481457	1481435	0.0004	46
HIGH	36	6478118	hybrid (rt_2)	chr7	100	30	0	0	61	90	1481457	1481428	3e-08	60
HIGH	36	9623841	hybrid (rt_2)	chr7	98.44	64	1	0	17	80	1481457	1481394	3e-26	119
HIGH	36	14952491	hybrid (rt_2)	chr7	98.15	54	1	0	37	90	1481457	1481404	3e-20	99
HIGH	36	52491257	hybrid (rt_2)	chr7	98.44	64	1	0	27	90	1481457	1481394	3e-26	119
HIGH	36	80764124	hybrid (rt_2)	chr7	100	26	0	0	65	90	1481457	1481432	6e-06	52
HIGH	37	NODE_115_length_70_cov_1.928571	Tnt1 paired end (lt_1)	chr7	100	83	0	0	1	83	6946170	6946252	6e-40	165
HIGH	37	NODE_309_length_70_cov_1.628571	Tnt1 paired end (rt_1)	chr7	100	88	0	0	3	90	6947620	6947533	6e-43	174
HIGH	37	NODE_244_length_70_cov_2.428571	Tnt1 paired end (lt_2)	chr7	100	90	0	0	1	90	6947181	6947270	4e-44	178
HIGH	37	NODE_206_length_70_cov_2.428571	Tnt1 paired end (rt_2)	chr7	100	90	0	0	1	90	6947181	6947270	4e-44	178
HIGH	37	NODE_257_length_96_cov_1.458333	Tnt1 paired end (rt_2)	chr7	99.14	116	1	0	1	116	6947846	6947961	4e-57	222
HIGH	38	NODE_230_length_49_cov_2.000000	Tnt1 paired end (lt_1)	chr7	100	69	0	0	1	69	6949614	6949546	1e-31	137
HIGH	38	NODE_273_length_83_cov_1.686747	Tnt1 paired end (lt_1)	chr7	100	103	0	0	1	103	6950345	6950447	9e-52	204
HIGH	38	NODE_184_length_146_cov_1.438356	Tnt1 paired end (lt_1)	chr7	100	166	0	0	1	166	6951012	6950847	5e-73	276
HIGH	38	NODE_195_length_146_cov_1.438356	Tnt1 paired end (rt_1)	chr7	100	166	0	0	1	166	6951012	6950847	5e-73	276
HIGH	38	NODE_304_length_147_cov_1.428571	Tnt1 paired end (lt_2)	chr7	100	167	0	0	1	167	6949284	6949450	1e-89	331
HIGH	38	NODE_158_length_70_cov_2.000000	Tnt1 paired end (lt_2)	chr7	100	90	0	0	1	90	6949769	6949680	4e-44	178
HIGH	38	NODE_306_length_94_cov_1.489362	Tnt1 paired end (lt_2)	chr7	100	114	0	0	1	114	6949914	6949801	3e-58	226
HIGH	38	NODE_254_length_147_cov_1.428571	Tnt1 paired end (rt_2)	chr7	100	167	0	0	1	167	6949284	6949450	1e-89	331
HIGH	38	NODE_256_length_94_cov_1.489362	Tnt1 paired end (rt_2)	chr7	100	114	0	0	1	114	6949914	6949801	3e-58	226
HIGH	39	NODE_287_length_74_cov_1.891892	Tnt1 paired end (lt_1)	chr7	100	94	0	0	1	94	6954615	6954522	2e-46	186
HIGH	39	NODE_189_length_70_cov_1.828571	Tnt1 paired end (lt_2)	chr7	100	90	0	0	1	90	6954648	6954559	4e-44	178
HIGH	39	NODE_174_length_70_cov_1.828571	Tnt1 paired end (rt_2)	chr7	100	90	0	0	1	90	6954648	6954559	4e-44	178
HIGH	40	NODE_116_length_82_cov_2.524390	Tnt1 paired end (rt_2)	chr7	92.5	40	3	0	25	64	15508050	15508089	5e-07	56
HIGH	40	25820399	hybrid (lt_2)	chr7	94.12	34	2	0	8	41	15508401	15508434	6e-06	52
HIGH	40	69224465	hybrid (lt_2)	chr7	94.12	34	2	0	19	52	15508401	15508434	6e-06	52
HIGH	40	85769504	hybrid (lt_2)	chr7	94.12	34	2	0	39	72	15508401	15508434	6e-06	52
HIGH	40	26012115	hybrid (lt_2)	chr7	93.94	33	2	0	1	33	15508402	15508434	3e-05	50
HIGH	40	59582539	hybrid (lt_2)	chr7	94.12	34	2	0	28	61	15508434	15508401	6e-06	52
HIGH	40	19380039	hybrid (rt_2)	chr7	94.12	34	2	0	34	67	15508401	15508434	6e-06	52
HIGH	40	39000637	hybrid (rt_2)	chr7	94.12	34	2	0	39	72	15508401	15508434	6e-06	52
HIGH	40	46975822	hybrid (rt_2)	chr7	94.12	34	2	0	23	56	15508401	15508434	6e-06	52
HIGH	40	70381598	hybrid (rt_2)	chr7	94.12	34	2	0	39	72	15508401	15508434	6e-06	52
HIGH	40	71000693	hybrid (rt_2)	chr7	94.12	34	2	0	16	49	15508401	15508434	6e-06	52
HIGH	40	83131104	hybrid (rt_2)	chr7	94.12	34	2	0	23	56	15508401	15508434	6e-06	52
HIGH	40	17349362	hybrid (rt_2)	chr7	94.12	34	2	0	32	65	15508434	15508401	6e-06	52
HIGH	40	22597743	hybrid (rt_2)	chr7	94.12	34	2	0	17	50	15508434	15508401	6e-06	52
HIGH	40	27270420	hybrid (rt_2)	chr7	94.12	34	2	0	37	70	15508434	15508401	6e-06	52
HIGH	40	30481431	hybrid (rt_2)	chr7	93.94	33	2	0	58	90	15508434	15508402	3e-05	50
HIGH	40	51696716	hybrid (rt_2)	chr7	94.12	34	2	0	21	54	15508434	15508401	6e-06	52
HIGH	40	69785892	hybrid (rt_2)	chr7	94.12	34	2	0	38	71	15508434	15508401	6e-06	52
HIGH	41	NODE_55_length_383_cov_3.276762	Tnt1 paired end (lt_1)	chr7	83.94	386	47	2	10	380	23993611	23993226	3e-67	258
HIGH	41	NODE_58_length_115_cov_2.443478	Tnt1 paired end (rt_1)	chr7	89.66	58	6	0	55	112	23993283	23993226	2e-10	67
HIGH	41	NODE_48_length_132_cov_2.931818	Tnt1 paired end (rt_1)	chr7	91.3	69	6	0	46	114	23993454	23993386	5e-17	89
HIGH	41	NODE_60_length_148_cov_1.628378	Tnt1 paired end (lt_2)	chr7	92.86	42	3	0	77	118	23993018	23993059	5e-08	60
HIGH	41	NODE_94_length_124_cov_2.467742	Tnt1 paired end (lt_2)	chr7	89.66	58	6	0	64	121	23993283	23993226	2e-10	67
HIGH	41	NODE_93_length_134_cov_1.634328	Tnt1 paired end (lt_2)	chr7	92.86	140	10	0	1	140	23993607	23993468	5e-42	172
HIGH	41	NODE_58_length_187_cov_1.631016	Tnt1 paired end (rt_2)	chr7	92.86	42	3	0	77	118	23993018	23993059	7e-08	60
HIGH	41	NODE_90_length_124_cov_2.467742	Tnt1 paired end (rt_2)	chr7	89.66	58	6	0	64	121	23993283	23993226	2e-10	67
HIGH	41	27647370	hybrid (lt_1)	chr7	96.43	28	1	0	8	35	23993226	23993253	3e-05	48
HIGH	41	66092063	hybrid (lt_1)	chr7	89.66	58	6	0	4	61	23993226	23993283	7e-11	67
HIGH	41	11782577	hybrid (lt_1)	chr7	96.15	26	1	0	1	26	23993251	23993226	0.0003	44
HIGH	41	77794986	hybrid (lt_1)	chr7	97.22	36	1	0	13	48	23993261	23993226	1e-09	63
HIGH	41	83072167	hybrid (lt_1)	chr7	89.66	58	6	0	15	72	23993283	23993226	8e-11	67
HIGH	41	74290060	hybrid (lt_2)	chr7	91.43	35	3	0	1	35	23993189	23993223	0.0004	46
HIGH	41	43596243	hybrid (rt_1)	chr7	97.22	36	1	0	5	40	23993226	23993261	7e-10	63
HIGH	42	NODE_63_length_125_cov_2.696000	Tnt1 paired end (lt_1)	chr7	97.98	99	2	0	1	99	32311908	32312006	2e-44	180
HIGH	42	NODE_92_length_188_cov_1.803192	Tnt1 paired end (lt_1)	chr7	100	186	0	0	1	186	32312059	32312244	6e-101	369
HIGH	42	NODE_58_length_178_cov_2.859550	Tnt1 paired end (lt_1)	chr7	100	179	0	0	1	179	32312421	32312243	8e-97	355
HIGH	42	NODE_100_length_166_cov_1.740964	Tnt1 paired end (rt_1)	chr7	100	186	0	0	1	186	32312059	32312244	5e-101	369
HIGH	42	NODE_130_length_21_cov_1.285714	Tnt1 paired end (rt_1)	chr7	100	23	0	0	1	23	32312225	32312247	0.0001	46
HIGH	42	NODE_61_length_178_cov_2.859550	Tnt1 paired end (rt_1)	chr7	100	179	0	0	1	179	32312421	32312243	8e-97	355
HIGH	42	NODE_57_length_85_cov_4.635294	Tnt1 paired end (lt_2)	chr7	97.14	105	0	2	1	105	32311871	32311972	3e-27	123
HIGH	42	NODE_113_length_70_cov_1.728571	Tnt1 paired end (lt_2)	chr7	100	51	0	0	40	90	32312033	32312083	8e-21	101
HIGH	42	NODE_51_length_116_cov_2.758621	Tnt1 paired end (lt_2)	chr7	100	136	0	0	1	136	32312098	32312233	2e-71	270
HIGH	42	NODE_106_length_70_cov_1.728571	Tnt1 paired end (rt_2)	chr7	100	51	0	0	40	90	32312033	32312083	8e-21	101
HIGH	42	NODE_52_length_116_cov_2.758621	Tnt1 paired end (rt_2)	chr7	100	136	0	0	1	136	32312098	32312233	2e-71	270
HIGH	42	NODE_2_length_70_cov_1.685714	hybrid paired end (lt_1)	chr7	98.85	87	0	1	4	90	32311814	32311899	8e-27	121
HIGH	42	NODE_9_length_70_cov_1.514286	hybrid paired end (lt_2)	chr7	98.78	82	0	1	1	82	32311820	32311900	8e-24	111
HIGH	42	NODE_18_length_70_cov_1.971429	hybrid paired end (rt_2)	chr7	96.67	30	1	0	61	90	32312607	32312578	6e-06	52
HIGH	42	40077340	hybrid (lt_1)	chr7	100	37	0	0	1	37	32312211	32312247	7e-13	73
HIGH	42	38585139	hybrid (lt_1)	chr7	100	25	0	0	1	25	32312223	32312247	9e-06	50
HIGH	42	45382374	hybrid (lt_1)	chr7	100	32	0	0	16	47	32312247	32312216	7e-10	63
HIGH	42	14342917	hybrid (lt_2)	chr7	100	24	0	0	67	90	32312243	32312266	0.0001	48
HIGH	42	26687494	hybrid (lt_2)	chr7	100	32	0	0	59	90	32312243	32312274	2e-09	63
HIGH	42	35736000	hybrid (lt_2)	chr7	100	46	0	0	45	90	32312243	32312288	7e-18	91
HIGH	42	52423372	hybrid (lt_2)	chr7	100	32	0	0	59	90	32312243	32312274	2e-09	63
HIGH	42	75831317	hybrid (lt_2)	chr7	100	44	0	0	47	90	32312243	32312286	1e-16	87
HIGH	42	76325841	hybrid (lt_2)	chr7	100	36	0	0	55	90	32312243	32312278	7e-12	71
HIGH	42	68842834	hybrid (lt_2)	chr7	100	26	0	0	1	26	32312268	32312243	6e-06	52
HIGH	42	17582083	hybrid (lt_2)	chr7	100	34	0	0	1	34	32312276	32312243	1e-10	67
HIGH	42	21977117	hybrid (lt_2)	chr7	100	38	0	0	1	38	32312280	32312243	4e-13	75
HIGH	42	7595087	hybrid (lt_2)	chr7	100	64	0	0	1	64	32312306	32312243	1e-28	127
HIGH	42	49307957	hybrid (lt_2)	chr7	100	66	0	0	1	66	32312308	32312243	9e-30	131
HIGH	42	65133567	hybrid (rt_1)	chr7	100	53	0	0	1	53	32312195	32312247	3e-22	105
HIGH	42	7014322	hybrid (rt_1)	chr7	100	23	0	0	1	23	32312203	32312225	4e-05	46
HIGH	42	57712622	hybrid (rt_1)	chr7	100	37	0	0	1	37	32312211	32312247	8e-13	73
HIGH	42	80269605	hybrid (rt_1)	chr7	100	32	0	0	1	32	32312216	32312247	1e-09	63
HIGH	42	9707623	hybrid (rt_1)	chr7	100	24	0	0	1	24	32312223	32312200	1e-05	48
HIGH	42	49054370	hybrid (rt_1)	chr7	100	24	0	0	1	24	32312224	32312247	4e-05	48
HIGH	42	37726449	hybrid (rt_1)	chr7	100	41	0	0	1	41	32312228	32312188	2e-15	81
HIGH	42	13640473	hybrid (rt_2)	chr7	97.62	42	1	0	49	90	32312243	32312284	4e-13	75
HIGH	42	16784452	hybrid (rt_2)	chr7	100	59	0	0	32	90	32312243	32312301	1e-25	117
HIGH	42	42201463	hybrid (rt_2)	chr7	100	25	0	0	66	90	32312243	32312267	3e-05	50
HIGH	42	61450491	hybrid (rt_2)	chr7	100	70	0	0	21	90	32312243	32312312	4e-32	139
HIGH	42	86706177	hybrid (rt_2)	chr7	100	47	0	0	44	90	32312243	32312289	2e-18	93
HIGH	42	49372359	hybrid (rt_2)	chr7	100	32	0	0	1	32	32312274	32312243	2e-09	63
HIGH	42	37495339	hybrid (rt_2)	chr7	100	42	0	0	1	42	32312284	32312243	2e-15	83
HIGH	42	43417999	hybrid (rt_2)	chr7	100	47	0	0	1	47	32312289	32312243	2e-18	93
HIGH	42	49227070	hybrid (rt_2)	chr7	100	54	0	0	1	54	32312296	32312243	1e-22	107
HIGH	42	5434593	hybrid (rt_2)	chr7	100	76	0	0	1	76	32312318	32312243	9e-36	151
HIGH	43	NODE_106_length_140_cov_1.435714	Tnt1 paired end (lt_1)	chr7	92.25	142	7	1	1	142	33193125	33193262	5e-48	192
HIGH	43	NODE_33_length_141_cov_2.000000	Tnt1 paired end (lt_1)	chr7	98.59	142	2	0	1	142	33193398	33193257	5e-70	266
HIGH	43	NODE_122_length_140_cov_1.435714	Tnt1 paired end (rt_1)	chr7	92.25	142	7	1	1	142	33193125	33193262	5e-48	192
HIGH	43	NODE_39_length_141_cov_2.000000	Tnt1 paired end (rt_1)	chr7	98.59	142	2	0	1	142	33193398	33193257	5e-70	266
HIGH	43	NODE_103_length_281_cov_2.971530	Tnt1 paired end (lt_2)	chr7	97.32	299	8	0	1	299	33192918	33193216	4e-149	529
HIGH	43	NODE_111_length_142_cov_2.866197	Tnt1 paired end (lt_2)	chr7	98.77	162	2	0	1	162	33193437	33193276	5e-82	305
HIGH	43	NODE_97_length_195_cov_2.846154	Tnt1 paired end (rt_2)	chr7	96.24	213	8	0	1	213	33193004	33193216	6e-98	359
HIGH	43	NODE_104_length_142_cov_2.866197	Tnt1 paired end (rt_2)	chr7	98.77	162	2	0	1	162	33193437	33193276	5e-82	305
HIGH	43	NODE_11_length_94_cov_1.840425	hybrid paired end (rt_1)	chr7	99.03	103	1	0	12	114	33193708	33193606	2e-49	196
HIGH	43	NODE_20_length_70_cov_1.857143	hybrid paired end (rt_2)	chr7	100	90	0	0	1	90	33193666	33193577	4e-44	178
HIGH	43	64066693	hybrid (lt_1)	chr7	95.45	44	2	0	5	48	33193195	33193238	4e-12	71
HIGH	43	45000098	hybrid (lt_1)	chr7	97.3	37	1	0	1	37	33193202	33193238	2e-10	65
HIGH	43	79774841	hybrid (lt_1)	chr7	91.67	60	1	1	1	60	33193207	33193262	9e-14	77
HIGH	43	31771273	hybrid (lt_1)	chr7	96.43	28	1	0	1	28	33193211	33193238	3e-05	48
HIGH	43	48036557	hybrid (lt_1)	chr7	89.8	49	1	1	1	49	33193212	33193256	2e-07	56
HIGH	43	6725759	hybrid (lt_1)	chr7	100	24	0	0	2	25	33193262	33193239	1e-05	48
HIGH	43	12740048	hybrid (lt_2)	chr7	100	24	0	0	67	90	33193257	33193280	0.0001	48
HIGH	43	30995340	hybrid (lt_2)	chr7	100	23	0	0	68	90	33193257	33193279	0.0004	46
HIGH	43	33564072	hybrid (lt_2)	chr7	97.1	69	2	0	22	90	33193257	33193325	8e-27	121
HIGH	43	34889009	hybrid (lt_2)	chr7	98.48	66	1	0	25	90	33193257	33193322	2e-27	123
HIGH	43	40887423	hybrid (lt_2)	chr7	98.33	60	1	0	31	90	33193257	33193316	8e-24	111
HIGH	43	67241212	hybrid (lt_2)	chr7	98.46	65	1	0	26	90	33193257	33193321	8e-27	121
HIGH	43	73215042	hybrid (lt_2)	chr7	98.11	53	1	0	38	90	33193257	33193309	1e-19	97
HIGH	43	73414220	hybrid (lt_2)	chr7	98.33	60	1	0	31	90	33193257	33193316	8e-24	111
HIGH	43	75093736	hybrid (lt_2)	chr7	98	50	1	0	41	90	33193257	33193306	7e-18	91
HIGH	43	76284295	hybrid (lt_2)	chr7	98.48	66	1	0	25	90	33193257	33193322	2e-27	123
HIGH	43	78269911	hybrid (lt_2)	chr7	97.3	37	1	0	54	90	33193257	33193293	4e-10	65
HIGH	43	84513407	hybrid (lt_2)	chr7	97.62	42	1	0	49	90	33193257	33193298	4e-13	75
HIGH	43	14782197	hybrid (lt_2)	chr7	100	24	0	0	3	26	33193280	33193257	0.0001	48
HIGH	43	33444818	hybrid (lt_2)	chr7	100	24	0	0	2	25	33193280	33193257	0.0001	48
HIGH	43	64307335	hybrid (lt_2)	chr7	100	24	0	0	2	25	33193280	33193257	0.0001	48
HIGH	43	85363863	hybrid (lt_2)	chr7	97.14	35	1	0	1	35	33193291	33193257	7e-09	61
HIGH	43	36693360	hybrid (lt_2)	chr7	97.5	40	1	0	1	40	33193296	33193257	7e-12	71
HIGH	43	87768246	hybrid (lt_2)	chr7	97.83	46	1	0	1	46	33193302	33193257	2e-15	83
HIGH	43	22410695	hybrid (lt_2)	chr7	98.18	55	1	0	1	55	33193311	33193257	8e-21	101
HIGH	43	58585759	hybrid (lt_2)	chr7	98.48	66	1	0	1	66	33193322	33193257	2e-27	123
HIGH	43	79124324	hybrid (rt_1)	chr7	91.84	49	0	1	4	52	33193218	33193262	1e-09	63
HIGH	43	58798654	hybrid (rt_1)	chr7	100	28	0	0	8	35	33193235	33193262	2e-07	56
HIGH	43	43410638	hybrid (rt_1)	chr7	100	28	0	0	14	41	33193262	33193235	2e-07	56
HIGH	43	43556152	hybrid (rt_1)	chr7	100	28	0	0	9	36	33193262	33193235	2e-07	56
HIGH	43	78661615	hybrid (rt_1)	chr7	100	28	0	0	30	57	33193262	33193235	3e-07	56
HIGH	43	5463789	hybrid (rt_2)	chr7	97.14	35	1	0	56	90	33193257	33193291	7e-09	61
HIGH	43	7963514	hybrid (rt_2)	chr7	98.11	53	1	0	38	90	33193257	33193309	1e-19	97
HIGH	43	9053733	hybrid (rt_2)	chr7	97.37	38	1	0	53	90	33193257	33193294	1e-10	67
HIGH	43	25185506	hybrid (rt_2)	chr7	100	24	0	0	67	90	33193257	33193280	0.0001	48
HIGH	43	27453243	hybrid (rt_2)	chr7	98.7	77	1	0	14	90	33193257	33193333	6e-34	145
HIGH	43	46867574	hybrid (rt_2)	chr7	98.61	72	1	0	19	90	33193257	33193328	6e-31	135
HIGH	43	56549826	hybrid (rt_2)	chr7	100	24	0	0	64	87	33193257	33193280	0.0001	48
HIGH	43	58425722	hybrid (rt_2)	chr7	97.14	35	1	0	56	90	33193257	33193291	7e-09	61
HIGH	43	72890895	hybrid (rt_2)	chr7	98.46	65	1	0	26	90	33193257	33193321	8e-27	121
HIGH	43	76758383	hybrid (rt_2)	chr7	98.57	70	1	0	21	90	33193257	33193326	9e-30	131
HIGH	43	83520733	hybrid (rt_2)	chr7	100	24	0	0	1	24	33193280	33193257	0.0001	48
HIGH	43	79802901	hybrid (rt_2)	chr7	97.3	37	1	0	1	37	33193293	33193257	4e-10	65
HIGH	43	10463448	hybrid (rt_2)	chr7	98.11	53	1	0	1	53	33193309	33193257	1e-19	97
HIGH	43	86431307	hybrid (rt_2)	chr7	98.11	53	1	0	1	53	33193309	33193257	1e-19	97
HIGH	43	72045504	hybrid (rt_2)	chr7	98.31	59	1	0	1	59	33193315	33193257	3e-23	109
HIGH	43	21296006	hybrid (rt_2)	chr7	98.51	67	1	0	1	67	33193323	33193257	5e-28	125
HIGH	43	49595930	hybrid (rt_2)	chr7	98.59	71	1	0	1	71	33193327	33193257	2e-30	133
HIGH	44	NODE_30_length_195_cov_2.538461	Tnt1 paired end (lt_1)	chr7	99.35	153	1	0	24	176	35442819	35442971	7e-79	295
HIGH	44	NODE_88_length_132_cov_2.553030	Tnt1 paired end (lt_1)	chr7	99.33	149	1	0	4	152	35443146	35442998	1e-76	287
HIGH	44	NODE_85_length_105_cov_2.085714	Tnt1 paired end (lt_1)	chr7	100	125	0	0	1	125	35443409	35443285	8e-65	248
HIGH	44	NODE_113_length_70_cov_1.728571	Tnt1 paired end (rt_1)	chr7	100	90	0	0	1	90	35442655	35442744	4e-44	178
HIGH	44	NODE_36_length_195_cov_2.538461	Tnt1 paired end (rt_1)	chr7	99.35	153	1	0	24	176	35442819	35442971	7e-79	295
HIGH	44	NODE_95_length_132_cov_2.553030	Tnt1 paired end (rt_1)	chr7	99.33	149	1	0	4	152	35443146	35442998	1e-76	287
HIGH	44	NODE_119_length_112_cov_1.285714	Tnt1 paired end (lt_2)	chr7	99.01	101	1	0	32	132	35442819	35442919	4e-48	192
HIGH	44	NODE_116_length_103_cov_1.737864	Tnt1 paired end (lt_2)	chr7	99.19	123	1	0	1	123	35443124	35443002	3e-61	236
HIGH	44	NODE_91_length_123_cov_2.747967	Tnt1 paired end (lt_2)	chr7	100	143	0	0	1	143	35443410	35443268	2e-75	283
HIGH	44	NODE_112_length_112_cov_1.285714	Tnt1 paired end (rt_2)	chr7	99.01	101	1	0	32	132	35442819	35442919	4e-48	192
HIGH	44	NODE_109_length_103_cov_1.737864	Tnt1 paired end (rt_2)	chr7	99.19	123	1	0	1	123	35443124	35443002	3e-61	236
HIGH	44	77460682	hybrid (lt_1)	chr7	97.14	35	1	0	1	35	35443022	35442988	5e-09	61
HIGH	44	27471853	hybrid (lt_1)	chr7	97.14	35	1	0	1	35	35443023	35442989	2e-09	61
HIGH	44	47814975	hybrid (lt_1)	chr7	97.56	41	1	0	1	41	35443028	35442988	8e-13	73
HIGH	44	70449089	hybrid (lt_1)	chr7	98.36	61	1	0	1	61	35443048	35442988	1e-24	113
HIGH	44	25401681	hybrid (lt_1)	chr7	100	34	0	0	1	34	35443059	35443026	3e-11	67
HIGH	44	8435303	hybrid (lt_1)	chr7	100	26	0	0	1	26	35443060	35443035	9e-07	52
HIGH	44	38622505	hybrid (lt_2)	chr7	100	52	0	0	1	52	35442920	35442971	2e-21	103
HIGH	44	41462199	hybrid (rt_1)	chr7	97.56	41	1	0	3	43	35442988	35443028	6e-13	73
HIGH	44	38539253	hybrid (rt_1)	chr7	100	42	0	0	1	42	35443015	35443056	6e-16	83
HIGH	44	15694707	hybrid (rt_1)	chr7	100	26	0	0	1	26	35443019	35443044	9e-07	52
HIGH	44	66675198	hybrid (rt_1)	chr7	97.96	49	1	0	1	49	35443036	35442988	2e-17	89
HIGH	44	24409792	hybrid (rt_1)	chr7	100	33	0	0	1	33	35443043	35443011	1e-10	65
HIGH	44	2836217	hybrid (rt_2)	chr7	100	50	0	0	1	50	35442922	35442971	3e-20	99
HIGH	45	NODE_7_length_341_cov_2.938416	Tnt1 paired end (lt_1)	chr7	99.13	345	3	0	1	345	35899398	35899742	0	660
HIGH	45	NODE_77_length_74_cov_2.810811	Tnt1 paired end (lt_1)	chr7	100	77	0	0	1	77	35899813	35899737	2e-36	153
HIGH	45	NODE_69_length_82_cov_2.402439	Tnt1 paired end (lt_1)	chr7	99.02	102	1	0	1	102	35899917	35899816	8e-49	194
HIGH	45	NODE_63_length_270_cov_1.896296	Tnt1 paired end (rt_1)	chr7	99.27	274	2	0	1	274	35899469	35899742	1e-148	527
HIGH	45	NODE_81_length_74_cov_2.810811	Tnt1 paired end (rt_1)	chr7	100	77	0	0	1	77	35899813	35899737	2e-36	153
HIGH	45	NODE_74_length_82_cov_2.402439	Tnt1 paired end (rt_1)	chr7	99.02	102	1	0	1	102	35899917	35899816	8e-49	194
HIGH	45	NODE_61_length_118_cov_2.415254	Tnt1 paired end (lt_2)	chr7	100	122	0	0	1	122	35899621	35899742	6e-63	242
HIGH	45	NODE_117_length_70_cov_1.500000	Tnt1 paired end (lt_2)	chr7	98.89	90	1	0	1	90	35899873	35899784	1e-41	170
HIGH	45	NODE_122_length_70_cov_1.928571	Tnt1 paired end (lt_2)	chr7	98.8	83	1	0	8	90	35899944	35899862	2e-37	157
HIGH	45	NODE_59_length_118_cov_2.415254	Tnt1 paired end (rt_2)	chr7	100	122	0	0	1	122	35899621	35899742	6e-63	242
HIGH	45	NODE_110_length_70_cov_1.500000	Tnt1 paired end (rt_2)	chr7	98.89	90	1	0	1	90	35899873	35899784	1e-41	170
HIGH	45	NODE_115_length_70_cov_1.928571	Tnt1 paired end (rt_2)	chr7	98.8	83	1	0	8	90	35899944	35899862	2e-37	157
HIGH	45	59913601	hybrid (lt_1)	chr7	100	58	0	0	1	58	35899669	35899726	3e-25	115
HIGH	45	72321594	hybrid (lt_1)	chr7	100	66	0	0	1	66	35899671	35899736	6e-30	131
HIGH	45	23522423	hybrid (lt_1)	chr7	100	33	0	0	1	33	35899672	35899704	1e-10	65
HIGH	45	25090745	hybrid (lt_1)	chr7	100	34	0	0	1	34	35899687	35899720	3e-11	67
HIGH	45	60175023	hybrid (lt_1)	chr7	100	28	0	0	1	28	35899715	35899742	2e-07	56
HIGH	45	68295878	hybrid (lt_1)	chr7	100	28	0	0	1	28	35899715	35899742	3e-07	56
HIGH	45	24959234	hybrid (lt_2)	chr7	100	53	0	0	38	90	35899737	35899789	5e-22	105
HIGH	45	80422117	hybrid (lt_2)	chr7	100	35	0	0	1	35	35899771	35899737	3e-11	69
HIGH	45	74652138	hybrid (rt_1)	chr7	100	62	0	0	1	62	35899680	35899741	1e-27	123
HIGH	45	4483396	hybrid (rt_1)	chr7	100	22	0	0	1	22	35899705	35899726	0.0001	44
HIGH	45	28031795	hybrid (rt_1)	chr7	100	34	0	0	1	34	35899711	35899678	3e-11	67
HIGH	45	65079677	hybrid (rt_1)	chr7	100	31	0	0	1	31	35899712	35899742	4e-09	61
HIGH	45	61953628	hybrid (rt_1)	chr7	100	54	0	0	1	54	35899726	35899673	6e-23	107
HIGH	45	50158230	hybrid (rt_1)	chr7	100	45	0	0	1	45	35899738	35899694	1e-17	89
HIGH	45	50489392	hybrid (rt_1)	chr7	100	23	0	0	27	49	35899742	35899720	0.0002	46
HIGH	45	19778859	hybrid (rt_2)	chr7	100	74	0	0	17	90	35899737	35899810	1e-34	147
HIGH	45	56546888	hybrid (rt_2)	chr7	100	64	0	0	27	90	35899737	35899800	1e-28	127
HIGH	45	57571228	hybrid (rt_2)	chr7	100	58	0	0	33	90	35899737	35899794	5e-25	115
HIGH	45	17136058	hybrid (rt_2)	chr7	100	26	0	0	1	26	35899762	35899737	6e-06	52
HIGH	45	42904465	hybrid (rt_2)	chr7	100	27	0	0	1	27	35899763	35899737	2e-06	54
HIGH	45	42597621	hybrid (rt_2)	chr7	100	32	0	0	1	32	35899768	35899737	2e-09	63
HIGH	45	44784416	hybrid (rt_2)	chr7	100	35	0	0	1	35	35899771	35899737	3e-11	69
HIGH	45	70475979	hybrid (rt_2)	chr7	100	36	0	0	1	36	35899772	35899737	7e-12	71
HIGH	45	82180810	hybrid (rt_2)	chr7	100	41	0	0	1	41	35899777	35899737	7e-15	81
HIGH	45	71163438	hybrid (rt_2)	chr7	100	42	0	0	1	42	35899778	35899737	2e-15	83
HIGH	45	82782830	hybrid (rt_2)	chr7	100	43	0	0	1	43	35899779	35899737	5e-16	85
HIGH	45	4260608	hybrid (rt_2)	chr7	100	54	0	0	1	54	35899790	35899737	1e-22	107
HIGH	45	17369307	hybrid (rt_2)	chr7	100	65	0	0	1	65	35899801	35899737	3e-29	129
HIGH	45	19107138	hybrid (rt_2)	chr7	100	77	0	0	1	77	35899813	35899737	2e-36	153
HIGH	45	49041710	hybrid (rt_2)	chr7	100	77	0	0	2	78	35899813	35899737	2e-36	153
HIGH	46	NODE_14_length_256_cov_4.359375	Tnt1 paired end (lt_1)	chr7	97.72	263	3	1	1	260	38752078	38752340	3e-131	470
HIGH	46	NODE_113_length_56_cov_1.000000	Tnt1 paired end (lt_1)	chr7	100	39	0	0	21	59	38752424	38752386	9e-14	77
HIGH	46	NODE_15_length_193_cov_4.331606	Tnt1 paired end (rt_1)	chr7	98	200	1	1	1	197	38752141	38752340	1e-98	361
HIGH	46	NODE_133_length_56_cov_1.000000	Tnt1 paired end (rt_1)	chr7	100	39	0	0	21	59	38752424	38752386	9e-14	77
HIGH	46	NODE_107_length_70_cov_1.457143	Tnt1 paired end (rt_1)	chr7	98.89	90	1	0	1	90	38752774	38752685	1e-41	170
HIGH	46	NODE_69_length_236_cov_2.097458	Tnt1 paired end (lt_2)	chr7	98.05	256	5	0	1	256	38752013	38752268	1e-130	468
HIGH	46	NODE_70_length_54_cov_2.703704	Tnt1 paired end (lt_2)	chr7	100	39	0	0	19	57	38752424	38752386	9e-14	77
HIGH	46	NODE_84_length_90_cov_2.388889	Tnt1 paired end (rt_2)	chr7	99.09	110	1	0	1	110	38752159	38752268	1e-53	210
HIGH	46	NODE_70_length_54_cov_2.703704	Tnt1 paired end (rt_2)	chr7	100	39	0	0	19	57	38752424	38752386	9e-14	77
HIGH	46	NODE_5_length_70_cov_1.885714	hybrid paired end (lt_1)	chr7	96.67	90	3	0	1	90	38751956	38752045	6e-37	155
HIGH	46	NODE_13_length_85_cov_3.058824	hybrid paired end (rt_1)	chr7	100	105	0	0	1	105	38752831	38752727	6e-53	208
HIGH	46	NODE_8_length_121_cov_3.107438	hybrid paired end (rt_2)	chr7	100	141	0	0	1	141	38752844	38752704	3e-74	280
HIGH	46	1272361	hybrid (lt_2)	chr7	98.7	77	1	0	14	90	38752386	38752462	1e-19	97
HIGH	46	4120173	hybrid (lt_2)	chr7	98.7	77	1	0	14	90	38752386	38752462	1e-19	97
HIGH	46	9092417	hybrid (lt_2)	chr7	100	34	0	0	57	90	38752386	38752419	1e-10	67
HIGH	46	10020297	hybrid (lt_2)	chr7	98.55	69	1	0	22	90	38752386	38752454	7e-15	81
HIGH	46	20902339	hybrid (lt_2)	chr7	100	35	0	0	56	90	38752386	38752420	3e-11	69
HIGH	46	23708120	hybrid (lt_2)	chr7	100	39	0	0	31	69	38752386	38752424	1e-13	77
HIGH	46	24697635	hybrid (lt_2)	chr7	100	36	0	0	55	90	38752386	38752421	7e-12	71
HIGH	46	38297133	hybrid (lt_2)	chr7	100	39	0	0	26	64	38752386	38752424	1e-13	77
HIGH	46	41647318	hybrid (lt_2)	chr7	98.67	75	1	0	16	90	38752386	38752460	2e-18	93
HIGH	46	50791084	hybrid (lt_2)	chr7	100	36	0	0	55	90	38752386	38752421	7e-12	71
HIGH	46	52950893	hybrid (lt_2)	chr7	100	39	0	0	35	73	38752386	38752424	1e-13	77
HIGH	46	54249987	hybrid (lt_2)	chr7	100	39	0	0	41	79	38752386	38752424	1e-13	77
HIGH	46	84205982	hybrid (lt_2)	chr7	100	32	0	0	59	90	38752386	38752417	2e-09	63
HIGH	46	67140268	hybrid (lt_2)	chr7	100	33	0	0	1	33	38752418	38752386	4e-10	65
HIGH	46	12976044	hybrid (lt_2)	chr7	100	39	0	0	19	57	38752424	38752386	1e-13	77
HIGH	46	27567428	hybrid (lt_2)	chr7	100	39	0	0	15	53	38752424	38752386	1e-13	77
HIGH	46	46969697	hybrid (lt_2)	chr7	100	39	0	0	27	65	38752424	38752386	1e-13	77
HIGH	46	2054352	hybrid (lt_2)	chr7	100	44	0	0	1	44	38752429	38752386	1e-16	87
HIGH	46	46703861	hybrid (lt_2)	chr7	98.63	73	1	0	1	73	38752458	38752386	3e-17	89
HIGH	46	9379542	hybrid (rt_2)	chr7	100	26	0	0	65	90	38752386	38752411	6e-06	52
HIGH	46	10077355	hybrid (rt_2)	chr7	100	39	0	0	34	72	38752386	38752424	1e-13	77
HIGH	46	10364783	hybrid (rt_2)	chr7	98.55	69	1	0	22	90	38752386	38752454	7e-15	81
HIGH	46	14834230	hybrid (rt_2)	chr7	98.59	71	1	0	20	90	38752386	38752456	5e-16	85
HIGH	46	29238666	hybrid (rt_2)	chr7	100	39	0	0	45	83	38752386	38752424	1e-13	77
HIGH	46	41309373	hybrid (rt_2)	chr7	100	39	0	0	42	80	38752386	38752424	1e-13	77
HIGH	46	47753764	hybrid (rt_2)	chr7	100	39	0	0	32	70	38752386	38752424	1e-13	77
HIGH	46	49661870	hybrid (rt_2)	chr7	100	26	0	0	65	90	38752386	38752411	6e-06	52
HIGH	46	69992719	hybrid (rt_2)	chr7	100	39	0	0	43	81	38752386	38752424	1e-13	77
HIGH	46	76237474	hybrid (rt_2)	chr7	100	34	0	0	57	90	38752386	38752419	1e-10	67
HIGH	46	69081380	hybrid (rt_2)	chr7	100	36	0	0	1	36	38752421	38752386	7e-12	71
HIGH	46	16598827	hybrid (rt_2)	chr7	100	39	0	0	21	59	38752424	38752386	1e-13	77
HIGH	46	39530382	hybrid (rt_2)	chr7	100	39	0	0	22	60	38752424	38752386	1e-13	77
HIGH	46	57708676	hybrid (rt_2)	chr7	100	43	0	0	1	43	38752428	38752386	5e-16	85
HIGH	47	NODE_330_length_21_cov_1.000000	Tnt1 paired end (lt_2)	chr7	95.12	41	2	0	1	41	40589669	40589709	1e-10	65
HIGH	47	NODE_380_length_21_cov_1.000000	Tnt1 paired end (lt_2)	chr7	100	41	0	0	1	41	40589684	40589644	2e-15	81
HIGH	47	NODE_141_length_35_cov_37.342857	Tnt1 paired end (lt_2)	chr7	100	54	0	0	1	54	40589826	40589773	7e-23	107
HIGH	47	NODE_255_length_54_cov_1.240741	Tnt1 paired end (lt_2)	chr7	93.24	74	5	0	1	74	40589828	40589755	1e-22	107
HIGH	47	NODE_216_length_54_cov_1.240741	Tnt1 paired end (rt_2)	chr7	93.24	74	5	0	1	74	40589828	40589755	1e-22	107
HIGH	47	NODE_11_length_21_cov_1.571429	hybrid paired end (lt_1)	chr7	100	41	0	0	1	41	40589819	40589779	2e-15	81
HIGH	47	NODE_37_length_48_cov_2.270833	hybrid paired end (rt_1)	chr7	97.06	68	2	0	1	68	40589668	40589735	2e-26	119
HIGH	47	NODE_20_length_42_cov_1.000000	hybrid paired end (lt_2)	chr7	91.94	62	5	0	1	62	40589784	40589845	1e-15	83
HIGH	47	NODE_19_length_50_cov_2.340000	hybrid paired end (lt_2)	chr7	97.14	70	2	0	1	70	40589845	40589776	2e-27	123
HIGH	48	NODE_291_length_119_cov_1.176471	Tnt1 paired end (lt_1)	chr8	100	87	0	0	1	87	5582256	5582170	4e-42	172
HIGH	48	NODE_284_length_119_cov_1.176471	Tnt1 paired end (rt_1)	chr8	100	87	0	0	1	87	5582256	5582170	4e-42	172
HIGH	48	NODE_322_length_149_cov_1.402685	Tnt1 paired end (lt_2)	chr8	100	75	0	0	48	122	5582170	5582244	8e-35	149
HIGH	48	NODE_264_length_98_cov_1.377551	Tnt1 paired end (rt_2)	chr8	100	71	0	0	48	118	5582170	5582240	1e-32	141
HIGH	49	NODE_318_length_23_cov_1.434783	Tnt1 paired end (lt_1)	chr8	100	43	0	0	1	43	14369048	14369090	2e-16	85
HIGH	49	NODE_213_length_36_cov_3.583333	Tnt1 paired end (lt_1)	chr8	96.43	56	2	0	1	56	14369067	14369012	3e-19	95
HIGH	49	NODE_214_length_23_cov_2.130435	Tnt1 paired end (lt_1)	chr8	95.35	43	2	0	1	43	14369090	14369048	1e-11	69
HIGH	49	NODE_319_length_21_cov_2.190476	Tnt1 paired end (rt_1)	chr8	95.12	41	2	0	1	41	14369020	14369060	1e-10	65
HIGH	49	NODE_333_length_21_cov_1.000000	Tnt1 paired end (rt_1)	chr8	92.68	41	3	0	1	41	14369020	14369060	3e-08	58
HIGH	49	NODE_318_length_38_cov_2.473684	Tnt1 paired end (rt_1)	chr8	96.55	58	2	0	1	58	14369041	14369098	2e-20	99
HIGH	49	NODE_144_length_21_cov_1.809524	Tnt1 paired end (lt_2)	chr8	95.12	41	2	0	1	41	14369055	14369015	1e-10	65
HIGH	49	NODE_187_length_21_cov_1.000000	Tnt1 paired end (lt_2)	chr8	97.56	41	1	0	1	41	14369060	14369020	6e-13	73
HIGH	49	NODE_142_length_33_cov_8.181818	Tnt1 paired end (lt_2)	chr8	100	53	0	0	1	53	14369093	14369041	2e-22	105
HIGH	49	NODE_135_length_38_cov_7.578948	Tnt1 paired end (rt_2)	chr8	98.28	58	1	0	1	58	14369067	14369010	7e-23	107
HIGH	49	NODE_134_length_21_cov_1.000000	Tnt1 paired end (rt_2)	chr8	97.56	41	1	0	1	41	14369088	14369048	6e-13	73
HIGH	49	NODE_15_length_49_cov_1.346939	hybrid paired end (lt_1)	chr8	100	69	0	0	1	69	14369073	14369005	1e-31	137
HIGH	49	NODE_23_length_59_cov_1.169492	hybrid paired end (lt_2)	chr8	97.47	79	2	0	1	79	14369038	14369116	8e-33	141
HIGH	50	NODE_38_length_153_cov_2.725490	Tnt1 paired end (lt_1)	chr8	95.39	152	6	1	1	151	18222239	18222088	1e-61	238
HIGH	50	NODE_42_length_153_cov_2.725490	Tnt1 paired end (rt_1)	chr8	95.39	152	6	1	1	151	18222239	18222088	1e-61	238
HIGH	50	NODE_84_length_105_cov_2.971429	Tnt1 paired end (lt_2)	chr8	96.15	104	3	1	1	103	18222191	18222088	2e-40	167
HIGH	50	NODE_82_length_105_cov_2.971429	Tnt1 paired end (rt_2)	chr8	96.15	104	3	1	1	103	18222191	18222088	2e-40	167
HIGH	50	27329368	hybrid (lt_2)	chr8	96.97	66	2	0	25	90	18222088	18222153	5e-25	115
HIGH	50	77568851	hybrid (lt_2)	chr8	96.67	30	1	0	61	90	18222088	18222117	6e-06	52
HIGH	50	60861290	hybrid (lt_2)	chr8	95.35	43	2	0	1	43	18222130	18222088	3e-11	69
HIGH	50	12129487	hybrid (lt_2)	chr8	95.56	45	2	0	1	45	18222132	18222088	2e-12	73
HIGH	50	20290219	hybrid (lt_2)	chr8	96.15	52	2	0	1	52	18222139	18222088	1e-16	87
HIGH	50	24074671	hybrid (lt_2)	chr8	96.72	61	2	0	1	61	18222148	18222088	5e-22	105
HIGH	50	84122524	hybrid (lt_2)	chr8	96.88	64	2	0	1	64	18222151	18222088	8e-24	111
HIGH	50	13938708	hybrid (lt_2)	chr8	97.18	71	2	0	2	72	18222158	18222088	5e-28	125
HIGH	50	20508710	hybrid (rt_2)	chr8	96.92	65	2	0	26	90	18222088	18222152	2e-24	113
HIGH	50	53106302	hybrid (rt_2)	chr8	97.06	68	2	0	23	90	18222088	18222155	3e-26	119
HIGH	50	59571568	hybrid (rt_2)	chr8	95.45	44	2	0	36	79	18222088	18222131	7e-12	71
HIGH	50	29735042	hybrid (rt_2)	chr8	97.3	37	1	0	3	39	18222124	18222088	4e-10	65
HIGH	50	35028929	hybrid (rt_2)	chr8	95.35	43	2	0	1	43	18222130	18222088	3e-11	69
HIGH	50	7120518	hybrid (rt_2)	chr8	95.74	47	2	0	1	47	18222134	18222088	1e-13	77
HIGH	50	8076945	hybrid (rt_2)	chr8	96.3	54	2	0	1	54	18222141	18222088	7e-18	91
HIGH	50	81321377	hybrid (rt_2)	chr8	96.43	56	2	0	1	56	18222143	18222088	5e-19	95
HIGH	50	16901388	hybrid (rt_2)	chr8	97.06	68	2	0	1	68	18222155	18222088	3e-26	119
HIGH	50	54272967	hybrid (rt_2)	chr8	97.18	71	2	0	2	72	18222158	18222088	5e-28	125
HIGH	51	NODE_44_length_187_cov_2.748663	Tnt1 paired end (lt_1)	chr8	93.88	49	3	0	35	83	18299314	18299362	5e-12	73
HIGH	51	NODE_56_length_133_cov_2.248120	Tnt1 paired end (lt_1)	chr8	91.04	134	10	1	1	134	18299479	18299610	1e-39	165
HIGH	51	NODE_59_length_133_cov_2.248120	Tnt1 paired end (rt_1)	chr8	91.04	134	10	1	1	134	18299479	18299610	1e-39	165
HIGH	51	NODE_6_length_298_cov_3.204698	Tnt1 paired end (lt_2)	chr8	91.46	164	12	1	136	299	18299449	18299610	2e-52	208
HIGH	51	NODE_101_length_70_cov_1.971429	Tnt1 paired end (rt_2)	chr8	100	26	0	0	6	31	18298776	18298751	6e-06	52
HIGH	51	NODE_5_length_258_cov_3.158915	Tnt1 paired end (rt_2)	chr8	91.46	164	12	1	96	259	18299449	18299610	2e-52	208
HIGH	51	9139401	hybrid (lt_1)	chr8	100	27	0	0	1	27	18299537	18299563	2e-07	54
HIGH	51	40421303	hybrid (lt_1)	chr8	100	32	0	0	1	32	18299542	18299573	6e-10	63
HIGH	51	68120523	hybrid (lt_1)	chr8	93.1	58	2	1	1	58	18299555	18299610	7e-14	77
HIGH	51	54970598	hybrid (rt_1)	chr8	90	50	3	1	1	50	18299547	18299594	7e-07	54
HIGH	51	78086191	hybrid (rt_1)	chr8	94.59	37	2	0	1	37	18299574	18299610	7e-08	58
HIGH	51	16270883	hybrid (rt_1)	chr8	96.15	26	1	0	1	26	18299610	18299585	0.0002	44
HIGH	52	NODE_101_length_169_cov_2.011834	Tnt1 paired end (lt_1)	chr8	99.47	189	1	0	1	189	19781516	19781704	2e-100	367
HIGH	52	NODE_9_length_252_cov_2.706349	Tnt1 paired end (lt_1)	chr8	99.26	272	2	0	1	272	19782136	19781865	4e-133	476
HIGH	52	NODE_116_length_169_cov_2.011834	Tnt1 paired end (rt_1)	chr8	99.47	189	1	0	1	189	19781516	19781704	2e-100	367
HIGH	52	NODE_76_length_120_cov_1.600000	Tnt1 paired end (rt_1)	chr8	99.29	140	1	0	1	140	19782004	19781865	2e-71	270
HIGH	52	NODE_95_length_191_cov_1.675393	Tnt1 paired end (lt_2)	chr8	99.05	211	2	0	1	211	19781516	19781726	4e-111	402
HIGH	52	NODE_128_length_67_cov_1.000000	Tnt1 paired end (lt_2)	chr8	98.53	68	1	0	1	68	19781804	19781737	1e-28	127
HIGH	52	NODE_90_length_102_cov_2.656863	Tnt1 paired end (lt_2)	chr8	97.54	122	3	0	1	122	19781924	19781803	7e-56	218
HIGH	52	NODE_86_length_113_cov_2.955752	Tnt1 paired end (lt_2)	chr8	100	133	0	0	1	133	19782055	19781923	1e-69	264
HIGH	52	NODE_91_length_191_cov_1.675393	Tnt1 paired end (rt_2)	chr8	99.05	211	2	0	1	211	19781516	19781726	4e-111	402
HIGH	52	NODE_121_length_67_cov_1.000000	Tnt1 paired end (rt_2)	chr8	98.53	68	1	0	1	68	19781804	19781737	1e-28	127
HIGH	52	NODE_88_length_102_cov_2.656863	Tnt1 paired end (rt_2)	chr8	97.54	122	3	0	1	122	19781924	19781803	7e-56	218
HIGH	52	NODE_114_length_70_cov_1.771429	Tnt1 paired end (rt_2)	chr8	100	90	0	0	1	90	19782012	19781923	4e-44	178
HIGH	52	NODE_12_length_71_cov_2.901408	hybrid paired end (rt_1)	chr8	98.9	91	1	0	1	91	19781300	19781390	3e-42	172
HIGH	52	62559115	hybrid (lt_1)	chr8	96.3	27	1	0	34	60	19781737	19781763	0.0002	46
HIGH	52	72845870	hybrid (lt_1)	chr8	97.78	45	1	0	23	67	19781737	19781781	5e-15	81
HIGH	52	87898222	hybrid (lt_1)	chr8	97.56	41	1	0	37	77	19781737	19781777	1e-12	73
HIGH	52	48080657	hybrid (lt_1)	chr8	100	49	0	0	1	49	19781753	19781801	5e-20	97
HIGH	52	50943098	hybrid (lt_1)	chr8	96.3	27	1	0	1	27	19781763	19781737	0.0002	46
HIGH	52	59280636	hybrid (lt_1)	chr8	98.08	52	1	0	1	52	19781788	19781737	3e-19	95
HIGH	52	80377744	hybrid (lt_1)	chr8	98.11	53	1	0	1	53	19781789	19781737	9e-20	97
HIGH	52	60983565	hybrid (lt_1)	chr8	98.31	59	1	0	1	59	19781797	19781739	2e-23	109
HIGH	52	3829572	hybrid (lt_2)	chr8	100	75	0	0	1	75	19781667	19781741	4e-35	149
HIGH	52	24944323	hybrid (lt_2)	chr8	100	52	0	0	1	52	19781690	19781741	2e-21	103
HIGH	52	50667722	hybrid (lt_2)	chr8	100	26	0	0	1	26	19781716	19781741	6e-06	52
HIGH	52	7558097	hybrid (lt_2)	chr8	100	26	0	0	65	90	19781741	19781716	6e-06	52
HIGH	52	56392566	hybrid (lt_2)	chr8	100	44	0	0	47	90	19781741	19781698	1e-16	87
HIGH	52	76938706	hybrid (lt_2)	chr8	100	53	0	0	38	90	19781741	19781689	5e-22	105
HIGH	52	86947651	hybrid (lt_2)	chr8	100	36	0	0	55	90	19781741	19781706	7e-12	71
HIGH	52	87686057	hybrid (lt_2)	chr8	100	29	0	0	62	90	19781741	19781713	1e-07	58
HIGH	52	88216733	hybrid (lt_2)	chr8	100	33	0	0	58	90	19781741	19781709	4e-10	65
HIGH	52	68147816	hybrid (rt_1)	chr8	97.96	49	1	0	10	58	19781737	19781785	2e-17	89
HIGH	52	83068330	hybrid (rt_1)	chr8	96.55	29	1	0	44	72	19781737	19781765	2e-05	50
HIGH	52	78244425	hybrid (rt_1)	chr8	98.44	64	1	0	1	64	19781742	19781805	2e-26	119
HIGH	52	49597146	hybrid (rt_1)	chr8	100	47	0	0	1	47	19781749	19781795	8e-19	93
HIGH	52	79433348	hybrid (rt_1)	chr8	97.5	40	1	0	1	40	19781776	19781737	5e-12	71
HIGH	52	33683829	hybrid (rt_1)	chr8	100	36	0	0	1	36	19781786	19781751	2e-12	71
HIGH	52	42246666	hybrid (rt_2)	chr8	100	57	0	0	1	57	19781685	19781741	2e-24	113
HIGH	52	55518165	hybrid (rt_2)	chr8	100	56	0	0	1	56	19781686	19781741	8e-24	111
HIGH	52	53306077	hybrid (rt_2)	chr8	100	36	0	0	1	36	19781706	19781741	7e-12	71
HIGH	52	55788922	hybrid (rt_2)	chr8	100	31	0	0	1	31	19781711	19781741	7e-09	61
HIGH	52	7305395	hybrid (rt_2)	chr8	100	42	0	0	49	90	19781741	19781700	2e-15	83
HIGH	52	8799863	hybrid (rt_2)	chr8	100	67	0	0	24	90	19781741	19781675	2e-30	133
HIGH	52	10269214	hybrid (rt_2)	chr8	100	38	0	0	53	90	19781741	19781704	4e-13	75
HIGH	52	34655355	hybrid (rt_2)	chr8	100	73	0	0	18	90	19781741	19781669	6e-34	145
HIGH	52	64663764	hybrid (rt_2)	chr8	100	50	0	0	41	90	19781741	19781692	3e-20	99
HIGH	52	86436817	hybrid (rt_2)	chr8	100	60	0	0	31	90	19781741	19781682	3e-26	119
HIGH	53	NODE_302_length_70_cov_1.757143	Tnt1 paired end (lt_1)	scaffold0002	100	90	0	0	1	90	183591	183502	4e-44	178
HIGH	53	NODE_270_length_106_cov_1.320755	Tnt1 paired end (rt_1)	scaffold0002	100	126	0	0	1	126	184251	184126	2e-65	250
HIGH	53	NODE_265_length_70_cov_1.785714	Tnt1 paired end (lt_2)	scaffold0002	100	90	0	0	1	90	183030	182941	4e-44	178
HIGH	53	NODE_273_length_97_cov_1.443299	Tnt1 paired end (lt_2)	scaffold0002	100	117	0	0	1	117	184151	184035	4e-60	232
HIGH	53	NODE_354_length_44_cov_1.090909	Tnt1 paired end (lt_2)	scaffold0002	100	64	0	0	1	64	184416	184353	9e-29	127
HIGH	53	NODE_239_length_123_cov_1.138211	Tnt1 paired end (lt_2)	scaffold0002	100	143	0	0	1	143	185103	184961	2e-75	283
HIGH	53	NODE_231_length_97_cov_1.443299	Tnt1 paired end (rt_2)	scaffold0002	100	117	0	0	1	117	184151	184035	4e-60	232
HIGH	53	NODE_286_length_44_cov_1.090909	Tnt1 paired end (rt_2)	scaffold0002	100	64	0	0	1	64	184416	184353	9e-29	127
HIGH	54	NODE_265_length_71_cov_1.633803	Tnt1 paired end (lt_1)	scaffold0055	98.9	91	1	0	1	91	2406	2496	3e-42	172
HIGH	54	NODE_260_length_71_cov_1.633803	Tnt1 paired end (rt_1)	scaffold0055	98.9	91	1	0	1	91	2406	2496	3e-42	172
HIGH	54	NODE_149_length_122_cov_1.147541	Tnt1 paired end (lt_2)	scaffold0055	100	142	0	0	1	142	1457	1316	7e-75	281
HIGH	54	NODE_267_length_94_cov_1.489362	Tnt1 paired end (lt_2)	scaffold0055	100	114	0	0	1	114	1734	1621	3e-58	226
HIGH	54	NODE_236_length_70_cov_1.185714	Tnt1 paired end (rt_2)	scaffold0055	100	90	0	0	1	90	720	809	4e-44	178
HIGH	54	NODE_141_length_122_cov_1.147541	Tnt1 paired end (rt_2)	scaffold0055	100	142	0	0	1	142	1457	1316	7e-75	281
HIGH	54	NODE_227_length_94_cov_1.489362	Tnt1 paired end (rt_2)	scaffold0055	100	114	0	0	1	114	1734	1621	3e-58	226
HIGH	55	NODE_138_length_70_cov_1.428571	Tnt1 paired end (lt_1)	scaffold0055	98.89	90	1	0	1	90	4919	5008	1e-41	170
HIGH	55	NODE_223_length_126_cov_2.452381	Tnt1 paired end (rt_1)	scaffold0055	100	146	0	0	1	146	4122	4267	3e-77	289
HIGH	55	NODE_146_length_70_cov_1.428571	Tnt1 paired end (rt_1)	scaffold0055	98.89	90	1	0	1	90	4919	5008	1e-41	170
HIGH	55	NODE_22_length_56_cov_1.232143	hybrid paired end (rt_1)	scaffold0055	97.37	76	2	0	1	76	3672	3747	4e-31	135
HIGH	56	NODE_325_length_70_cov_1.157143	Tnt1 paired end (lt_1)	scaffold0055	100	90	0	0	1	90	10133	10222	4e-44	178
HIGH	56	NODE_139_length_72_cov_1.944444	Tnt1 paired end (lt_1)	scaffold0055	100	92	0	0	1	92	10362	10453	3e-45	182
HIGH	56	NODE_245_length_74_cov_2.743243	Tnt1 paired end (lt_1)	scaffold0055	100	94	0	0	1	94	12548	12455	2e-46	186
HIGH	56	NODE_174_length_25_cov_6.680000	Tnt1 paired end (lt_1)	scaffold0055	100	45	0	0	1	45	13093	13137	1e-17	89
HIGH	56	NODE_182_length_26_cov_2.692308	Tnt1 paired end (lt_1)	scaffold0055	97.83	46	1	0	1	46	13302	13347	7e-16	83
HIGH	56	NODE_183_length_59_cov_1.644068	Tnt1 paired end (lt_1)	scaffold0055	98.46	65	1	0	1	65	13328	13392	7e-27	121
HIGH	56	NODE_292_length_21_cov_1.000000	Tnt1 paired end (lt_1)	scaffold0055	97.56	41	1	0	1	41	13347	13307	6e-13	73
HIGH	56	NODE_173_length_63_cov_4.380952	Tnt1 paired end (lt_1)	scaffold0055	97.47	79	2	0	1	79	13469	13547	8e-33	141
HIGH	56	NODE_246_length_77_cov_1.740260	Tnt1 paired end (lt_1)	scaffold0055	97.94	97	2	0	1	97	13759	13663	2e-43	176
HIGH	56	NODE_151_length_99_cov_2.070707	Tnt1 paired end (lt_1)	scaffold0055	98.33	120	1	1	1	119	13976	13857	1e-54	214
HIGH	56	NODE_232_length_93_cov_1.655914	Tnt1 paired end (lt_1)	scaffold0055	100	113	0	0	1	113	14437	14549	1e-57	224
HIGH	56	NODE_170_length_92_cov_1.521739	Tnt1 paired end (lt_1)	scaffold0055	100	112	0	0	1	112	14860	14971	4e-57	222
HIGH	56	NODE_187_length_138_cov_1.014493	Tnt1 paired end (lt_1)	scaffold0055	99.37	158	1	0	1	158	15319	15476	5e-82	305
HIGH	56	NODE_209_length_70_cov_2.757143	Tnt1 paired end (lt_1)	scaffold0055	100	90	0	0	1	90	15482	15571	4e-44	178
HIGH	56	NODE_141_length_77_cov_1.818182	Tnt1 paired end (lt_1)	scaffold0055	100	97	0	0	1	97	16311	16215	3e-48	192
HIGH	56	NODE_313_length_81_cov_1.728395	Tnt1 paired end (lt_1)	scaffold0055	100	101	0	0	1	101	16920	17020	1e-50	200
HIGH	56	NODE_166_length_70_cov_2.100000	Tnt1 paired end (lt_1)	scaffold0055	100	90	0	0	1	90	17647	17736	4e-44	178
HIGH	56	NODE_185_length_72_cov_2.500000	Tnt1 paired end (rt_1)	scaffold0055	100	92	0	0	1	92	10121	10212	3e-45	182
HIGH	56	NODE_147_length_94_cov_2.234043	Tnt1 paired end (rt_1)	scaffold0055	100	114	0	0	1	114	10362	10475	3e-58	226
HIGH	56	NODE_250_length_120_cov_1.883333	Tnt1 paired end (rt_1)	scaffold0055	99.29	140	1	0	1	140	12561	12422	2e-71	270
HIGH	56	NODE_226_length_21_cov_1.000000	Tnt1 paired end (rt_1)	scaffold0055	100	41	0	0	1	41	13209	13169	2e-15	81
HIGH	56	NODE_187_length_61_cov_3.180328	Tnt1 paired end (rt_1)	scaffold0055	98.77	81	1	0	1	81	13456	13536	2e-36	153
HIGH	56	NODE_200_length_118_cov_1.533898	Tnt1 paired end (rt_1)	scaffold0055	97.1	138	4	0	1	138	13800	13663	6e-63	242
HIGH	56	NODE_152_length_99_cov_2.070707	Tnt1 paired end (rt_1)	scaffold0055	98.33	120	1	1	1	119	13976	13857	1e-54	214
HIGH	56	NODE_305_length_60_cov_2.000000	Tnt1 paired end (rt_1)	scaffold0055	100	80	0	0	1	80	14240	14319	3e-38	159
HIGH	56	NODE_313_length_70_cov_1.357143	Tnt1 paired end (rt_1)	scaffold0055	100	90	0	0	1	90	14961	15050	4e-44	178
HIGH	56	NODE_199_length_138_cov_1.014493	Tnt1 paired end (rt_1)	scaffold0055	99.37	158	1	0	1	158	15319	15476	5e-82	305
HIGH	56	NODE_209_length_48_cov_1.354167	Tnt1 paired end (rt_1)	scaffold0055	100	68	0	0	1	68	15916	15983	4e-31	135
HIGH	56	NODE_242_length_49_cov_1.530612	Tnt1 paired end (rt_1)	scaffold0055	100	69	0	0	1	69	16192	16260	1e-31	137
HIGH	56	NODE_311_length_81_cov_1.728395	Tnt1 paired end (rt_1)	scaffold0055	100	101	0	0	1	101	16920	17020	1e-50	200
HIGH	56	NODE_356_length_178_cov_2.803371	Tnt1 paired end (lt_2)	scaffold0055	98.12	160	3	0	39	198	10891	10732	3e-78	293
HIGH	56	NODE_340_length_67_cov_1.179104	Tnt1 paired end (lt_2)	scaffold0055	97.7	87	2	0	1	87	11669	11755	1e-37	157
HIGH	56	NODE_215_length_87_cov_3.068965	Tnt1 paired end (lt_2)	scaffold0055	99.01	101	1	0	2	102	11810	11910	3e-48	192
HIGH	56	NODE_268_length_27_cov_1.333333	Tnt1 paired end (lt_2)	scaffold0055	97.87	47	1	0	1	47	12157	12203	2e-16	85
HIGH	56	NODE_232_length_27_cov_2.148148	Tnt1 paired end (lt_2)	scaffold0055	97.87	47	1	0	1	47	12203	12157	2e-16	85
HIGH	56	NODE_231_length_109_cov_1.944954	Tnt1 paired end (lt_2)	scaffold0055	94.94	79	4	0	51	129	12262	12184	8e-28	125
HIGH	56	NODE_312_length_48_cov_2.250000	Tnt1 paired end (lt_2)	scaffold0055	100	68	0	0	1	68	12468	12535	4e-31	135
HIGH	56	NODE_290_length_37_cov_1.702703	Tnt1 paired end (lt_2)	scaffold0055	100	57	0	0	1	57	12572	12516	1e-24	113
HIGH	56	NODE_289_length_66_cov_1.696970	Tnt1 paired end (lt_2)	scaffold0055	96.61	59	2	0	1	59	12638	12580	7e-21	101
HIGH	56	NODE_346_length_32_cov_2.062500	Tnt1 paired end (lt_2)	scaffold0055	100	52	0	0	1	52	13169	13220	1e-21	103
HIGH	56	NODE_378_length_58_cov_1.293103	Tnt1 paired end (lt_2)	scaffold0055	85.9	78	2	1	1	78	13424	13356	4e-13	75
HIGH	56	NODE_248_length_42_cov_2.571429	Tnt1 paired end (lt_2)	scaffold0055	98.39	62	1	0	1	62	13456	13517	3e-25	115
HIGH	56	NODE_260_length_113_cov_1.920354	Tnt1 paired end (lt_2)	scaffold0055	98.5	133	2	0	1	133	13781	13649	9e-65	248
HIGH	56	NODE_236_length_151_cov_1.854305	Tnt1 paired end (lt_2)	scaffold0055	98.84	172	1	1	1	171	13994	13823	1e-85	317
HIGH	56	NODE_329_length_77_cov_2.233766	Tnt1 paired end (lt_2)	scaffold0055	100	97	0	0	1	97	14315	14219	3e-48	192
HIGH	56	NODE_190_length_86_cov_2.104651	Tnt1 paired end (lt_2)	scaffold0055	100	106	0	0	1	106	15056	14951	1e-53	210
HIGH	56	NODE_159_length_98_cov_2.540816	Tnt1 paired end (lt_2)	scaffold0055	100	118	0	0	1	118	15408	15525	1e-60	234
HIGH	56	NODE_257_length_118_cov_1.237288	Tnt1 paired end (lt_2)	scaffold0055	99.28	138	1	0	1	138	16061	15924	4e-70	266
HIGH	56	NODE_191_length_101_cov_3.465347	Tnt1 paired end (lt_2)	scaffold0055	100	121	0	0	1	121	16627	16507	2e-62	240
HIGH	56	NODE_292_length_133_cov_1.293233	Tnt1 paired end (lt_2)	scaffold0055	100	153	0	0	1	153	17026	16874	2e-81	303
HIGH	56	NODE_283_length_72_cov_1.944444	Tnt1 paired end (lt_2)	scaffold0055	100	92	0	0	1	92	17245	17336	3e-45	182
HIGH	56	NODE_226_length_178_cov_1.724719	Tnt1 paired end (rt_2)	scaffold0055	97.5	160	4	0	1	160	10732	10891	6e-76	285
HIGH	56	NODE_275_length_44_cov_1.295455	Tnt1 paired end (rt_2)	scaffold0055	98.44	64	1	0	1	64	11669	11732	2e-26	119
HIGH	56	NODE_276_length_23_cov_2.000000	Tnt1 paired end (rt_2)	scaffold0055	97.67	43	1	0	1	43	11713	11755	4e-14	77
HIGH	56	NODE_295_length_48_cov_1.833333	Tnt1 paired end (rt_2)	scaffold0055	100	68	0	0	1	68	12468	12535	4e-31	135
HIGH	56	NODE_246_length_37_cov_1.702703	Tnt1 paired end (rt_2)	scaffold0055	100	57	0	0	1	57	12572	12516	1e-24	113
HIGH	56	NODE_245_length_66_cov_1.696970	Tnt1 paired end (rt_2)	scaffold0055	96.61	59	2	0	1	59	12638	12580	7e-21	101
HIGH	56	NODE_200_length_70_cov_1.442857	Tnt1 paired end (rt_2)	scaffold0055	98.89	90	1	0	1	90	12814	12903	1e-41	170
HIGH	56	NODE_215_length_39_cov_3.923077	Tnt1 paired end (rt_2)	scaffold0055	98.31	59	1	0	1	59	13093	13151	2e-23	109
HIGH	56	NODE_297_length_24_cov_4.750000	Tnt1 paired end (rt_2)	scaffold0055	100	44	0	0	1	44	13160	13203	4e-17	87
HIGH	56	NODE_222_length_68_cov_1.544118	Tnt1 paired end (rt_2)	scaffold0055	87.5	88	2	1	1	88	13434	13356	5e-19	95
HIGH	56	NODE_308_length_22_cov_1.000000	Tnt1 paired end (rt_2)	scaffold0055	97.62	42	1	0	1	42	13478	13519	2e-13	75
HIGH	56	NODE_221_length_99_cov_1.383838	Tnt1 paired end (rt_2)	scaffold0055	98.32	119	2	0	1	119	13781	13663	2e-56	220
HIGH	56	NODE_285_length_100_cov_1.960000	Tnt1 paired end (rt_2)	scaffold0055	99.17	120	1	0	1	120	13823	13942	2e-59	230
HIGH	56	NODE_267_length_52_cov_1.961538	Tnt1 paired end (rt_2)	scaffold0055	100	72	0	0	1	72	14290	14219	2e-33	143
HIGH	56	NODE_175_length_86_cov_2.104651	Tnt1 paired end (rt_2)	scaffold0055	100	106	0	0	1	106	15056	14951	1e-53	210
HIGH	56	NODE_149_length_70_cov_1.328571	Tnt1 paired end (rt_2)	scaffold0055	100	90	0	0	1	90	15165	15254	4e-44	178
HIGH	56	NODE_150_length_84_cov_2.333333	Tnt1 paired end (rt_2)	scaffold0055	100	104	0	0	1	104	15408	15511	2e-52	206
HIGH	56	NODE_218_length_43_cov_2.000000	Tnt1 paired end (rt_2)	scaffold0055	98.41	63	1	0	1	63	15978	15916	8e-26	117
HIGH	56	NODE_195_length_101_cov_2.079208	Tnt1 paired end (rt_2)	scaffold0055	100	121	0	0	1	121	16627	16507	2e-62	240
HIGH	56	NODE_239_length_72_cov_1.944444	Tnt1 paired end (rt_2)	scaffold0055	100	92	0	0	1	92	17245	17336	3e-45	182
HIGH	56	NODE_12_length_70_cov_1.028571	hybrid paired end (lt_1)	scaffold0055	100	90	0	0	1	90	16111	16200	4e-44	178
HIGH	56	NODE_23_length_49_cov_1.387755	hybrid paired end (rt_1)	scaffold0055	98.55	69	1	0	1	69	11632	11564	2e-29	129
HIGH	56	NODE_32_length_70_cov_1.385714	hybrid paired end (rt_1)	scaffold0055	100	90	0	0	1	90	16778	16689	4e-44	178
HIGH	57	NODE_226_length_104_cov_1.605769	Tnt1 paired end (lt_1)	scaffold0055	95.97	124	5	0	1	124	19904	20027	3e-52	206
HIGH	57	NODE_264_length_88_cov_1.488636	Tnt1 paired end (lt_1)	scaffold0055	99.07	108	1	0	1	108	20817	20924	2e-52	206
HIGH	57	NODE_258_length_61_cov_1.180328	Tnt1 paired end (rt_1)	scaffold0055	98.77	81	1	0	1	81	20817	20897	2e-36	153
HIGH	57	NODE_160_length_113_cov_1.858407	Tnt1 paired end (lt_2)	scaffold0055	100	133	0	0	1	133	20974	21106	1e-69	264
HIGH	58	NODE_200_length_70_cov_1.371429	Tnt1 paired end (lt_1)	scaffold0055	100	90	0	0	1	90	38121	38032	4e-44	178
HIGH	58	NODE_211_length_70_cov_1.371429	Tnt1 paired end (rt_1)	scaffold0055	100	90	0	0	1	90	38121	38032	4e-44	178
HIGH	58	NODE_298_length_96_cov_1.458333	Tnt1 paired end (rt_1)	scaffold0055	100	116	0	0	1	116	38755	38870	2e-59	230
HIGH	58	NODE_240_length_97_cov_1.608247	Tnt1 paired end (lt_2)	scaffold0055	100	117	0	0	1	117	38654	38770	4e-60	232
HIGH	58	NODE_199_length_97_cov_1.608247	Tnt1 paired end (rt_2)	scaffold0055	100	117	0	0	1	117	38654	38770	4e-60	232
HIGH	59	NODE_262_length_119_cov_1.680672	Tnt1 paired end (lt_1)	scaffold0055	100	139	0	0	1	139	51448	51310	4e-73	276
HIGH	59	NODE_185_length_305_cov_1.937705	Tnt1 paired end (lt_1)	scaffold0055	100	325	0	0	1	325	51558	51882	0	644
HIGH	59	NODE_257_length_175_cov_1.668571	Tnt1 paired end (rt_1)	scaffold0055	100	195	0	0	1	195	51448	51254	2e-106	387
HIGH	59	NODE_280_length_70_cov_1.942857	Tnt1 paired end (rt_1)	scaffold0055	100	90	0	0	1	90	51776	51865	4e-44	178
HIGH	59	NODE_235_length_44_cov_1.522727	Tnt1 paired end (lt_2)	scaffold0055	98.44	64	1	0	1	64	51717	51780	2e-26	119
HIGH	59	NODE_332_length_132_cov_1.227273	Tnt1 paired end (lt_2)	scaffold0055	100	152	0	0	1	152	51820	51971	8e-81	301
HIGH	59	NODE_214_length_83_cov_1.867470	Tnt1 paired end (lt_2)	scaffold0055	100	103	0	0	1	103	52034	52136	9e-52	204
HIGH	59	NODE_284_length_119_cov_1.176471	Tnt1 paired end (lt_2)	scaffold0055	98.56	139	2	0	1	139	52210	52348	2e-68	260
HIGH	59	NODE_197_length_54_cov_1.759259	Tnt1 paired end (rt_2)	scaffold0055	98.65	74	1	0	1	74	51725	51798	3e-32	139
HIGH	59	NODE_187_length_83_cov_1.867470	Tnt1 paired end (rt_2)	scaffold0055	100	103	0	0	1	103	52034	52136	9e-52	204
HIGH	59	NODE_242_length_119_cov_1.176471	Tnt1 paired end (rt_2)	scaffold0055	98.56	139	2	0	1	139	52210	52348	2e-68	260
HIGH	60	NODE_316_length_57_cov_1.000000	Tnt1 paired end (lt_1)	scaffold0177	90.91	77	7	0	1	77	21548	21472	1e-19	97
HIGH	60	NODE_205_length_21_cov_2.000000	Tnt1 paired end (lt_1)	scaffold0177	94.74	38	2	0	1	38	21670	21707	9e-09	60
HIGH	60	NODE_267_length_21_cov_1.000000	Tnt1 paired end (lt_1)	scaffold0177	97.14	35	1	0	5	39	21673	21707	2e-09	61
HIGH	60	NODE_277_length_21_cov_1.000000	Tnt1 paired end (lt_1)	scaffold0177	95.12	41	2	0	1	41	21884	21844	1e-10	65
HIGH	60	NODE_186_length_47_cov_1.000000	Tnt1 paired end (lt_1)	scaffold0177	95.38	65	3	0	1	65	22164	22100	3e-22	105
HIGH	60	NODE_121_length_53_cov_1.132075	Tnt1 paired end (lt_1)	scaffold0177	84.93	73	11	0	1	73	22889	22961	8e-08	58
HIGH	60	NODE_165_length_41_cov_1.121951	Tnt1 paired end (lt_1)	scaffold0177	91.53	59	5	0	2	60	22899	22841	7e-14	77
HIGH	60	NODE_145_length_21_cov_1.000000	Tnt1 paired end (lt_1)	scaffold0177	97.5	40	1	0	1	40	22940	22901	2e-12	71
HIGH	60	NODE_329_length_21_cov_1.000000	Tnt1 paired end (lt_1)	scaffold0177	97.3	37	1	0	1	37	22949	22913	1e-10	65
HIGH	60	NODE_290_length_21_cov_2.000000	Tnt1 paired end (lt_1)	scaffold0177	90.24	41	4	0	1	41	22961	22921	8e-06	50
HIGH	60	NODE_304_length_21_cov_1.000000	Tnt1 paired end (rt_1)	scaffold0177	94.74	38	2	0	1	38	21670	21707	9e-09	60
HIGH	60	NODE_265_length_21_cov_1.000000	Tnt1 paired end (rt_1)	scaffold0177	97.14	35	1	0	5	39	21673	21707	2e-09	61
HIGH	60	NODE_274_length_21_cov_1.000000	Tnt1 paired end (rt_1)	scaffold0177	95.12	41	2	0	1	41	21884	21844	1e-10	65
HIGH	60	NODE_171_length_21_cov_5.619048	Tnt1 paired end (rt_1)	scaffold0177	92.68	41	3	0	1	41	21951	21991	3e-08	58
HIGH	60	NODE_196_length_47_cov_1.000000	Tnt1 paired end (rt_1)	scaffold0177	95.38	65	3	0	1	65	22164	22100	3e-22	105
HIGH	60	NODE_240_length_44_cov_1.886364	Tnt1 paired end (rt_1)	scaffold0177	95.16	62	3	0	1	62	22872	22811	2e-20	99
HIGH	60	NODE_181_length_41_cov_1.121951	Tnt1 paired end (rt_1)	scaffold0177	91.53	59	5	0	2	60	22899	22841	7e-14	77
HIGH	60	NODE_256_length_40_cov_1.000000	Tnt1 paired end (rt_1)	scaffold0177	85	60	9	0	1	60	22960	22901	6e-05	48
HIGH	60	NODE_283_length_22_cov_1.000000	Tnt1 paired end (rt_1)	scaffold0177	88.1	42	5	0	1	42	22962	22921	0.0005	44
HIGH	60	NODE_301_length_26_cov_1.000000	Tnt1 paired end (lt_2)	scaffold0177	91.89	37	3	0	1	37	21502	21538	1e-05	50
HIGH	60	NODE_163_length_21_cov_1.000000	Tnt1 paired end (lt_2)	scaffold0177	96.97	33	1	0	6	38	21707	21675	3e-08	58
HIGH	60	NODE_336_length_33_cov_1.272727	Tnt1 paired end (lt_2)	scaffold0177	94.34	53	3	0	1	53	21875	21823	4e-15	81
HIGH	60	NODE_138_length_35_cov_2.142857	Tnt1 paired end (lt_2)	scaffold0177	92.73	55	4	0	1	55	22919	22865	6e-14	77
HIGH	60	NODE_300_length_37_cov_1.081081	Tnt1 paired end (lt_2)	scaffold0177	92.98	57	4	0	1	57	22977	22921	4e-15	81
HIGH	60	NODE_252_length_33_cov_2.000000	Tnt1 paired end (rt_2)	scaffold0177	91.89	37	3	0	1	37	21502	21538	1e-05	50
HIGH	60	NODE_155_length_21_cov_1.000000	Tnt1 paired end (rt_2)	scaffold0177	96.97	33	1	0	6	38	21707	21675	3e-08	58
HIGH	60	NODE_274_length_33_cov_1.000000	Tnt1 paired end (rt_2)	scaffold0177	94.34	53	3	0	1	53	21875	21823	4e-15	81
HIGH	60	NODE_127_length_22_cov_32.909092	Tnt1 paired end (rt_2)	scaffold0177	97.62	42	1	0	1	42	21944	21903	2e-13	75
HIGH	60	NODE_152_length_71_cov_1.154930	Tnt1 paired end (rt_2)	scaffold0177	90.11	91	9	0	1	91	22852	22942	3e-23	109
HIGH	60	NODE_9_length_147_cov_1.469388	hybrid paired end (lt_1)	scaffold0177	96.93	163	5	0	1	163	21763	21925	2e-75	283
HIGH	60	NODE_10_length_21_cov_1.000000	hybrid paired end (lt_1)	scaffold0177	97.56	41	1	0	1	41	22079	22119	6e-13	73
HIGH	60	NODE_31_length_67_cov_1.000000	hybrid paired end (rt_1)	scaffold0177	95.4	87	4	0	1	87	21724	21810	9e-33	141
HIGH	60	NODE_38_length_83_cov_3.963856	hybrid paired end (rt_1)	scaffold0177	98.06	103	2	0	1	103	21781	21679	5e-47	188
HIGH	60	NODE_30_length_32_cov_2.718750	hybrid paired end (rt_1)	scaffold0177	98.08	52	1	0	1	52	21800	21851	2e-19	95
HIGH	60	NODE_33_length_21_cov_1.000000	hybrid paired end (rt_1)	scaffold0177	97.56	41	1	0	1	41	22843	22883	6e-13	73
HIGH	60	NODE_17_length_21_cov_7.047619	hybrid paired end (rt_1)	scaffold0177	100	41	0	0	1	41	22883	22843	2e-15	81
HIGH	60	NODE_18_length_66_cov_1.984848	hybrid paired end (lt_2)	scaffold0177	91.86	86	7	0	1	86	22862	22947	5e-25	115
HIGH	60	NODE_21_length_46_cov_1.000000	hybrid paired end (lt_2)	scaffold0177	90.48	63	6	0	4	66	22915	22977	8e-14	77
HIGH	60	NODE_28_length_28_cov_2.964286	hybrid paired end (rt_2)	scaffold0177	100	48	0	0	1	48	21549	21502	2e-19	95
HIGH	60	NODE_30_length_37_cov_1.000000	hybrid paired end (rt_2)	scaffold0177	96.55	58	1	1	1	57	21717	21774	4e-18	91
HIGH	60	NODE_25_length_56_cov_2.839286	hybrid paired end (rt_2)	scaffold0177	96.05	76	3	0	1	76	21755	21830	1e-28	127
HIGH	60	NODE_26_length_37_cov_2.432432	hybrid paired end (rt_2)	scaffold0177	94.74	57	2	1	1	57	21811	21866	2e-07	56
HIGH	60	NODE_36_length_44_cov_1.000000	hybrid paired end (rt_2)	scaffold0177	93.55	62	4	0	1	62	21857	21918	5e-18	91
HIGH	61	NODE_7_length_152_cov_3.197368	hybrid paired end (rt_1)	scaffold0212	100	172	0	0	1	172	8842	9013	1e-92	341
HIGH	61	NODE_1_length_105_cov_5.314286	hybrid paired end (rt_1)	scaffold0212	100	125	0	0	1	125	9812	9688	8e-65	248
HIGH	61	NODE_19_length_78_cov_3.320513	hybrid paired end (rt_2)	scaffold0212	98.98	98	1	0	1	98	8822	8919	2e-46	186
HIGH	61	NODE_5_length_107_cov_4.514019	hybrid paired end (rt_2)	scaffold0212	100	127	0	0	1	127	9809	9683	5e-66	252
HIGH	61	706767	hybrid (lt_2)	scaffold0212	100	89	0	0	2	90	9298	9386	2e-43	176
HIGH	61	6361376	hybrid (lt_2)	scaffold0212	100	88	0	0	3	90	9298	9385	6e-43	174
HIGH	61	42274073	hybrid (lt_2)	scaffold0212	100	89	0	0	2	90	9298	9386	2e-43	176
HIGH	61	48027021	hybrid (lt_2)	scaffold0212	100	88	0	0	3	90	9298	9385	6e-43	174
HIGH	61	60852478	hybrid (lt_2)	scaffold0212	100	88	0	0	3	90	9298	9385	6e-43	174
HIGH	61	62009774	hybrid (lt_2)	scaffold0212	100	88	0	0	3	90	9298	9385	6e-43	174
HIGH	61	70769760	hybrid (lt_2)	scaffold0212	100	87	0	0	1	87	9298	9384	3e-42	172
HIGH	61	70786624	hybrid (lt_2)	scaffold0212	96.59	88	3	0	3	90	9298	9385	9e-36	151
HIGH	61	78226512	hybrid (lt_2)	scaffold0212	100	88	0	0	3	90	9298	9385	6e-43	174
HIGH	61	87235011	hybrid (lt_2)	scaffold0212	100	88	0	0	3	90	9298	9385	6e-43	174
HIGH	61	53307977	hybrid (lt_2)	scaffold0212	100	90	0	0	1	90	9299	9388	4e-44	178
HIGH	61	82962468	hybrid (lt_2)	scaffold0212	100	90	0	0	1	90	9299	9388	4e-44	178
HIGH	61	83703443	hybrid (lt_2)	scaffold0212	100	90	0	0	1	90	9299	9388	4e-44	178
HIGH	61	11137525	hybrid (lt_2)	scaffold0212	100	90	0	0	1	90	9300	9389	4e-44	178
HIGH	61	26414527	hybrid (lt_2)	scaffold0212	100	90	0	0	1	90	9300	9389	4e-44	178
HIGH	61	41704145	hybrid (lt_2)	scaffold0212	100	90	0	0	1	90	9300	9389	4e-44	178
HIGH	61	55594828	hybrid (lt_2)	scaffold0212	100	90	0	0	1	90	9300	9389	4e-44	178
HIGH	61	20433580	hybrid (lt_2)	scaffold0212	100	90	0	0	1	90	9301	9390	4e-44	178
HIGH	61	54222729	hybrid (lt_2)	scaffold0212	100	90	0	0	1	90	9301	9390	4e-44	178
HIGH	61	73415382	hybrid (lt_2)	scaffold0212	100	90	0	0	1	90	9301	9390	4e-44	178
HIGH	61	15326702	hybrid (lt_2)	scaffold0212	100	90	0	0	1	90	9302	9391	4e-44	178
HIGH	61	32300614	hybrid (lt_2)	scaffold0212	100	90	0	0	1	90	9302	9391	4e-44	178
HIGH	61	34411908	hybrid (lt_2)	scaffold0212	100	90	0	0	1	90	9302	9391	4e-44	178
HIGH	61	52100732	hybrid (lt_2)	scaffold0212	100	90	0	0	1	90	9302	9391	4e-44	178
HIGH	61	73038055	hybrid (lt_2)	scaffold0212	100	90	0	0	1	90	9302	9391	4e-44	178
HIGH	61	6346688	hybrid (lt_2)	scaffold0212	100	90	0	0	1	90	9303	9392	4e-44	178
HIGH	61	7152424	hybrid (lt_2)	scaffold0212	100	90	0	0	1	90	9303	9392	4e-44	178
HIGH	61	45029254	hybrid (lt_2)	scaffold0212	100	90	0	0	1	90	9303	9392	4e-44	178
HIGH	61	57251460	hybrid (lt_2)	scaffold0212	100	90	0	0	1	90	9303	9392	4e-44	178
HIGH	61	38320146	hybrid (lt_2)	scaffold0212	100	90	0	0	1	90	9304	9393	4e-44	178
HIGH	61	55256222	hybrid (lt_2)	scaffold0212	100	90	0	0	1	90	9304	9393	4e-44	178
HIGH	61	27821970	hybrid (lt_2)	scaffold0212	100	90	0	0	1	90	9305	9394	4e-44	178
HIGH	61	51646821	hybrid (lt_2)	scaffold0212	100	90	0	0	1	90	9305	9394	4e-44	178
HIGH	61	32881735	hybrid (lt_2)	scaffold0212	100	90	0	0	1	90	9314	9403	4e-44	178
HIGH	61	43155523	hybrid (lt_2)	scaffold0212	100	90	0	0	1	90	9314	9403	4e-44	178
HIGH	61	43442797	hybrid (lt_2)	scaffold0212	100	90	0	0	1	90	9314	9403	4e-44	178
HIGH	61	44154090	hybrid (lt_2)	scaffold0212	100	90	0	0	1	90	9314	9403	4e-44	178
HIGH	61	44171865	hybrid (lt_2)	scaffold0212	100	90	0	0	1	90	9314	9403	4e-44	178
HIGH	61	45324046	hybrid (lt_2)	scaffold0212	100	90	0	0	1	90	9314	9403	4e-44	178
HIGH	61	15705309	hybrid (lt_2)	scaffold0212	96.74	92	1	2	1	90	9326	9235	2e-33	143
HIGH	61	22455476	hybrid (lt_2)	scaffold0212	96.74	92	1	2	1	90	9326	9235	2e-33	143
HIGH	61	37750102	hybrid (lt_2)	scaffold0212	96.74	92	1	2	1	90	9326	9235	2e-33	143
HIGH	61	11551499	hybrid (lt_2)	scaffold0212	96.74	92	1	2	1	90	9327	9236	2e-33	143
HIGH	61	16882020	hybrid (lt_2)	scaffold0212	96.74	92	1	2	1	90	9327	9236	2e-33	143
HIGH	61	17006901	hybrid (lt_2)	scaffold0212	95.65	92	2	2	1	90	9327	9236	6e-31	135
HIGH	61	20240418	hybrid (lt_2)	scaffold0212	96.74	92	1	2	1	90	9327	9236	2e-33	143
HIGH	61	20916709	hybrid (lt_2)	scaffold0212	96.74	92	1	2	1	90	9327	9236	2e-33	143
HIGH	61	35441515	hybrid (lt_2)	scaffold0212	96.74	92	1	2	1	90	9327	9236	2e-33	143
HIGH	61	37143685	hybrid (lt_2)	scaffold0212	96.74	92	1	2	1	90	9327	9236	2e-33	143
HIGH	61	47010174	hybrid (lt_2)	scaffold0212	96.74	92	1	2	1	90	9327	9236	2e-33	143
HIGH	61	85753578	hybrid (lt_2)	scaffold0212	96.74	92	1	2	1	90	9327	9236	2e-33	143
HIGH	61	33947897	hybrid (lt_2)	scaffold0212	96.74	92	1	2	1	90	9328	9237	2e-33	143
HIGH	61	51768638	hybrid (lt_2)	scaffold0212	96.74	92	1	2	1	90	9328	9237	2e-33	143
HIGH	61	70004681	hybrid (lt_2)	scaffold0212	96.74	92	1	2	1	90	9328	9237	2e-33	143
HIGH	61	62654681	hybrid (lt_2)	scaffold0212	96.74	92	1	2	1	90	9329	9238	2e-33	143
HIGH	61	20194696	hybrid (lt_2)	scaffold0212	96.74	92	1	2	1	90	9330	9239	2e-33	143
HIGH	61	28096466	hybrid (lt_2)	scaffold0212	96.74	92	1	2	1	90	9330	9239	2e-33	143
HIGH	61	50425839	hybrid (lt_2)	scaffold0212	96.74	92	1	2	1	90	9330	9239	2e-33	143
HIGH	61	51848351	hybrid (lt_2)	scaffold0212	96.74	92	1	2	1	90	9330	9239	2e-33	143
HIGH	61	62555930	hybrid (lt_2)	scaffold0212	96.74	92	1	2	1	90	9330	9239	2e-33	143
HIGH	61	80686775	hybrid (lt_2)	scaffold0212	96.74	92	1	2	1	90	9330	9239	2e-33	143
HIGH	61	87296952	hybrid (lt_2)	scaffold0212	96.74	92	1	2	1	90	9330	9239	2e-33	143
HIGH	61	23714069	hybrid (lt_2)	scaffold0212	96.74	92	1	2	1	90	9331	9240	2e-33	143
HIGH	61	34988870	hybrid (lt_2)	scaffold0212	96.74	92	1	2	1	90	9331	9240	2e-33	143
HIGH	61	53439252	hybrid (lt_2)	scaffold0212	96.74	92	1	2	1	90	9331	9240	2e-33	143
HIGH	61	13679743	hybrid (lt_2)	scaffold0212	96.74	92	1	2	1	90	9332	9241	2e-33	143
HIGH	61	38656854	hybrid (lt_2)	scaffold0212	96.74	92	1	2	1	90	9332	9241	2e-33	143
HIGH	61	83252632	hybrid (lt_2)	scaffold0212	96.74	92	1	2	1	90	9332	9241	2e-33	143
HIGH	61	25580374	hybrid (lt_2)	scaffold0212	100	90	0	0	1	90	9403	9314	4e-44	178
HIGH	61	29417366	hybrid (lt_2)	scaffold0212	100	90	0	0	1	90	9403	9314	4e-44	178
HIGH	61	86706003	hybrid (lt_2)	scaffold0212	100	90	0	0	1	90	9403	9314	4e-44	178
HIGH	61	18109320	hybrid (rt_2)	scaffold0212	100	89	0	0	2	90	9298	9386	2e-43	176
HIGH	61	21382862	hybrid (rt_2)	scaffold0212	98.88	89	1	0	2	90	9298	9386	4e-41	168
HIGH	61	38889660	hybrid (rt_2)	scaffold0212	100	90	0	0	1	90	9298	9387	4e-44	178
HIGH	61	45981437	hybrid (rt_2)	scaffold0212	100	90	0	0	1	90	9298	9387	4e-44	178
HIGH	61	51384281	hybrid (rt_2)	scaffold0212	100	90	0	0	1	90	9298	9387	4e-44	178
HIGH	61	61949145	hybrid (rt_2)	scaffold0212	100	90	0	0	1	90	9298	9387	4e-44	178
HIGH	61	62524871	hybrid (rt_2)	scaffold0212	100	90	0	0	1	90	9298	9387	4e-44	178
HIGH	61	73537044	hybrid (rt_2)	scaffold0212	98.86	88	1	0	3	90	9298	9385	2e-40	167
HIGH	61	13369765	hybrid (rt_2)	scaffold0212	100	90	0	0	1	90	9299	9388	4e-44	178
HIGH	61	31181301	hybrid (rt_2)	scaffold0212	100	90	0	0	1	90	9299	9388	4e-44	178
HIGH	61	44681859	hybrid (rt_2)	scaffold0212	100	90	0	0	1	90	9299	9388	4e-44	178
HIGH	61	648225	hybrid (rt_2)	scaffold0212	100	90	0	0	1	90	9301	9390	4e-44	178
HIGH	61	4232995	hybrid (rt_2)	scaffold0212	100	90	0	0	1	90	9301	9390	4e-44	178
HIGH	61	32398667	hybrid (rt_2)	scaffold0212	100	90	0	0	1	90	9301	9390	4e-44	178
HIGH	61	40395500	hybrid (rt_2)	scaffold0212	100	90	0	0	1	90	9301	9390	4e-44	178
HIGH	61	63156336	hybrid (rt_2)	scaffold0212	100	90	0	0	1	90	9301	9390	4e-44	178
HIGH	61	63647266	hybrid (rt_2)	scaffold0212	100	90	0	0	1	90	9301	9390	4e-44	178
HIGH	61	59980487	hybrid (rt_2)	scaffold0212	100	90	0	0	1	90	9302	9391	4e-44	178
HIGH	61	26649945	hybrid (rt_2)	scaffold0212	100	90	0	0	1	90	9303	9392	4e-44	178
HIGH	61	53057275	hybrid (rt_2)	scaffold0212	100	90	0	0	1	90	9303	9392	4e-44	178
HIGH	61	70967166	hybrid (rt_2)	scaffold0212	100	90	0	0	1	90	9303	9392	4e-44	178
HIGH	61	73757689	hybrid (rt_2)	scaffold0212	100	90	0	0	1	90	9303	9392	4e-44	178
HIGH	61	280632	hybrid (rt_2)	scaffold0212	100	90	0	0	1	90	9304	9393	4e-44	178
HIGH	61	6782869	hybrid (rt_2)	scaffold0212	100	90	0	0	1	90	9304	9393	4e-44	178
HIGH	61	25154135	hybrid (rt_2)	scaffold0212	98.89	90	1	0	1	90	9304	9393	1e-41	170
HIGH	61	60121306	hybrid (rt_2)	scaffold0212	100	90	0	0	1	90	9304	9393	4e-44	178
HIGH	61	49179902	hybrid (rt_2)	scaffold0212	100	90	0	0	1	90	9305	9394	4e-44	178
HIGH	61	51587351	hybrid (rt_2)	scaffold0212	100	90	0	0	1	90	9305	9394	4e-44	178
HIGH	61	15326741	hybrid (rt_2)	scaffold0212	100	90	0	0	1	90	9314	9403	4e-44	178
HIGH	61	48144969	hybrid (rt_2)	scaffold0212	100	90	0	0	1	90	9314	9403	4e-44	178
HIGH	61	23599744	hybrid (rt_2)	scaffold0212	96.74	92	1	2	1	90	9326	9235	2e-33	143
HIGH	61	36102736	hybrid (rt_2)	scaffold0212	96.74	92	1	2	1	90	9326	9235	2e-33	143
HIGH	61	48001172	hybrid (rt_2)	scaffold0212	96.74	92	1	2	1	90	9326	9235	2e-33	143
HIGH	61	64573815	hybrid (rt_2)	scaffold0212	96.74	92	1	2	1	90	9326	9235	2e-33	143
HIGH	61	1631005	hybrid (rt_2)	scaffold0212	96.74	92	1	2	1	90	9327	9236	2e-33	143
HIGH	61	5075272	hybrid (rt_2)	scaffold0212	96.74	92	1	2	1	90	9327	9236	2e-33	143
HIGH	61	6787615	hybrid (rt_2)	scaffold0212	96.74	92	1	2	1	90	9327	9236	2e-33	143
HIGH	61	35290197	hybrid (rt_2)	scaffold0212	96.74	92	1	2	1	90	9327	9236	2e-33	143
HIGH	61	45298305	hybrid (rt_2)	scaffold0212	96.74	92	1	2	1	90	9327	9236	2e-33	143
HIGH	61	47965597	hybrid (rt_2)	scaffold0212	96.74	92	1	2	1	90	9327	9236	2e-33	143
HIGH	61	75354546	hybrid (rt_2)	scaffold0212	96.74	92	1	2	1	90	9327	9236	2e-33	143
HIGH	61	24255368	hybrid (rt_2)	scaffold0212	96.74	92	1	2	1	90	9328	9237	2e-33	143
HIGH	61	31543432	hybrid (rt_2)	scaffold0212	96.74	92	1	2	1	90	9330	9239	2e-33	143
HIGH	61	75706947	hybrid (rt_2)	scaffold0212	96.74	92	1	2	1	90	9330	9239	2e-33	143
HIGH	61	1635039	hybrid (rt_2)	scaffold0212	96.74	92	1	2	1	90	9332	9241	2e-33	143
HIGH	61	26082667	hybrid (rt_2)	scaffold0212	96.74	92	1	2	1	90	9332	9241	2e-33	143
HIGH	61	4086661	hybrid (rt_2)	scaffold0212	100	90	0	0	1	90	9403	9314	4e-44	178
HIGH	61	9768697	hybrid (rt_2)	scaffold0212	100	90	0	0	1	90	9403	9314	4e-44	178
HIGH	61	22139608	hybrid (rt_2)	scaffold0212	100	90	0	0	1	90	9403	9314	4e-44	178
HIGH	61	36363648	hybrid (rt_2)	scaffold0212	100	90	0	0	1	90	9403	9314	4e-44	178
HIGH	61	72688493	hybrid (rt_2)	scaffold0212	100	90	0	0	1	90	9403	9314	4e-44	178
HIGH	62	NODE_211_length_21_cov_2.000000	Tnt1 paired end (lt_1)	scaffold0320	97.56	41	1	0	1	41	113	73	6e-13	73
HIGH	62	NODE_157_length_27_cov_1.000000	Tnt1 paired end (rt_1)	scaffold0320	89.36	47	5	0	1	47	120	74	7e-07	54
HIGH	62	NODE_210_length_63_cov_1.000000	Tnt1 paired end (rt_1)	scaffold0320	91.57	83	6	1	2	83	123	41	7e-21	101
HIGH	62	NODE_29_length_37_cov_1.000000	hybrid paired end (rt_2)	scaffold0320	100	57	0	0	1	57	60	116	1e-24	113
HIGH	62	NODE_41_length_59_cov_1.000000	hybrid paired end (rt_2)	scaffold0320	92	75	6	0	5	79	123	197	7e-21	101
HIGH	63	NODE_311_length_21_cov_1.000000	Tnt1 paired end (lt_1)	scaffold0585	97.37	38	1	0	4	41	1681	1644	4e-11	67
HIGH	63	NODE_252_length_21_cov_1.000000	Tnt1 paired end (lt_2)	scaffold0585	97.56	41	1	0	1	41	1601	1641	6e-13	73
HIGH	63	NODE_276_length_35_cov_1.000000	Tnt1 paired end (lt_2)	scaffold0585	94.55	55	3	0	1	55	1654	1600	2e-16	85
HIGH	63	NODE_210_length_21_cov_1.000000	Tnt1 paired end (rt_2)	scaffold0585	97.56	41	1	0	1	41	1601	1641	6e-13	73
HIGH	64	NODE_323_length_21_cov_1.000000	Tnt1 paired end (lt_1)	scaffold1425	95.12	41	2	0	1	41	56	96	1e-10	65
HIGH	64	NODE_279_length_33_cov_1.000000	Tnt1 paired end (lt_1)	scaffold1425	93.88	49	3	0	1	49	100	52	9e-13	73
HIGH	64	NODE_276_length_33_cov_1.000000	Tnt1 paired end (rt_1)	scaffold1425	93.88	49	3	0	1	49	100	52	9e-13	73
HIGH	64	NODE_382_length_21_cov_1.000000	Tnt1 paired end (lt_2)	scaffold1425	97.44	39	1	0	3	41	52	90	9e-12	69
HIGH	64	NODE_281_length_23_cov_1.652174	Tnt1 paired end (lt_2)	scaffold1425	88.89	45	3	1	1	43	72	28	0.0006	44
HIGH	64	NODE_24_length_23_cov_1.000000	hybrid paired end (lt_2)	scaffold1425	88.89	45	3	1	1	43	28	72	0.0006	44
HIGH	64	NODE_10_length_59_cov_1.779661	hybrid paired end (lt_2)	scaffold1425	98.67	75	1	0	5	79	134	60	8e-33	141
HIGH	65	NODE_324_length_21_cov_1.000000	Tnt1 paired end (rt_1)	scaffold1425	94.74	38	2	0	4	41	1812	1775	9e-09	60
HIGH	65	NODE_309_length_22_cov_1.227273	Tnt1 paired end (lt_2)	scaffold1425	93.94	33	2	0	1	33	1829	1797	9e-06	50
HIGH	65	NODE_154_length_24_cov_27.708334	Tnt1 paired end (rt_2)	scaffold1425	100	44	0	0	1	44	1786	1829	4e-17	87
HIGH	65	NODE_25_length_33_cov_1.000000	hybrid paired end (lt_2)	scaffold1425	94.34	53	3	0	1	53	1764	1816	4e-15	81
HIGH	65	NODE_15_length_28_cov_2.321429	hybrid paired end (lt_2)	scaffold1425	97.92	48	1	0	1	48	1811	1764	5e-17	87
