# Supplementary material for: Rapid identification of causative insertions underlying Medicago truncatula Tnt1 mutants defective in symbiotic nitrogen fixation from a forward genetic screen by whole genome sequencing
Source: BMC Genomics. 2016 Feb 27;17:141. doi: 10.1186/s12864-016-2452-5 (PMC4769575; doi:10.1186/s12864-016-2452-5)
Supplement: Additional file 8: Table S6. — List of low confidence Tnt1 insertion loci and its supporting reads/nodes identified from NF10547 by WGS. (XLS 141 kb) [file 12864_2016_2452_MOESM8_ESM.xls]

## Sheet: Sheet1
Additional file 8: Table S6. List of low confidence Tnt1 insertion loci and their supporting reads/nodes identified from NF10547 by WGS
(Veerappan et al. 2015, submitted to BMC Genomics)
*Highlighted brown are Type 3 reads, hybrid left
*Highlighted pink are Type 3 reads, hybrid right
*Highlighted green are Type 4 contigs/nodes, hybrid left paired end
*Highlighted cream are Type 4 contigs/nodes, hybrid right paired end
*Highlighted beige are Type 5 contigs/nodes, Tnt1 left paired end
*Highlighted blue are Type 5 contigs/nodes, Tnt1 right paired end
*Only the top BLAST hit to the A17 genome version 4.0 is shown.
Confidence	Tnt1 Insertion Number	Query_id	Data Source	Subject_id	%_identity	alignment_length	mismatches	gap_openings	q_start	q_end	s_start	s_end	e-value	bit_score
LOW	66	3247645	hybrid (rt_2)	chr1	97.78	90	2	0	1	90	4181736	4181647	2e-39	163
LOW	67	NODE_301_length_46_cov_1.000000	Tnt1 paired end (rt_1)	chr1	100	66	0	0	1	66	5909295	5909230	6e-30	131
LOW	68	29740853	hybrid (lt_2)	chr1	100	90	0	0	1	90	6532860	6532949	4e-44	178
LOW	68	16786986	hybrid (lt_2)	chr1	100	90	0	0	1	90	6532864	6532953	4e-44	178
LOW	68	74717264	hybrid (lt_2)	chr1	100	90	0	0	1	90	6532888	6532799	4e-44	178
LOW	68	14474359	hybrid (rt_2)	chr1	100	90	0	0	1	90	6532859	6532948	4e-44	178
LOW	68	40142911	hybrid (rt_2)	chr1	100	87	0	0	4	90	6532888	6532802	3e-42	172
LOW	68	53584859	hybrid (rt_2)	chr1	100	90	0	0	1	90	6532965	6532876	4e-44	178
LOW	69	44363565	hybrid (lt_2)	chr1	97.7	87	2	0	4	90	11664158	11664072	2e-37	157
LOW	69	46859547	hybrid (rt_2)	chr1	97.73	88	2	0	3	90	11664158	11664071	4e-38	159
LOW	70	85343014	hybrid (lt_2)	chr1	100	24	0	0	1	24	29721403	29721426	0.0001	48
LOW	71	4319902	hybrid (rt_2)	chr1	98.84	86	1	0	5	90	35332535	35332620	2e-39	163
LOW	72	NODE_229_length_70_cov_1.014286	Tnt1 paired end (lt_1)	chr1	96.88	32	1	0	59	90	39302931	39302962	4e-07	56
LOW	72	NODE_236_length_70_cov_1.014286	Tnt1 paired end (rt_1)	chr1	96.88	32	1	0	59	90	39302931	39302962	4e-07	56
LOW	73	NODE_289_length_48_cov_1.000000	Tnt1 paired end (lt_1)	chr1	95.59	68	3	0	1	68	47487620	47487687	6e-24	111
LOW	73	NODE_282_length_48_cov_1.000000	Tnt1 paired end (rt_1)	chr1	95.59	68	3	0	1	68	47487620	47487687	6e-24	111
LOW	74	NODE_280_length_42_cov_1.119048	Tnt1 paired end (lt_2)	chr1	100	62	0	0	1	62	52037224	52037163	1e-27	123
LOW	74	NODE_235_length_42_cov_1.119048	Tnt1 paired end (rt_2)	chr1	100	62	0	0	1	62	52037224	52037163	1e-27	123
LOW	75	51938239	hybrid (lt_2)	chr2	98.89	90	1	0	1	90	185370	185459	1e-41	170
LOW	75	52962145	hybrid (lt_2)	chr2	100	90	0	0	1	90	185443	185532	4e-44	178
LOW	75	7136819	hybrid (lt_2)	chr2	100	90	0	0	1	90	185445	185534	4e-44	178
LOW	75	82311129	hybrid (rt_2)	chr2	98.89	90	1	0	1	90	185472	185383	1e-41	170
LOW	76	NODE_233_length_42_cov_1.047619	Tnt1 paired end (lt_1)	chr2	91.53	59	5	0	1	59	503365	503307	7e-14	77
LOW	76	NODE_238_length_42_cov_1.047619	Tnt1 paired end (rt_1)	chr2	91.53	59	5	0	1	59	503365	503307	7e-14	77
LOW	77	NODE_24_length_108_cov_1.759259	Tnt1 paired end (lt_2)	chr2	87.2	125	13	1	7	128	5118407	5118283	2e-25	117
LOW	77	NODE_23_length_108_cov_1.759259	Tnt1 paired end (rt_2)	chr2	87.2	125	13	1	7	128	5118407	5118283	2e-25	117
LOW	78	NODE_365_length_60_cov_1.000000	Tnt1 paired end (lt_2)	chr2	96	75	2	1	7	80	6851695	6851621	1e-25	117
LOW	79	NODE_145_length_129_cov_1.038760	Tnt1 paired end (rt_2)	chr2	97.08	137	4	0	1	137	12565589	12565453	2e-62	240
LOW	80	NODE_183_length_60_cov_1.050000	Tnt1 paired end (lt_2)	chr2	92.86	70	5	0	1	70	13866946	13867015	3e-20	99
LOW	81	54541965	hybrid (lt_2)	chr2	95.51	89	3	1	2	90	20927908	20927995	1e-31	137
LOW	81	83495262	hybrid (lt_2)	chr2	95.4	87	3	1	4	90	20927908	20927993	2e-30	133
LOW	81	72520371	hybrid (lt_2)	chr2	97.78	90	2	0	1	90	20927933	20927844	2e-39	163
LOW	81	81421837	hybrid (lt_2)	chr2	97.78	90	2	0	1	90	20927935	20927846	2e-39	163
LOW	82	NODE_330_length_59_cov_1.000000	Tnt1 paired end (lt_1)	chr2	98.72	78	1	0	2	79	24621014	24621091	1e-34	147
LOW	83	NODE_240_length_55_cov_1.000000	Tnt1 paired end (rt_2)	chr2	100	41	0	0	1	41	25741528	25741488	6e-15	81
LOW	84	37645532	hybrid (lt_2)	chr2	97.78	90	2	0	1	90	28452314	28452225	2e-39	163
LOW	84	59464371	hybrid (lt_2)	chr2	97.78	90	2	0	1	90	28452317	28452228	2e-39	163
LOW	84	21651356	hybrid (rt_2)	chr2	97.78	90	2	0	1	90	28452313	28452224	2e-39	163
LOW	84	83399337	hybrid (rt_2)	chr2	97.78	90	2	0	1	90	28452318	28452229	2e-39	163
LOW	85	86167495	hybrid (lt_2)	chr2	97.78	90	2	0	1	90	28522051	28522140	8e-27	121
LOW	85	1884406	hybrid (lt_2)	chr2	98.89	90	1	0	1	90	28522124	28522213	1e-41	170
LOW	85	21651055	hybrid (lt_2)	chr2	97.78	90	2	0	1	90	28522153	28522064	8e-27	121
LOW	85	74731801	hybrid (rt_2)	chr2	98.89	90	1	0	1	90	28522127	28522216	1e-41	170
LOW	86	NODE_314_length_117_cov_1.111111	Tnt1 paired end (lt_1)	chr2	99.24	131	1	0	1	131	35080890	35081020	6e-66	252
LOW	86	NODE_312_length_151_cov_1.364238	Tnt1 paired end (rt_1)	chr2	99.39	165	1	0	1	165	35080856	35081020	4e-86	319
LOW	87	40657728	hybrid (lt_2)	chr2	95.56	90	3	1	1	90	36182932	36183020	4e-32	139
LOW	87	54538056	hybrid (lt_2)	chr2	96.67	90	2	1	1	90	36182932	36183020	1e-34	147
LOW	87	26023436	hybrid (lt_2)	chr2	96.67	90	2	1	1	90	36182933	36183021	1e-34	147
LOW	87	29659177	hybrid (lt_2)	chr2	97.7	87	1	1	1	87	36183036	36182951	4e-35	149
LOW	87	12196495	hybrid (rt_2)	chr2	96.67	90	2	1	1	90	36182938	36183026	1e-34	147
LOW	88	NODE_280_length_52_cov_1.000000	Tnt1 paired end (lt_1)	chr2	100	42	0	0	12	53	41009850	41009809	1e-15	83
LOW	88	NODE_277_length_52_cov_1.000000	Tnt1 paired end (rt_1)	chr2	100	42	0	0	12	53	41009850	41009809	1e-15	83
LOW	89	NODE_31_length_135_cov_1.037037	hybrid paired end (rt_2)	chr3	98.71	155	2	0	1	155	2840402	2840556	3e-65	250
LOW	90	NODE_247_length_21_cov_1.238095	Tnt1 paired end (lt_1)	chr3	94.87	39	2	0	3	41	2941144	2941106	2e-09	61
LOW	91	NODE_275_length_37_cov_1.027027	Tnt1 paired end (lt_1)	chr3	98.25	57	1	0	1	57	7548052	7547996	3e-22	105
LOW	91	NODE_271_length_37_cov_1.027027	Tnt1 paired end (rt_1)	chr3	98.25	57	1	0	1	57	7548052	7547996	3e-22	105
LOW	92	NODE_273_length_132_cov_1.075758	Tnt1 paired end (rt_1)	chr3	92.05	151	12	0	2	152	10236166	10236316	1e-51	204
LOW	93	NODE_22_length_119_cov_1.596639	hybrid paired end (rt_2)	chr3	92.48	133	10	0	1	133	10373095	10372963	1e-45	184
LOW	94	22828425	hybrid (rt_1)	chr3	100	24	0	0	2	25	10503584	10503561	2e-05	48
LOW	95	56152868	hybrid (lt_1)	chr3	93.94	33	2	0	23	55	10520464	10520496	1e-05	50
LOW	95	52145355	hybrid (lt_1)	chr3	94.87	39	2	0	1	39	10520502	10520464	3e-09	61
LOW	95	30773130	hybrid (rt_1)	chr3	94.12	34	2	0	1	34	10520478	10520511	2e-06	52
LOW	95	39232656	hybrid (rt_1)	chr3	94.12	34	2	0	1	34	10520497	10520464	2e-06	52
LOW	96	NODE_166_length_67_cov_1.014925	Tnt1 paired end (rt_2)	chr3	98.85	87	1	0	1	87	10628114	10628028	6e-40	165
LOW	97	NODE_74_length_66_cov_2.893939	Tnt1 paired end (lt_2)	chr3	91.86	86	7	0	1	86	10666652	10666567	5e-25	115
LOW	97	NODE_74_length_66_cov_2.893939	Tnt1 paired end (rt_2)	chr3	91.86	86	7	0	1	86	10666652	10666567	5e-25	115
LOW	98	NODE_152_length_139_cov_1.007194	Tnt1 paired end (lt_1)	chr3	100	159	0	0	1	159	13224276	13224118	5e-85	315
LOW	98	NODE_153_length_139_cov_1.007194	Tnt1 paired end (rt_1)	chr3	100	159	0	0	1	159	13224276	13224118	5e-85	315
LOW	99	NODE_257_length_67_cov_2.000000	Tnt1 paired end (lt_1)	chr3	98.85	87	1	0	1	87	13225404	13225490	6e-40	165
LOW	99	NODE_253_length_85_cov_1.941176	Tnt1 paired end (rt_1)	chr3	100	103	0	0	3	105	13225416	13225518	9e-52	204
LOW	100	NODE_303_length_70_cov_1.085714	Tnt1 paired end (lt_2)	chr3	100	90	0	0	1	90	13227151	13227062	4e-44	178
LOW	100	NODE_253_length_70_cov_1.085714	Tnt1 paired end (rt_2)	chr3	100	90	0	0	1	90	13227151	13227062	4e-44	178
LOW	101	NODE_197_length_45_cov_1.066667	Tnt1 paired end (lt_2)	chr3	94.29	35	2	0	24	58	13279874	13279840	1e-06	54
LOW	101	NODE_219_length_42_cov_1.000000	Tnt1 paired end (rt_2)	chr3	94.87	39	2	0	24	62	13279874	13279836	4e-09	61
LOW	102	NODE_173_length_105_cov_1.333333	Tnt1 paired end (lt_2)	chr3	98.4	125	2	0	1	125	16397222	16397098	5e-60	232
LOW	103	NODE_198_length_92_cov_1.108696	Tnt1 paired end (lt_2)	chr3	96.43	112	4	0	1	112	16747191	16747302	1e-47	190
LOW	103	NODE_179_length_68_cov_1.397059	Tnt1 paired end (rt_2)	chr3	97.73	88	2	0	1	88	16747191	16747278	4e-38	159
LOW	104	NODE_351_length_26_cov_1.038462	Tnt1 paired end (lt_2)	chr3	93.75	48	1	1	1	46	16839992	16839945	2e-10	65
LOW	105	NODE_237_length_112_cov_1.116071	Tnt1 paired end (rt_1)	chr3	93.98	133	6	2	1	132	18004818	18004949	1e-45	184
LOW	106	55485309	hybrid (lt_2)	chr3	95	80	4	0	4	83	30212950	30212871	1e-28	127
LOW	106	73326838	hybrid (lt_2)	chr3	95	80	4	0	4	83	30212950	30212871	1e-28	127
LOW	107	36934225	hybrid (lt_1)	chr3	97.56	41	1	0	1	41	30407016	30406976	6e-13	73
LOW	107	79119532	hybrid (rt_1)	chr3	96.83	63	2	0	1	63	30406992	30406930	2e-23	109
LOW	108	86529568	hybrid (rt_2)	chr3	98.65	74	1	0	1	74	32261374	32261301	4e-32	139
LOW	109	80018511	hybrid (lt_2)	chr3	98.72	78	1	0	1	78	35565334	35565411	1e-34	147
LOW	109	84022998	hybrid (lt_2)	chr3	100	59	0	0	1	59	35565353	35565411	1e-25	117
LOW	109	80564535	hybrid (lt_2)	chr3	100	46	0	0	1	46	35565366	35565411	7e-18	91
LOW	109	31520086	hybrid (lt_2)	chr3	100	52	0	0	39	90	35565411	35565360	2e-21	103
LOW	109	30590559	hybrid (rt_2)	chr3	100	78	0	0	1	78	35565334	35565411	6e-37	155
LOW	109	11145366	hybrid (rt_2)	chr3	100	75	0	0	1	75	35565337	35565411	4e-35	149
LOW	109	14658766	hybrid (rt_2)	chr3	100	74	0	0	1	74	35565338	35565411	1e-34	147
LOW	109	63321004	hybrid (rt_2)	chr3	100	67	0	0	1	67	35565345	35565411	2e-30	133
LOW	109	5159651	hybrid (rt_2)	chr3	100	66	0	0	1	66	35565346	35565411	9e-30	131
LOW	109	35005616	hybrid (rt_2)	chr3	100	39	0	0	1	39	35565373	35565411	1e-13	77
LOW	109	43011248	hybrid (rt_2)	chr3	98.21	56	1	0	35	90	35565411	35565356	2e-21	103
LOW	109	56058555	hybrid (rt_2)	chr3	100	51	0	0	40	90	35565411	35565361	8e-21	101
LOW	109	58356036	hybrid (rt_2)	chr3	100	66	0	0	25	90	35565411	35565346	9e-30	131
LOW	109	60417760	hybrid (rt_2)	chr3	100	47	0	0	44	90	35565411	35565365	2e-18	93
LOW	110	NODE_151_length_51_cov_1.019608	Tnt1 paired end (lt_2)	chr3	100	71	0	0	1	71	35622185	35622255	7e-33	141
LOW	110	NODE_144_length_51_cov_1.019608	Tnt1 paired end (rt_2)	chr3	100	71	0	0	1	71	35622185	35622255	7e-33	141
LOW	111	31139068	hybrid (lt_2)	chr3	93.85	65	4	0	1	65	45334147	45334083	1e-19	97
LOW	111	68471018	hybrid (lt_2)	chr3	93.94	66	4	0	1	66	45334148	45334083	3e-20	99
LOW	111	74667553	hybrid (lt_2)	chr3	94.12	68	4	0	1	68	45334150	45334083	2e-21	103
LOW	111	70329848	hybrid (rt_2)	chr3	94.03	67	4	0	1	67	45334149	45334083	8e-21	101
LOW	112	62525083	hybrid (lt_2)	chr3	97.78	90	2	0	1	90	46758712	46758801	2e-39	163
LOW	112	37657956	hybrid (lt_2)	chr3	100	90	0	0	1	90	46758742	46758653	4e-44	178
LOW	112	24856214	hybrid (rt_2)	chr3	97.78	90	2	0	1	90	46758714	46758803	2e-39	163
LOW	113	76029371	hybrid (lt_1)	chr3	97.1	69	1	1	1	69	49866542	49866609	1e-24	113
LOW	113	68510178	hybrid (lt_1)	chr3	100	57	0	0	8	64	49866574	49866630	1e-24	113
LOW	113	76971483	hybrid (lt_1)	chr3	100	58	0	0	13	70	49866574	49866631	4e-25	115
LOW	114	27850209	hybrid (rt_2)	chr3	100	45	0	0	46	90	51402608	51402652	3e-17	89
LOW	114	72334418	hybrid (rt_2)	chr3	100	47	0	0	44	90	51402608	51402654	2e-18	93
LOW	115	NODE_171_length_54_cov_2.000000	Tnt1 paired end (lt_1)	chr4	98.65	74	1	0	1	74	490185	490112	3e-32	139
LOW	115	NODE_235_length_65_cov_1.723077	Tnt1 paired end (lt_1)	chr4	100	85	0	0	1	85	490375	490291	4e-41	168
LOW	115	NODE_206_length_70_cov_1.942857	Tnt1 paired end (lt_1)	chr4	96.67	90	3	0	1	90	490680	490591	2e-24	113
LOW	115	NODE_282_length_70_cov_1.342857	Tnt1 paired end (lt_1)	chr4	100	90	0	0	1	90	490795	490706	4e-44	178
LOW	115	NODE_186_length_54_cov_2.000000	Tnt1 paired end (rt_1)	chr4	98.65	74	1	0	1	74	490185	490112	3e-32	139
LOW	115	NODE_239_length_65_cov_1.723077	Tnt1 paired end (rt_1)	chr4	100	85	0	0	1	85	490375	490291	4e-41	168
LOW	115	NODE_213_length_70_cov_1.942857	Tnt1 paired end (rt_1)	chr4	96.67	90	3	0	1	90	490680	490591	2e-24	113
LOW	115	NODE_279_length_70_cov_1.342857	Tnt1 paired end (rt_1)	chr4	100	90	0	0	1	90	490795	490706	4e-44	178
LOW	116	NODE_286_length_70_cov_1.428571	Tnt1 paired end (lt_2)	chr4	100	90	0	0	1	90	492214	492303	4e-44	178
LOW	117	NODE_237_length_70_cov_1.014286	Tnt1 paired end (lt_1)	chr4	100	90	0	0	1	90	495398	495487	4e-44	178
LOW	118	NODE_297_length_98_cov_1.040816	Tnt1 paired end (lt_2)	chr4	96.81	94	2	1	26	118	3528404	3528497	2e-22	107
LOW	118	NODE_251_length_98_cov_1.040816	Tnt1 paired end (rt_2)	chr4	96.81	94	2	1	26	118	3528404	3528497	2e-22	107
LOW	119	28384319	hybrid (lt_2)	chr4	98.89	90	1	0	1	90	3748630	3748719	1e-41	170
LOW	119	10574909	hybrid (rt_2)	chr4	98.89	90	1	0	1	90	3748633	3748722	1e-41	170
LOW	119	51402593	hybrid (rt_2)	chr4	98.89	90	1	0	1	90	3748633	3748722	1e-41	170
LOW	119	28236681	hybrid (rt_2)	chr4	98.89	90	1	0	1	90	3748634	3748723	1e-41	170
LOW	120	NODE_23_length_70_cov_1.914286	hybrid paired end (rt_2)	chr4	100	90	0	0	1	90	7283668	7283757	4e-44	178
LOW	120	3151924	hybrid (lt_2)	chr4	97.78	90	2	0	1	90	7284114	7284203	2e-39	163
LOW	121	NODE_273_length_70_cov_1.371429	Tnt1 paired end (rt_2)	chr4	98.88	89	1	0	2	90	11459871	11459959	4e-41	168
LOW	121	NODE_312_length_56_cov_1.000000	Tnt1 paired end (rt_2)	chr4	97.37	76	2	0	1	76	11460015	11459940	4e-31	135
LOW	121	NODE_310_length_58_cov_1.000000	Tnt1 paired end (rt_2)	chr4	97.44	78	2	0	1	78	11460017	11459940	3e-32	139
LOW	122	NODE_233_length_50_cov_1.020000	Tnt1 paired end (lt_2)	chr4	97.73	44	1	0	27	70	11465118	11465075	2e-14	79
LOW	122	NODE_196_length_50_cov_1.020000	Tnt1 paired end (rt_2)	chr4	97.73	44	1	0	27	70	11465118	11465075	2e-14	79
LOW	123	NODE_274_length_52_cov_1.269231	Tnt1 paired end (lt_1)	chr4	98.61	72	1	0	1	72	12182091	12182162	4e-31	135
LOW	124	NODE_146_length_22_cov_1.045455	Tnt1 paired end (rt_2)	chr4	100	42	0	0	1	42	12423546	12423587	6e-16	83
LOW	125	NODE_255_length_81_cov_1.975309	Tnt1 paired end (lt_1)	chr4	98.02	101	2	0	1	101	14149111	14149011	8e-46	184
LOW	126	NODE_162_length_95_cov_1.863158	Tnt1 paired end (lt_2)	chr4	98.26	115	2	0	1	115	16683699	16683585	4e-54	212
LOW	127	NODE_212_length_70_cov_1.442857	Tnt1 paired end (lt_2)	chr4	100	90	0	0	1	90	18055908	18055819	4e-44	178
LOW	127	NODE_298_length_49_cov_1.877551	Tnt1 paired end (lt_2)	chr4	100	68	0	0	1	68	18056049	18055982	4e-31	135
LOW	127	NODE_333_length_70_cov_1.257143	Tnt1 paired end (lt_2)	chr4	98.68	76	1	0	1	76	18056195	18056120	2e-33	143
LOW	127	NODE_186_length_70_cov_1.442857	Tnt1 paired end (rt_2)	chr4	100	90	0	0	1	90	18055908	18055819	4e-44	178
LOW	127	NODE_270_length_70_cov_1.257143	Tnt1 paired end (rt_2)	chr4	98.68	76	1	0	1	76	18056195	18056120	2e-33	143
LOW	128	35556306	hybrid (rt_2)	chr4	97.78	45	1	0	46	90	18140106	18140150	7e-15	81
LOW	129	NODE_39_length_70_cov_1.728571	hybrid paired end (rt_2)	chr4	100	90	0	0	1	90	18154465	18154376	4e-44	178
LOW	130	NODE_212_length_65_cov_2.000000	Tnt1 paired end (rt_1)	chr4	98.82	85	1	0	1	85	18177120	18177204	9e-39	161
LOW	131	NODE_148_length_110_cov_1.090909	Tnt1 paired end (lt_2)	chr4	99.23	130	1	0	1	130	18341402	18341531	2e-65	250
LOW	131	NODE_140_length_110_cov_1.090909	Tnt1 paired end (rt_2)	chr4	99.23	130	1	0	1	130	18341402	18341531	2e-65	250
LOW	132	NODE_308_length_100_cov_2.100000	Tnt1 paired end (rt_1)	chr4	100	70	0	0	51	120	18343719	18343788	5e-32	139
LOW	133	NODE_256_length_70_cov_1.414286	Tnt1 paired end (lt_1)	chr4	100	82	0	0	9	90	18353592	18353511	2e-39	163
LOW	134	NODE_8_length_22_cov_2.000000	Tnt1 paired end (rt_2)	chr4	100	22	0	0	21	42	20313624	20313645	0.0005	44
LOW	135	NODE_245_length_21_cov_1.952381	Tnt1 paired end (rt_1)	chr4	100	41	0	0	1	41	22458589	22458549	2e-15	81
LOW	136	8532225	hybrid (lt_1)	chr4	100	21	0	0	2	22	23024198	23024218	0.001	42
LOW	136	17945103	hybrid (rt_1)	chr4	100	21	0	0	5	25	23024198	23024218	0.001	42
LOW	136	3973977	hybrid (rt_1)	chr4	100	21	0	0	1	21	23024218	23024198	0.0004	42
LOW	136	7894974	hybrid (rt_1)	chr4	100	21	0	0	1	21	23024218	23024198	0.0007	42
LOW	137	61173851	hybrid (lt_2)	chr4	95.56	90	4	0	1	90	23600810	23600899	1e-34	147
LOW	137	22219665	hybrid (lt_2)	chr4	95.18	83	4	0	5	87	23600829	23600911	2e-30	133
LOW	137	86902744	hybrid (lt_2)	chr4	94.32	88	5	0	1	88	23600840	23600753	6e-31	135
LOW	137	84776672	hybrid (rt_2)	chr4	95.56	90	4	0	1	90	23600814	23600903	1e-34	147
LOW	137	38659071	hybrid (rt_2)	chr4	95.56	90	4	0	1	90	23600815	23600904	1e-34	147
LOW	137	83157097	hybrid (rt_2)	chr4	94.19	86	5	0	1	86	23600838	23600753	9e-30	131
LOW	138	80509486	hybrid (rt_2)	chr4	98.89	90	1	0	1	90	29440598	29440687	1e-41	170
LOW	139	NODE_32_length_54_cov_1.148148	hybrid paired end (rt_2)	chr4	98.65	74	1	0	1	74	32985642	32985569	3e-32	139
LOW	140	57922312	hybrid (rt_2)	chr4	100	90	0	0	1	90	35734485	35734574	4e-44	178
LOW	140	4743836	hybrid (rt_2)	chr4	97.78	90	2	0	1	90	35734515	35734426	2e-39	163
LOW	141	36327275	hybrid (lt_2)	chr4	94.44	90	4	1	1	90	35913600	35913512	9e-30	131
LOW	141	13444968	hybrid (lt_2)	chr4	94.44	90	4	1	1	90	35913602	35913514	9e-30	131
LOW	142	NODE_300_length_70_cov_1.057143	Tnt1 paired end (rt_2)	chr4	98.61	72	1	0	1	72	36434223	36434294	6e-31	135
LOW	143	NODE_300_length_70_cov_1.442857	Tnt1 paired end (lt_1)	chr4	96.92	65	2	0	26	90	45010056	45009992	2e-24	113
LOW	144	NODE_286_length_120_cov_1.166667	Tnt1 paired end (lt_1)	chr4	97.86	140	3	0	1	140	45533161	45533022	1e-66	254
LOW	144	NODE_17_length_75_cov_1.866667	hybrid paired end (lt_1)	chr4	97.89	95	2	0	1	95	45533235	45533141	3e-42	172
LOW	145	70162337	hybrid (lt_2)	chr4	94.19	86	5	0	5	90	46354635	46354550	9e-30	131
LOW	145	42821434	hybrid (lt_2)	chr4	95.12	82	4	0	1	82	46354640	46354559	9e-30	131
LOW	146	NODE_216_length_108_cov_2.175926	Tnt1 paired end (rt_1)	chr4	99.22	128	1	0	1	128	47143475	47143602	3e-64	246
LOW	147	1665532	hybrid (lt_2)	chr4	100	90	0	0	1	90	51555008	51555097	1e-31	137
LOW	147	62405973	hybrid (lt_2)	chr4	100	90	0	0	1	90	51555010	51555099	1e-31	137
LOW	147	70329952	hybrid (lt_2)	chr4	97.78	90	1	1	1	90	51555037	51554949	3e-26	119
LOW	148	NODE_112_length_49_cov_1.734694	Tnt1 paired end (lt_1)	chr4	98.55	69	1	0	1	69	52961815	52961747	2e-29	129
LOW	148	NODE_129_length_49_cov_1.734694	Tnt1 paired end (rt_1)	chr4	98.55	69	1	0	1	69	52961815	52961747	2e-29	129
LOW	149	9180522	hybrid (lt_2)	chr5	100	90	0	0	1	90	6796792	6796703	4e-44	178
LOW	149	28997790	hybrid (rt_2)	chr5	98.89	90	1	0	1	90	6796758	6796847	1e-41	170
LOW	150	42160919	hybrid (lt_2)	chr5	98.85	87	1	0	4	90	7597549	7597635	6e-40	165
LOW	151	31580572	hybrid (rt_2)	chr5	98	50	1	0	1	50	10142529	10142578	7e-18	91
LOW	152	NODE_224_length_70_cov_1.057143	Tnt1 paired end (lt_2)	chr5	98.84	86	1	0	5	90	20880815	20880730	2e-39	163
LOW	152	NODE_188_length_70_cov_1.057143	Tnt1 paired end (rt_2)	chr5	98.84	86	1	0	5	90	20880815	20880730	2e-39	163
LOW	153	NODE_146_length_64_cov_1.015625	Tnt1 paired end (lt_2)	chr5	97.67	43	1	0	42	84	21039926	21039884	1e-13	77
LOW	153	NODE_136_length_64_cov_1.015625	Tnt1 paired end (rt_2)	chr5	97.67	43	1	0	42	84	21039926	21039884	1e-13	77
LOW	154	NODE_73_length_21_cov_3.619048	Tnt1 paired end (rt_1)	chr5	96.67	30	1	0	9	38	23086570	23086541	2e-06	52
LOW	154	NODE_118_length_21_cov_1.000000	Tnt1 paired end (rt_1)	chr5	93.33	30	2	0	9	38	23086570	23086541	0.0005	44
LOW	155	NODE_143_length_70_cov_1.185714	Tnt1 paired end (rt_2)	chr5	98.86	88	1	0	3	90	23113912	23113999	2e-40	167
LOW	156	69339819	hybrid (lt_2)	chr5	93.55	93	3	1	1	90	25373733	25373825	2e-30	133
LOW	156	42582488	hybrid (rt_2)	chr5	93.55	93	3	1	1	90	25373733	25373825	2e-30	133
LOW	157	NODE_167_length_113_cov_1.132743	Tnt1 paired end (lt_1)	chr5	100	133	0	0	1	133	31420698	31420566	1e-69	264
LOW	158	9103286	hybrid (lt_2)	chr5	100	90	0	0	1	90	32457030	32456941	4e-44	178
LOW	158	84414953	hybrid (lt_2)	chr5	100	90	0	0	1	90	32457030	32456941	4e-44	178
LOW	158	80851686	hybrid (rt_2)	chr5	100	90	0	0	1	90	32457021	32456932	4e-44	178
LOW	159	13856855	hybrid (lt_2)	chr5	97.56	82	2	0	9	90	32464106	32464187	1e-34	147
LOW	159	69577410	hybrid (lt_2)	chr5	98.88	89	1	0	1	89	32464203	32464115	4e-41	168
LOW	159	20521149	hybrid (rt_2)	chr5	97.59	83	2	0	8	90	32464106	32464188	4e-35	149
LOW	160	NODE_263_length_24_cov_1.541667	Tnt1 paired end (rt_1)	chr5	97.73	44	1	0	1	44	33375074	33375117	1e-14	79
LOW	160	NODE_215_length_24_cov_1.041667	Tnt1 paired end (rt_1)	chr5	97.73	44	1	0	1	44	33375117	33375074	1e-14	79
LOW	161	NODE_24_length_400_cov_51.740002	Tnt1 paired end (lt_1)	chr5	86.17	94	13	0	130	223	33811019	33811112	1e-14	83
LOW	161	NODE_9_length_172_cov_39.069767	Tnt1 paired end (rt_1)	chr5	86.17	94	13	0	27	120	33811019	33811112	4e-15	83
LOW	162	23375785	hybrid (lt_2)	chr5	100	24	0	0	1	24	37437502	37437525	0.0001	48
LOW	162	55620895	hybrid (lt_2)	chr5	100	23	0	0	1	23	37437503	37437525	0.0004	46
LOW	162	49482215	hybrid (lt_2)	chr5	100	24	0	0	67	90	37437525	37437502	0.0001	48
LOW	162	34675536	hybrid (rt_2)	chr5	96.88	32	1	0	59	90	37437525	37437494	4e-07	56
LOW	163	NODE_282_length_70_cov_1.014286	Tnt1 paired end (lt_2)	chr5	95.56	90	4	0	1	90	37542666	37542755	1e-34	147
LOW	163	NODE_237_length_70_cov_1.014286	Tnt1 paired end (rt_2)	chr5	95.56	90	4	0	1	90	37542666	37542755	1e-34	147
LOW	164	NODE_334_length_57_cov_1.087719	Tnt1 paired end (lt_2)	chr6	100	77	0	0	1	77	758876	758800	2e-36	153
LOW	164	NODE_271_length_57_cov_1.087719	Tnt1 paired end (rt_2)	chr6	100	77	0	0	1	77	758876	758800	2e-36	153
LOW	165	NODE_330_length_43_cov_1.069767	Tnt1 paired end (rt_1)	chr6	100	61	0	0	3	63	1595434	1595374	5e-27	121
LOW	166	NODE_217_length_46_cov_1.000000	Tnt1 paired end (lt_1)	chr6	100	44	0	0	1	44	3734766	3734723	8e-17	87
LOW	167	NODE_150_length_91_cov_1.142857	Tnt1 paired end (rt_1)	chr6	100	78	0	0	1	78	12447628	12447551	8e-37	155
LOW	168	NODE_58_length_69_cov_1.710145	Tnt1 paired end (lt_2)	chr6	89.8	49	5	0	1	49	13702846	13702894	1e-07	58
LOW	168	NODE_56_length_70_cov_2.014286	Tnt1 paired end (rt_2)	chr6	89.8	49	5	0	1	49	13702846	13702894	1e-07	58
LOW	169	NODE_118_length_70_cov_1.671429	Tnt1 paired end (rt_2)	chr6	87.76	49	6	0	42	90	14413331	14413379	3e-05	50
LOW	170	30863187	hybrid (lt_1)	chr6	100	38	0	0	1	38	19163075	19163112	1e-13	75
LOW	170	30723956	hybrid (rt_1)	chr6	100	36	0	0	1	36	19163076	19163111	2e-12	71
LOW	170	59625336	hybrid (rt_1)	chr6	98.08	52	1	0	1	52	19163114	19163165	2e-19	95
LOW	170	38290964	hybrid (rt_1)	chr6	97.62	42	1	0	1	42	19163124	19163165	2e-13	75
LOW	171	NODE_190_length_99_cov_1.010101	Tnt1 paired end (lt_1)	chr6	93.27	104	7	0	1	104	21776732	21776835	1e-35	151
LOW	172	43651280	hybrid (lt_1)	chr6	100	34	0	0	8	41	22695869	22695902	4e-11	67
LOW	173	28003144	hybrid (lt_2)	chr6	98.89	90	1	0	1	90	23907678	23907589	1e-41	170
LOW	173	38684617	hybrid (lt_2)	chr6	98.89	90	1	0	1	90	23907690	23907601	1e-41	170
LOW	173	62598311	hybrid (lt_2)	chr6	98.89	90	1	0	1	90	23907694	23907605	1e-41	170
LOW	173	14731786	hybrid (lt_2)	chr6	98.89	90	1	0	1	90	23907695	23907606	1e-41	170
LOW	173	78013523	hybrid (rt_2)	chr6	98.57	70	1	0	1	70	23907664	23907733	9e-30	131
LOW	174	68439927	hybrid (lt_2)	chr6	96.67	90	3	0	1	90	24333877	24333966	6e-37	155
LOW	174	9451433	hybrid (rt_2)	chr6	98.89	90	1	0	1	90	24333906	24333817	1e-41	170
LOW	174	32305440	hybrid (rt_2)	chr6	97.67	86	2	0	1	86	24333978	24333893	6e-37	155
LOW	175	NODE_231_length_49_cov_1.040816	Tnt1 paired end (lt_1)	chr6	100	69	0	0	1	69	27501529	27501597	1e-31	137
LOW	176	NODE_310_length_64_cov_1.062500	Tnt1 paired end (lt_2)	chr6	86.15	65	8	1	1	64	29527553	29527617	2e-05	50
LOW	177	NODE_182_length_70_cov_1.257143	Tnt1 paired end (rt_1)	chr6	97.5	80	1	1	1	80	31872206	31872128	6e-31	135
LOW	178	43118262	hybrid (lt_2)	chr7	98.8	83	1	0	4	86	1768551	1768633	2e-37	157
LOW	178	42153360	hybrid (lt_2)	chr7	96.67	90	3	0	1	90	1768577	1768488	6e-37	155
LOW	179	NODE_243_length_51_cov_1.000000	Tnt1 paired end (lt_1)	chr7	98.59	71	1	0	1	71	2130835	2130765	2e-30	133
LOW	180	NODE_348_length_60_cov_1.066667	Tnt1 paired end (lt_2)	chr7	100	80	0	0	1	80	2133524	2133603	3e-38	159
LOW	181	NODE_70_length_70_cov_1.342857	Tnt1 paired end (rt_1)	chr7	100	25	0	0	56	80	3952552	3952528	3e-05	50
LOW	182	NODE_1_length_189_cov_54.788361	Tnt1 paired end (lt_2)	chr7	84.29	70	11	0	137	206	4836444	4836375	2e-05	52
LOW	182	NODE_24_length_80_cov_18.487499	Tnt1 paired end (rt_2)	chr7	84.29	70	11	0	28	97	4836444	4836375	7e-06	52
LOW	183	34400046	hybrid (lt_2)	chr7	97.8	91	1	1	1	90	6771584	6771674	2e-37	157
LOW	183	77851541	hybrid (lt_2)	chr7	98.89	90	1	0	1	90	6771610	6771521	1e-41	170
LOW	183	71454623	hybrid (lt_2)	chr7	98.89	90	1	0	1	90	6771611	6771522	1e-41	170
LOW	183	77469592	hybrid (lt_2)	chr7	98.89	90	1	0	1	90	6771616	6771527	1e-41	170
LOW	183	73686728	hybrid (rt_2)	chr7	97.8	91	1	1	1	90	6771584	6771674	2e-37	157
LOW	183	40813151	hybrid (rt_2)	chr7	97.8	91	1	1	1	90	6771586	6771676	2e-37	157
LOW	183	23404909	hybrid (rt_2)	chr7	100	90	0	0	1	90	6771599	6771510	4e-44	178
LOW	183	23335976	hybrid (rt_2)	chr7	98.89	90	1	0	1	90	6771608	6771519	1e-41	170
LOW	184	NODE_185_length_64_cov_1.000000	Tnt1 paired end (lt_2)	chr7	98.67	75	1	0	10	84	6925225	6925299	8e-33	141
LOW	185	NODE_272_length_76_cov_1.842105	Tnt1 paired end (lt_1)	chr7	100	96	0	0	1	96	6928854	6928949	1e-47	190
LOW	185	NODE_269_length_76_cov_1.842105	Tnt1 paired end (rt_1)	chr7	100	96	0	0	1	96	6928854	6928949	1e-47	190
LOW	186	NODE_328_length_62_cov_1.548387	Tnt1 paired end (lt_2)	chr7	100	82	0	0	1	82	6930841	6930760	2e-39	163
LOW	186	NODE_315_length_70_cov_1.714286	Tnt1 paired end (lt_2)	chr7	100	90	0	0	1	90	6930997	6930908	4e-44	178
LOW	186	NODE_258_length_70_cov_1.714286	Tnt1 paired end (rt_2)	chr7	100	90	0	0	1	90	6930997	6930908	4e-44	178
LOW	187	NODE_207_length_70_cov_1.600000	Tnt1 paired end (lt_1)	chr7	100	90	0	0	1	90	6932401	6932312	1e-31	137
LOW	188	NODE_241_length_118_cov_1.559322	Tnt1 paired end (rt_1)	chr7	99.28	138	1	0	1	138	6934992	6934855	4e-70	266
LOW	189	NODE_305_length_70_cov_2.400000	Tnt1 paired end (lt_2)	chr7	100	90	0	0	1	90	6942325	6942236	4e-44	178
LOW	190	NODE_276_length_70_cov_1.828571	Tnt1 paired end (lt_1)	chr7	98.89	90	1	0	1	90	12334497	12334408	1e-41	170
LOW	190	NODE_272_length_70_cov_1.828571	Tnt1 paired end (rt_1)	chr7	98.89	90	1	0	1	90	12334497	12334408	1e-41	170
LOW	191	NODE_357_length_80_cov_1.362500	Tnt1 paired end (lt_2)	chr7	98	100	2	0	1	100	12404716	12404815	3e-45	182
LOW	191	NODE_288_length_80_cov_1.362500	Tnt1 paired end (rt_2)	chr7	98	100	2	0	1	100	12404716	12404815	3e-45	182
LOW	192	NODE_213_length_168_cov_1.196429	Tnt1 paired end (lt_2)	chr7	97.34	188	5	0	1	188	13149381	13149568	3e-90	333
LOW	193	NODE_108_length_95_cov_1.589474	Tnt1 paired end (lt_1)	chr7	95.24	42	2	0	12	53	15440649	15440690	1e-10	67
LOW	193	NODE_124_length_95_cov_1.589474	Tnt1 paired end (rt_1)	chr7	95.24	42	2	0	12	53	15440649	15440690	1e-10	67
LOW	194	48395160	hybrid (lt_2)	chr7	96.77	62	2	0	29	90	15661712	15661773	1e-22	107
LOW	194	61278099	hybrid (rt_2)	chr7	96.08	51	2	0	21	71	15661700	15661650	5e-16	85
LOW	194	71269641	hybrid (rt_2)	chr7	96.97	66	2	0	25	90	15661712	15661777	5e-25	115
LOW	195	NODE_279_length_71_cov_1.098592	Tnt1 paired end (lt_2)	chr7	96.7	91	3	0	1	91	16120329	16120239	2e-37	157
LOW	196	58267373	hybrid (rt_2)	chr7	95.38	65	3	0	26	90	17319871	17319935	5e-22	105
LOW	196	86910898	hybrid (rt_2)	chr7	95.38	65	3	0	26	90	17319871	17319935	5e-22	105
LOW	197	NODE_304_length_66_cov_1.015152	Tnt1 paired end (lt_1)	chr7	98.84	86	1	0	1	86	18180997	18180912	2e-39	163
LOW	197	NODE_300_length_66_cov_1.015152	Tnt1 paired end (rt_1)	chr7	98.84	86	1	0	1	86	18180997	18180912	2e-39	163
LOW	198	NODE_261_length_42_cov_1.000000	Tnt1 paired end (rt_1)	chr7	98.39	62	1	0	1	62	18959673	18959612	3e-25	115
LOW	199	79182345	hybrid (lt_2)	chr7	100	31	0	0	1	31	19276954	19276984	7e-09	61
LOW	199	3474161	hybrid (lt_2)	chr7	100	32	0	0	59	90	19276984	19276953	2e-09	63
LOW	199	30099927	hybrid (lt_2)	chr7	100	32	0	0	59	90	19276984	19276953	2e-09	63
LOW	199	36960208	hybrid (rt_2)	chr7	100	38	0	0	1	38	19276947	19276984	4e-13	75
LOW	200	NODE_269_length_69_cov_1.000000	Tnt1 paired end (lt_2)	chr7	96.63	89	3	0	1	89	20702365	20702453	2e-36	153
LOW	201	NODE_155_length_111_cov_2.018018	Tnt1 paired end (lt_1)	chr7	100	101	0	0	1	101	21003562	21003462	2e-50	200
LOW	201	NODE_155_length_111_cov_1.972973	Tnt1 paired end (rt_1)	chr7	100	101	0	0	1	101	21003562	21003462	2e-50	200
LOW	202	NODE_24_length_31_cov_1.258065	hybrid paired end (rt_1)	chr7	100	51	0	0	1	51	24000082	24000132	4e-21	101
LOW	203	NODE_306_length_107_cov_1.028037	Tnt1 paired end (lt_1)	chr7	97.35	113	3	0	15	127	24902282	24902170	2e-50	200
LOW	204	NODE_152_length_60_cov_1.000000	Tnt1 paired end (lt_2)	chr7	98.75	80	1	0	1	80	31480796	31480875	8e-36	151
LOW	205	NODE_305_length_44_cov_1.000000	Tnt1 paired end (lt_1)	chr7	100	45	0	0	1	45	35025577	35025533	2e-17	89
LOW	205	NODE_303_length_44_cov_1.000000	Tnt1 paired end (rt_1)	chr7	100	45	0	0	1	45	35025577	35025533	2e-17	89
LOW	206	NODE_196_length_47_cov_1.212766	Tnt1 paired end (lt_1)	chr7	98.33	60	1	0	8	67	35313637	35313696	6e-24	111
LOW	207	NODE_145_length_64_cov_1.015625	Tnt1 paired end (lt_2)	chr7	97.62	84	2	0	1	84	39858359	39858442	9e-36	151
LOW	208	3927880	hybrid (lt_2)	chr7	97.83	92	0	1	1	90	41394264	41394355	1e-38	161
LOW	208	46729213	hybrid (lt_2)	chr7	97.83	92	0	1	1	90	41394264	41394355	1e-38	161
LOW	208	26894839	hybrid (lt_2)	chr7	98.84	86	1	0	5	90	41394287	41394202	2e-39	163
LOW	209	NODE_298_length_70_cov_1.100000	Tnt1 paired end (lt_1)	chr7	98.89	90	1	0	1	90	48190097	48190008	1e-41	170
LOW	209	NODE_293_length_70_cov_1.100000	Tnt1 paired end (rt_1)	chr7	98.89	90	1	0	1	90	48190097	48190008	1e-41	170
LOW	210	NODE_225_length_36_cov_1.333333	Tnt1 paired end (rt_2)	chr8	100	56	0	0	1	56	482526	482581	4e-24	111
LOW	211	NODE_381_length_66_cov_1.000000	Tnt1 paired end (lt_2)	chr8	100	66	0	0	1	66	1841929	1841864	8e-30	131
LOW	211	NODE_311_length_66_cov_1.000000	Tnt1 paired end (rt_2)	chr8	100	66	0	0	1	66	1841929	1841864	8e-30	131
LOW	212	NODE_91_length_63_cov_2.126984	Tnt1 paired end (lt_1)	chr8	92.77	83	6	0	1	83	2056731	2056813	1e-13	77
LOW	212	NODE_98_length_63_cov_2.126984	Tnt1 paired end (rt_1)	chr8	92.77	83	6	0	1	83	2056731	2056813	1e-13	77
LOW	213	NODE_309_length_70_cov_1.014286	Tnt1 paired end (lt_1)	chr8	98.89	90	1	0	1	90	4541968	4542057	1e-41	170
LOW	214	NODE_184_length_70_cov_1.785714	Tnt1 paired end (lt_2)	chr8	100	90	0	0	1	90	4547589	4547678	4e-44	178
LOW	215	NODE_288_length_74_cov_2.756757	Tnt1 paired end (lt_2)	chr8	100	94	0	0	1	94	4548935	4548842	2e-46	186
LOW	215	NODE_244_length_64_cov_2.000000	Tnt1 paired end (rt_2)	chr8	100	84	0	0	1	84	4548925	4548842	1e-40	167
LOW	216	NODE_263_length_102_cov_1.382353	Tnt1 paired end (lt_2)	chr8	99.18	122	1	0	1	122	6318945	6318824	1e-60	234
LOW	216	NODE_224_length_70_cov_1.300000	Tnt1 paired end (rt_2)	chr8	100	90	0	0	1	90	6318945	6318856	4e-44	178
LOW	217	NODE_228_length_88_cov_1.590909	Tnt1 paired end (lt_2)	chr8	100	108	0	0	1	108	6603876	6603983	9e-55	214
LOW	218	NODE_212_length_65_cov_1.338462	Tnt1 paired end (lt_1)	chr8	100	78	0	0	1	78	8323438	8323361	6e-37	155
LOW	218	NODE_221_length_65_cov_1.338462	Tnt1 paired end (rt_1)	chr8	100	78	0	0	1	78	8323438	8323361	6e-37	155
LOW	219	NODE_150_length_100_cov_1.950000	Tnt1 paired end (lt_1)	chr8	97.54	122	1	2	1	120	8354859	8354738	4e-51	202
LOW	219	NODE_151_length_91_cov_1.824176	Tnt1 paired end (rt_1)	chr8	97.3	111	1	2	1	109	8354842	8354732	1e-44	180
LOW	219	NODE_314_length_89_cov_1.303371	Tnt1 paired end (rt_1)	chr8	100	109	0	0	1	109	8355462	8355354	2e-55	216
LOW	220	NODE_169_length_108_cov_1.296296	Tnt1 paired end (lt_1)	chr8	99.22	128	1	0	1	128	9230287	9230414	3e-64	246
LOW	221	NODE_293_length_70_cov_1.014286	Tnt1 paired end (lt_2)	chr8	97.78	90	2	0	1	90	9232025	9231936	2e-39	163
LOW	222	NODE_285_length_70_cov_1.257143	Tnt1 paired end (lt_2)	chr8	97.1	69	2	0	1	69	11805925	11805993	8e-27	121
LOW	222	NODE_243_length_70_cov_1.257143	Tnt1 paired end (rt_2)	chr8	97.1	69	2	0	1	69	11805925	11805993	8e-27	121
LOW	223	NODE_2_length_70_cov_1.642857	hybrid paired end (lt_2)	chr8	87.76	49	6	0	23	71	12934639	12934687	3e-05	50
LOW	223	63868138	hybrid (lt_2)	chr8	86.89	61	8	0	30	90	12934432	12934492	1e-07	58
LOW	224	NODE_294_length_26_cov_1.192308	Tnt1 paired end (lt_1)	chr8	100	26	0	0	1	26	13533539	13533514	3e-06	52
LOW	224	NODE_288_length_26_cov_1.192308	Tnt1 paired end (rt_1)	chr8	100	26	0	0	1	26	13533539	13533514	3e-06	52
LOW	225	NODE_234_length_87_cov_1.034483	Tnt1 paired end (lt_2)	chr8	100	92	0	0	1	92	15070062	15069971	3e-45	182
LOW	226	NODE_10_length_107_cov_2.355140	hybrid paired end (rt_1)	chr8	97.66	128	2	1	1	127	17061339	17061466	5e-57	222
LOW	227	NODE_6_length_113_cov_2.442478	hybrid paired end (lt_2)	chr8	90.38	52	4	1	1	51	18224057	18224108	7e-07	56
LOW	228	NODE_6_length_70_cov_1.914286	hybrid paired end (lt_1)	chr8	83.72	86	14	0	5	90	18311816	18311901	3e-08	60
LOW	229	NODE_249_length_70_cov_1.214286	Tnt1 paired end (lt_2)	chr8	100	90	0	0	1	90	18971847	18971758	4e-44	178
LOW	229	NODE_208_length_70_cov_1.214286	Tnt1 paired end (rt_2)	chr8	100	90	0	0	1	90	18971847	18971758	4e-44	178
LOW	230	NODE_250_length_74_cov_1.527027	Tnt1 paired end (lt_2)	chr8	98.94	94	1	0	1	94	19483292	19483385	4e-44	178
LOW	231	NODE_207_length_21_cov_1.857143	Tnt1 paired end (rt_2)	chr8	97.56	41	1	0	1	41	20132510	20132470	6e-13	73
LOW	232	NODE_307_length_45_cov_1.000000	Tnt1 paired end (lt_1)	chr8	100	65	0	0	1	65	20465605	20465541	2e-29	129
LOW	233	59613099	hybrid (lt_2)	chr8	100	31	0	0	1	31	22257555	22257585	7e-09	61
LOW	233	53682358	hybrid (lt_2)	chr8	100	29	0	0	1	29	22257557	22257585	1e-07	58
LOW	233	85208140	hybrid (lt_2)	chr8	100	26	0	0	65	90	22257585	22257560	6e-06	52
LOW	233	80491104	hybrid (rt_2)	chr8	100	32	0	0	1	32	22257554	22257585	2e-09	63
LOW	233	36261073	hybrid (rt_2)	chr8	100	31	0	0	1	31	22257555	22257585	7e-09	61
LOW	233	20527969	hybrid (rt_2)	chr8	100	25	0	0	66	90	22257585	22257561	3e-05	50
LOW	234	NODE_358_length_102_cov_1.372549	Tnt1 paired end (lt_2)	chr8	97.54	122	2	1	1	122	22332806	22332686	2e-53	210
LOW	235	NODE_258_length_50_cov_2.000000	Tnt1 paired end (lt_1)	chr8	100	70	0	0	1	70	23469117	23469186	3e-32	139
LOW	235	NODE_154_length_129_cov_1.364341	Tnt1 paired end (rt_1)	chr8	98.66	149	2	0	1	149	23469038	23469186	3e-74	280
LOW	236	NODE_253_length_71_cov_1.521127	Tnt1 paired end (lt_1)	chr8	97.8	91	2	0	1	91	23765583	23765673	6e-40	165
LOW	237	NODE_299_length_70_cov_1.400000	Tnt1 paired end (rt_1)	chr8	100	90	0	0	1	90	23909129	23909218	4e-44	178
LOW	238	NODE_285_length_70_cov_1.085714	Tnt1 paired end (lt_1)	chr8	97.78	90	2	0	1	90	24461592	24461503	2e-39	163
LOW	239	NODE_120_length_77_cov_2.025974	Tnt1 paired end (lt_2)	chr8	93.94	33	2	0	48	80	24595353	24595385	3e-05	50
LOW	239	NODE_113_length_77_cov_2.025974	Tnt1 paired end (rt_2)	chr8	93.94	33	2	0	48	80	24595353	24595385	3e-05	50
LOW	240	NODE_278_length_24_cov_28.375000	Tnt1 paired end (lt_1)	chr8	100	44	0	0	1	44	24632167	24632124	4e-17	87
LOW	240	NODE_198_length_27_cov_25.666666	Tnt1 paired end (rt_1)	chr8	100	47	0	0	1	47	24632167	24632121	8e-19	93
LOW	241	NODE_274_length_60_cov_1.200000	Tnt1 paired end (lt_2)	chr8	100	80	0	0	1	80	25751845	25751766	3e-38	159
LOW	241	NODE_232_length_60_cov_1.200000	Tnt1 paired end (rt_2)	chr8	100	80	0	0	1	80	25751845	25751766	3e-38	159
LOW	242	30804588	hybrid (lt_2)	chr8	96.55	87	3	0	1	87	26040326	26040412	4e-35	149
LOW	242	57420029	hybrid (rt_2)	chr8	98.89	90	1	0	1	90	26040254	26040343	1e-41	170
LOW	242	69647957	hybrid (rt_2)	chr8	97.78	90	2	0	1	90	26040359	26040270	2e-39	163
LOW	243	NODE_296_length_70_cov_1.114286	Tnt1 paired end (lt_1)	chr8	96.67	90	3	0	1	90	28455444	28455355	6e-37	155
LOW	243	NODE_289_length_70_cov_1.114286	Tnt1 paired end (rt_1)	chr8	96.67	90	3	0	1	90	28455444	28455355	6e-37	155
LOW	244	NODE_3_length_75_cov_2.706667	hybrid paired end (lt_2)	chr8	93.88	49	3	0	6	54	30434124	30434076	2e-12	73
LOW	245	NODE_266_length_68_cov_1.088235	Tnt1 paired end (lt_2)	chr8	98.88	89	0	1	1	88	30643284	30643372	9e-39	161
LOW	246	NODE_325_length_70_cov_1.228571	Tnt1 paired end (lt_2)	chr8	100	90	0	0	1	90	31569393	31569482	4e-44	178
LOW	246	NODE_265_length_70_cov_1.228571	Tnt1 paired end (rt_2)	chr8	100	90	0	0	1	90	31569393	31569482	4e-44	178
LOW	247	NODE_116_length_43_cov_1.023256	Tnt1 paired end (lt_1)	chr8	97.73	44	1	0	20	63	33365115	33365072	2e-14	79
LOW	247	NODE_138_length_43_cov_1.023256	Tnt1 paired end (rt_1)	chr8	97.73	44	1	0	20	63	33365115	33365072	2e-14	79
LOW	248	NODE_316_length_68_cov_1.102941	Tnt1 paired end (lt_2)	chr8	98.84	86	1	0	3	88	34471181	34471266	5e-25	115
LOW	248	NODE_259_length_68_cov_1.102941	Tnt1 paired end (rt_2)	chr8	98.84	86	1	0	3	88	34471181	34471266	5e-25	115
LOW	249	43101605	hybrid (lt_2)	chr8	94.44	90	4	1	1	90	37267400	37267312	9e-30	131
LOW	249	20766124	hybrid (lt_2)	chr8	94.44	90	4	1	1	90	37267401	37267313	9e-30	131
LOW	249	18128677	hybrid (lt_2)	chr8	95.18	83	4	0	1	83	37267404	37267322	2e-30	133
LOW	250	NODE_281_length_37_cov_1.000000	Tnt1 paired end (rt_2)	chr8	100	57	0	0	1	57	38245461	38245517	1e-24	113
LOW	251	NODE_322_length_67_cov_1.059701	Tnt1 paired end (lt_1)	chr8	95.45	88	3	1	1	87	39324570	39324657	2e-18	93
LOW	251	NODE_325_length_67_cov_1.059701	Tnt1 paired end (rt_1)	chr8	95.45	88	3	1	1	87	39324570	39324657	2e-18	93
LOW	252	NODE_227_length_54_cov_1.037037	Tnt1 paired end (lt_1)	chr8	96.36	55	2	0	1	55	39705523	39705469	1e-18	93
LOW	253	NODE_244_length_60_cov_1.100000	Tnt1 paired end (lt_1)	chr8	97.5	80	2	0	1	80	42577098	42577019	2e-33	143
LOW	254	NODE_334_length_49_cov_1.000000	Tnt1 paired end (rt_1)	chr8	95.65	69	3	0	1	69	42818914	42818982	1e-24	113
LOW	255	NODE_149_length_51_cov_1.196078	Tnt1 paired end (lt_1)	chr8	100	71	0	0	1	71	43687117	43687187	7e-33	141
LOW	256	NODE_18_length_60_cov_1.000000	hybrid paired end (rt_1)	chr8	100	72	0	0	1	72	44617577	44617648	2e-33	143
LOW	257	NODE_243_length_27_cov_1.925926	Tnt1 paired end (lt_2)	scaffold0001	100	47	0	0	1	47	175705	175659	8e-19	93
LOW	257	NODE_203_length_21_cov_1.000000	Tnt1 paired end (rt_2)	scaffold0001	97.56	41	1	0	1	41	175705	175665	6e-13	73
LOW	257	NODE_205_length_21_cov_1.000000	Tnt1 paired end (rt_2)	scaffold0001	100	41	0	0	1	41	175705	175665	2e-15	81
LOW	258	NODE_296_length_60_cov_1.233333	Tnt1 paired end (rt_2)	scaffold0001	94.52	73	4	0	8	80	386291	386363	2e-24	113
LOW	259	NODE_310_length_43_cov_1.511628	Tnt1 paired end (lt_1)	scaffold0002	98.41	63	1	0	1	63	137467	137529	8e-26	117
LOW	260	NODE_22_length_56_cov_2.000000	hybrid paired end (lt_2)	scaffold0002	100	76	0	0	1	76	198827	198752	8e-36	151
LOW	261	NODE_223_length_105_cov_1.333333	Tnt1 paired end (lt_1)	scaffold0002	99.2	125	1	0	1	125	287090	286966	2e-62	240
LOW	262	NODE_345_length_97_cov_1.443299	Tnt1 paired end (lt_2)	scaffold0002	100	117	0	0	1	117	421118	421002	4e-60	232
LOW	262	NODE_250_length_52_cov_1.461538	Tnt1 paired end (rt_2)	scaffold0002	98.61	72	1	0	1	72	421073	421002	4e-31	135
LOW	263	NODE_272_length_78_cov_1.102564	Tnt1 paired end (lt_2)	scaffold0004	94.9	98	5	0	1	98	66606	66703	7e-37	155
LOW	264	NODE_373_length_64_cov_1.000000	Tnt1 paired end (lt_2)	scaffold0006	97.62	84	2	0	1	84	37574	37657	9e-36	151
LOW	265	NODE_247_length_29_cov_1.000000	Tnt1 paired end (lt_2)	scaffold0021	96	50	0	1	1	48	33883	33834	5e-14	77
LOW	266	NODE_148_length_85_cov_2.200000	Tnt1 paired end (rt_1)	scaffold0021	98.1	105	2	0	1	105	35173	35277	3e-48	192
LOW	267	NODE_140_length_70_cov_1.457143	Tnt1 paired end (lt_1)	scaffold0021	100	89	0	0	1	89	40375	40463	2e-43	176
LOW	267	NODE_314_length_21_cov_1.000000	Tnt1 paired end (rt_2)	scaffold0021	100	41	0	0	1	41	40379	40419	2e-15	81
LOW	267	NODE_315_length_23_cov_1.000000	Tnt1 paired end (rt_2)	scaffold0021	100	43	0	0	1	43	40408	40450	2e-16	85
LOW	267	NODE_233_length_21_cov_1.380952	Tnt1 paired end (rt_2)	scaffold0021	97.56	41	1	0	1	41	40419	40379	6e-13	73
LOW	268	NODE_161_length_82_cov_2.487805	Tnt1 paired end (lt_1)	scaffold0021	100	102	0	0	1	102	45692	45591	3e-51	202
LOW	268	NODE_177_length_82_cov_2.487805	Tnt1 paired end (rt_1)	scaffold0021	100	102	0	0	1	102	45692	45591	3e-51	202
LOW	269	NODE_210_length_77_cov_1.090909	Tnt1 paired end (lt_1)	scaffold0021	98.97	97	1	0	1	97	48661	48757	7e-46	184
LOW	270	NODE_299_length_127_cov_2.559055	Tnt1 paired end (lt_2)	scaffold0021	97.96	147	3	0	1	147	94898	95044	1e-70	268
LOW	270	NODE_201_length_139_cov_2.489209	Tnt1 paired end (rt_2)	scaffold0021	97.47	158	4	0	1	158	95468	95311	8e-75	281
LOW	271	NODE_347_length_49_cov_1.346939	Tnt1 paired end (lt_2)	scaffold0028	100	69	0	0	1	69	134405	134337	1e-31	137
LOW	271	NODE_282_length_49_cov_1.346939	Tnt1 paired end (rt_2)	scaffold0028	100	69	0	0	1	69	134405	134337	1e-31	137
LOW	272	NODE_324_length_69_cov_1.000000	Tnt1 paired end (lt_2)	scaffold0029	100	55	0	0	35	89	80438	80492	3e-23	109
LOW	273	NODE_315_length_65_cov_1.015385	Tnt1 paired end (lt_1)	scaffold0029	100	85	0	0	1	85	106582	106498	4e-41	168
LOW	274	NODE_209_length_44_cov_1.272727	Tnt1 paired end (rt_2)	scaffold0029	100	64	0	0	1	64	108629	108692	9e-29	127
LOW	275	NODE_194_length_53_cov_2.622642	Tnt1 paired end (rt_1)	scaffold0035	100	73	0	0	1	73	65789	65861	4e-34	145
LOW	276	NODE_191_length_21_cov_1.000000	Tnt1 paired end (lt_1)	scaffold0036	97.44	39	1	0	1	39	93252	93290	9e-12	69
LOW	277	NODE_199_length_70_cov_1.385714	Tnt1 paired end (lt_1)	scaffold0037	100	90	0	0	1	90	2	91	4e-44	178
LOW	278	NODE_268_length_98_cov_1.102041	Tnt1 paired end (lt_1)	scaffold0053	94.02	117	7	0	2	118	63389	63273	2e-43	176
LOW	279	NODE_299_length_112_cov_1.830357	Tnt1 paired end (lt_1)	scaffold0055	100	132	0	0	1	132	6415	6284	6e-69	262
LOW	279	NODE_308_length_46_cov_1.695652	Tnt1 paired end (lt_1)	scaffold0055	100	66	0	0	1	66	6595	6530	6e-30	131
LOW	279	NODE_297_length_112_cov_1.321429	Tnt1 paired end (rt_1)	scaffold0055	100	132	0	0	1	132	6415	6284	6e-69	262
LOW	279	NODE_323_length_50_cov_1.000000	Tnt1 paired end (rt_1)	scaffold0055	100	52	0	0	1	52	6581	6530	1e-21	103
LOW	279	NODE_292_length_70_cov_2.000000	Tnt1 paired end (rt_1)	scaffold0055	100	90	0	0	1	90	6720	6631	4e-44	178
LOW	280	NODE_313_length_33_cov_2.000000	Tnt1 paired end (lt_2)	scaffold0055	100	53	0	0	1	53	18779	18831	2e-22	105
LOW	280	NODE_301_length_33_cov_1.000000	Tnt1 paired end (rt_2)	scaffold0055	100	53	0	0	1	53	18831	18779	2e-22	105
LOW	281	NODE_216_length_145_cov_1.468966	Tnt1 paired end (lt_1)	scaffold0055	100	165	0	0	1	165	27506	27342	1e-88	327
LOW	282	NODE_256_length_83_cov_2.530120	Tnt1 paired end (lt_2)	scaffold0055	100	103	0	0	1	103	41647	41545	9e-52	204
LOW	282	NODE_217_length_83_cov_2.530120	Tnt1 paired end (rt_2)	scaffold0055	100	103	0	0	1	103	41647	41545	9e-52	204
LOW	283	NODE_162_length_225_cov_1.564444	Tnt1 paired end (lt_1)	scaffold0055	99.18	245	2	0	1	245	67657	67901	2e-131	470
LOW	283	NODE_178_length_215_cov_1.637209	Tnt1 paired end (rt_1)	scaffold0055	99.15	235	2	0	1	235	67657	67891	2e-125	450
LOW	284	NODE_215_length_235_cov_2.068085	Tnt1 paired end (lt_1)	scaffold0055	97.25	255	7	0	1	255	76132	76386	2e-125	450
LOW	284	NODE_222_length_161_cov_1.565217	Tnt1 paired end (rt_1)	scaffold0055	98.72	156	2	0	1	156	76132	76287	2e-78	293
LOW	285	NODE_261_length_81_cov_1.851852	Tnt1 paired end (lt_1)	scaffold0064	99	100	1	0	2	101	63097	62998	1e-47	190
LOW	286	NODE_153_length_69_cov_1.130435	Tnt1 paired end (lt_2)	scaffold0066	98.7	77	1	0	1	77	16443	16367	6e-34	145
LOW	287	NODE_383_length_57_cov_1.000000	Tnt1 paired end (lt_2)	scaffold0076	97.37	76	2	0	2	77	16956	17031	5e-31	135
LOW	288	NODE_287_length_64_cov_1.093750	Tnt1 paired end (lt_2)	scaffold0079	100	82	0	0	3	84	2686	2605	2e-39	163
LOW	289	71118803	hybrid (rt_2)	scaffold0083	100	28	0	0	62	89	54687	54714	4e-07	56
LOW	289	16930837	hybrid (rt_2)	scaffold0083	100	28	0	0	1	28	54714	54687	4e-07	56
LOW	289	33821669	hybrid (rt_2)	scaffold0083	100	32	0	0	1	32	54718	54687	2e-09	63
LOW	290	NODE_213_length_117_cov_1.111111	Tnt1 paired end (rt_2)	scaffold0103	97.81	137	2	1	1	137	19975	20110	2e-62	240
LOW	291	NODE_363_length_73_cov_1.534247	Tnt1 paired end (lt_2)	scaffold0106	97.73	88	2	0	5	92	18576	18489	4e-38	159
LOW	292	NODE_170_length_42_cov_1.071429	Tnt1 paired end (lt_2)	scaffold0107	96.88	64	0	1	1	62	31491	31428	3e-22	105
LOW	293	NODE_161_length_109_cov_1.027523	Tnt1 paired end (lt_2)	scaffold0109	97.62	126	3	0	4	129	31986	31861	3e-58	226
LOW	293	NODE_151_length_109_cov_1.027523	Tnt1 paired end (rt_2)	scaffold0109	97.62	126	3	0	4	129	31986	31861	3e-58	226
LOW	294	NODE_244_length_39_cov_2.358974	Tnt1 paired end (rt_1)	scaffold0136	100	59	0	0	1	59	11890	11832	8e-26	117
LOW	294	NODE_280_length_23_cov_1.826087	Tnt1 paired end (rt_2)	scaffold0136	100	43	0	0	1	43	11334	11376	2e-16	85
LOW	295	NODE_172_length_53_cov_1.867925	Tnt1 paired end (lt_1)	scaffold0141	100	73	0	0	1	73	32753	32825	4e-34	145
LOW	296	NODE_155_length_21_cov_1.000000	Tnt1 paired end (lt_2)	scaffold0142	97.56	41	1	0	1	41	16637	16677	6e-13	73
LOW	296	NODE_196_length_21_cov_1.142857	Tnt1 paired end (lt_2)	scaffold0142	100	41	0	0	1	41	16637	16677	2e-15	81
LOW	296	NODE_148_length_21_cov_1.000000	Tnt1 paired end (rt_2)	scaffold0142	97.56	41	1	0	1	41	16637	16677	6e-13	73
LOW	296	NODE_178_length_21_cov_1.142857	Tnt1 paired end (rt_2)	scaffold0142	100	41	0	0	1	41	16637	16677	2e-15	81
LOW	297	NODE_154_length_23_cov_2.434783	Tnt1 paired end (lt_2)	scaffold0145	100	43	0	0	1	43	9585	9627	2e-16	85
LOW	297	NODE_147_length_23_cov_2.434783	Tnt1 paired end (rt_2)	scaffold0145	100	43	0	0	1	43	9585	9627	2e-16	85
LOW	298	NODE_207_length_25_cov_2.320000	Tnt1 paired end (lt_2)	scaffold0155	100	45	0	0	1	45	10027	10071	1e-17	89
LOW	298	NODE_182_length_25_cov_2.320000	Tnt1 paired end (rt_2)	scaffold0155	100	45	0	0	1	45	10027	10071	1e-17	89
LOW	299	NODE_126_length_66_cov_1.000000	Tnt1 paired end (lt_1)	scaffold0192	97.62	84	2	0	3	86	17812	17895	9e-36	151
LOW	299	NODE_145_length_66_cov_1.000000	Tnt1 paired end (rt_1)	scaffold0192	97.62	84	2	0	3	86	17812	17895	9e-36	151
LOW	300	65952647	hybrid (lt_2)	scaffold0203	100	86	0	0	5	90	22448	22533	1e-41	170
LOW	300	85380505	hybrid (lt_2)	scaffold0203	100	89	0	0	2	90	22452	22540	2e-43	176
LOW	300	81691971	hybrid (lt_2)	scaffold0203	92.05	88	7	0	3	90	22474	22387	3e-26	119
LOW	300	49789952	hybrid (rt_2)	scaffold0203	100	86	0	0	5	90	22448	22533	1e-41	170
LOW	300	72619111	hybrid (rt_2)	scaffold0203	100	87	0	0	4	90	22448	22534	3e-42	172
LOW	300	9490166	hybrid (rt_2)	scaffold0203	92.5	40	3	0	4	43	22454	22493	4e-07	56
LOW	300	40879731	hybrid (rt_2)	scaffold0203	92.22	90	7	0	1	90	22474	22385	2e-27	123
LOW	301	NODE_268_length_21_cov_1.000000	Tnt1 paired end (rt_1)	scaffold0210	100	41	0	0	1	41	13810	13770	2e-15	81
LOW	302	NODE_189_length_78_cov_1.012820	Tnt1 paired end (lt_1)	scaffold0214	97.7	87	2	0	12	98	14401	14315	2e-37	157
LOW	303	NODE_238_length_68_cov_1.794118	Tnt1 paired end (lt_2)	scaffold0264	100	84	0	0	5	88	3939	4022	2e-40	167
LOW	304	NODE_111_length_52_cov_1.807692	Tnt1 paired end (lt_1)	scaffold0302	100	48	0	0	1	48	14208	14255	4e-19	95
LOW	304	NODE_125_length_52_cov_1.807692	Tnt1 paired end (rt_1)	scaffold0302	100	48	0	0	1	48	14208	14255	4e-19	95
LOW	305	NODE_359_length_66_cov_1.606061	Tnt1 paired end (lt_2)	scaffold0315	98.84	86	1	0	1	86	5611	5526	2e-39	163
LOW	306	NODE_364_length_29_cov_1.448276	Tnt1 paired end (lt_2)	scaffold0340	100	33	0	0	1	33	18669	18637	2e-10	65
LOW	307	NODE_228_length_56_cov_1.000000	Tnt1 paired end (lt_1)	scaffold0342	97.37	76	2	0	1	76	7918	7843	4e-31	135
LOW	307	NODE_234_length_56_cov_1.000000	Tnt1 paired end (rt_1)	scaffold0342	97.37	76	2	0	1	76	7918	7843	4e-31	135
LOW	308	NODE_296_length_59_cov_1.118644	Tnt1 paired end (lt_2)	scaffold0375	98.73	79	1	0	1	79	9830	9908	3e-35	149
LOW	309	NODE_260_length_66_cov_1.227273	Tnt1 paired end (lt_1)	scaffold0381	100	86	0	0	1	86	10627	10712	1e-41	170
LOW	310	NODE_198_length_43_cov_1.511628	Tnt1 paired end (rt_2)	scaffold0393	100	63	0	0	1	63	15108	15170	3e-28	125
LOW	311	NODE_150_length_153_cov_1.228758	Tnt1 paired end (lt_2)	scaffold0410	97.02	168	5	0	6	173	14605	14438	2e-78	293
LOW	312	NODE_208_length_50_cov_1.140000	Tnt1 paired end (lt_1)	scaffold0447	98.44	64	1	0	7	70	3036	3099	2e-26	119
LOW	312	NODE_214_length_50_cov_1.140000	Tnt1 paired end (rt_1)	scaffold0447	98.44	64	1	0	7	70	3036	3099	2e-26	119
LOW	313	NODE_142_length_60_cov_1.316667	Tnt1 paired end (rt_2)	scaffold0477	100	71	0	0	10	80	9933	9863	8e-33	141
LOW	314	NODE_26_length_57_cov_2.000000	hybrid paired end (rt_1)	scaffold0494	98.7	77	1	0	1	77	5089	5013	5e-34	145
LOW	315	NODE_194_length_55_cov_1.690909	Tnt1 paired end (rt_2)	scaffold0515	100	75	0	0	1	75	8446	8520	3e-35	149
LOW	316	NODE_125_length_42_cov_1.214286	Tnt1 paired end (rt_2)	scaffold0543	98.39	62	1	0	1	62	10501	10562	1e-12	73
LOW	317	NODE_192_length_49_cov_1.061224	Tnt1 paired end (lt_2)	scaffold0546	94.2	69	4	0	1	69	3788	3720	4e-22	105
LOW	317	NODE_176_length_49_cov_1.061224	Tnt1 paired end (rt_2)	scaffold0546	94.2	69	4	0	1	69	3788	3720	4e-22	105
LOW	318	NODE_132_length_48_cov_1.104167	Tnt1 paired end (rt_1)	scaffold0553	95.08	61	3	0	1	61	9394	9334	9e-20	97
LOW	319	NODE_350_length_25_cov_1.360000	Tnt1 paired end (lt_2)	scaffold0577	100	45	0	0	1	45	7509	7553	1e-17	89
LOW	319	NODE_299_length_25_cov_1.000000	Tnt1 paired end (rt_2)	scaffold0577	100	45	0	0	1	45	7553	7509	1e-17	89
LOW	320	NODE_331_length_105_cov_1.333333	Tnt1 paired end (lt_2)	scaffold0615	97.6	125	3	0	1	125	1554	1678	1e-57	224
LOW	320	NODE_268_length_105_cov_1.333333	Tnt1 paired end (rt_2)	scaffold0615	97.6	125	3	0	1	125	1554	1678	1e-57	224
LOW	321	NODE_225_length_70_cov_1.457143	Tnt1 paired end (lt_2)	scaffold0625	98.46	65	1	0	1	65	8861	8797	8e-27	121
LOW	321	NODE_189_length_70_cov_1.457143	Tnt1 paired end (rt_2)	scaffold0625	98.46	65	1	0	1	65	8861	8797	8e-27	121
LOW	322	NODE_254_length_43_cov_1.325581	Tnt1 paired end (lt_1)	scaffold0627	100	63	0	0	1	63	8144	8082	3e-28	125
LOW	323	2068021	hybrid (lt_2)	scaffold0630	100	58	0	0	33	90	425	482	5e-25	115
LOW	323	56319919	hybrid (lt_2)	scaffold0630	100	66	0	0	25	90	425	490	9e-30	131
LOW	323	48901768	hybrid (rt_2)	scaffold0630	100	64	0	0	27	90	425	488	1e-28	127
LOW	324	NODE_81_length_45_cov_2.777778	Tnt1 paired end (lt_1)	scaffold0651	100	65	0	0	1	65	6183	6247	2e-29	129
LOW	324	NODE_88_length_45_cov_2.777778	Tnt1 paired end (rt_1)	scaffold0651	100	65	0	0	1	65	6183	6247	2e-29	129
LOW	325	NODE_362_length_26_cov_1.000000	Tnt1 paired end (lt_2)	scaffold0676	97.83	46	1	0	1	46	97	52	7e-16	83
LOW	325	NODE_290_length_26_cov_1.000000	Tnt1 paired end (rt_2)	scaffold0676	97.83	46	1	0	1	46	97	52	7e-16	83
LOW	326	NODE_255_length_80_cov_1.037500	Tnt1 paired end (rt_2)	scaffold0796	98.86	88	1	0	13	100	1753	1666	2e-40	167
LOW	327	84984496	hybrid (rt_1)	scaffold0825	100	25	0	0	52	76	1304	1280	2e-05	50
LOW	328	NODE_5_length_82_cov_2.463415	hybrid paired end (rt_1)	scaffold0830	88.46	52	6	0	1	52	3396	3345	5e-07	56
LOW	328	NODE_9_length_74_cov_2.635135	hybrid paired end (rt_2)	scaffold0830	88.14	59	7	0	1	59	3403	3345	7e-09	61
LOW	329	NODE_192_length_71_cov_1.042253	Tnt1 paired end (rt_2)	scaffold0909	95.6	91	4	0	1	91	104	14	4e-35	149
LOW	330	24180607	hybrid (rt_2)	scaffold0940	96.67	90	3	0	1	90	2771	2682	6e-37	155
LOW	331	NODE_153_length_96_cov_2.010417	Tnt1 paired end (rt_2)	scaffold0974	100	116	0	0	1	116	1999	1884	2e-59	230
LOW	332	NODE_197_length_52_cov_1.096154	Tnt1 paired end (lt_1)	scaffold1024	98.61	72	1	0	1	72	7	78	4e-31	135
LOW	333	NODE_210_length_44_cov_4.090909	Tnt1 paired end (lt_2)	scaffold1852	100	64	0	0	1	64	8	71	9e-29	127
LOW	333	NODE_185_length_44_cov_4.090909	Tnt1 paired end (rt_2)	scaffold1852	100	64	0	0	1	64	8	71	9e-29	127
