# Supplementary material for: Rapid identification of causative insertions underlying Medicago truncatula Tnt1 mutants defective in symbiotic nitrogen fixation from a forward genetic screen by whole genome sequencing
Source: BMC Genomics. 2016 Feb 27;17:141. doi: 10.1186/s12864-016-2452-5 (PMC4769575; doi:10.1186/s12864-016-2452-5)
Supplement: Additional file 9: Table S7. — Comparison of NF11217 high confidence Tnt1 insertion loci identified from WGS vs TAIL-PCR. (XLS 48 kb) [file 12864_2016_2452_MOESM9_ESM.xls]

## Sheet: Sheet1
Additional file 9: Table S7. Comparison of NF11217 high confidence Tnt1 insertion loci identified from WGS vs TAIL-PCR
(Veerappan et al. 2015, submitted to BMC Genomics)
WGS HC insertion no.	Total no. of supporting hybrid reads and nodes/contigs	No. of supporting nodes/contigs	No. of supporting hybrid reads	Chromomsome	Location of supporting reads on chromosome from WGS (bps)	TAIL-PCR insertion ID(s)	Location of supporting reads on chromosome from TAIL-PCR (bps)
1	34	13	21	chr1	2325336..2325841	NF11217_6_Insertion_3, NF11217XR108_9a_Insertion_3	2325396..2325846, 2325396..2325846
2	4	1	3	chr1	4181711..4182194
3	30	13	17	chr1	6354828..6355238	NF11217XR108_9a_Insertion_2	6354784..6354182
4	6	1	5	chr1	6532804..6533334
5	6	4	2	chr1	14457690..14457851
6	32	10	22	chr1	14965091..14965589
7	3	3	0	chr1	17285198..17285296
8	33	11	22	chr1	22557682..22558141
9	36	13	23	chr1	26347852..26348308	NF11217_high_27, NF11217_high_31, NF11217_low_27, NF11217_low_31	26348198..26348439, 26348093..26347877, 26348198..26348439, 26348093..26347877
10	29	7	22	chr1	34420261..34420736	NF11217_high_21, NF11217_low_21	34420581..34420291, 34420581..34420291
11	6	2	4	chr1	34823023..34823188
12	34	13	21	chr1	35431151..35431634
13	46	13	33	chr1	37590532..37591004	NF11217_F_Insertion_22	37590561..37590459
14	25	10	15	chr1	37660112..37660533
15	27	9	18	chr1	43302215..43302616
16	35	14	21	chr1	44247135..44247589
17	34	13	21	chr1	46785165..46785643
18	39	15	24	chr1	51221299..51221741	NF11217_6_Insertion_4, NF11217XR108_9a_Insertion_4	51221303..51220995, 51221303..51220995
19	7	1	6	chr2	185380..185930
20	57	8	49	chr3	302931..303410	NF11217_F_Insertion_14	302931..303236
21	23	10	13	chr3	2109987..2110250
22	44	8	36	chr3	3427002..3427495	NF11217_high_9, NF11217_low_9, NF11217XR108_9a_Insertion_12	3426505..3427006, 3426505..3427006, 3427006..3426770
23	3	1	2	chr3	4290194..4290288
24	22	6	16	chr3	4292249..4292740
25	3	2	1	chr3	6007377..6007491
26	34	13	21	chr3	28812660..28813105
27	25	9	16	chr3	34899971..34900393
28	25	4	21	chr3	37668551..37668741
29	22	9	13	chr3	38718277..38718444
30	20	8	12	chr3	44419518..44419885
31	7	2	5	chr3	46758653..46759200
32	24	9	15	chr3	51706534..51707014	NF11217_high_23, NF11217_low_23, NF11217_R_Insertion_2, NF11217XR108_9a_Insertion_10	51706575..51706827, 51706575..51706827, 51706575..51707255, 51706575..51706981
33	11	2	9	chr4	23600753..23601294
34	21	6	15	chr4	26741865..26742077	NF11217_F_Insertion_6	26741865..26742750
35	8	5	3	chr4	32269785..32270094
36	3	3	0	chr4	33235992..33236080
37	54	11	43	chr4	33343257..33343749
38	69	10	59	chr4	33555426..33555892
39	55	11	44	chr4	34548165..34548617
40	34	7	27	chr4	36484577..36485027	NF11217_F_Insertion_5	36484577..36485478
41	15	5	10	chr4	37775132..37776162
42	24	10	14	chr4	41631235..41631679	NF11217_R_Insertion_12	41631270..41631321
43	15	4	11	chr4	42065580..42066031
44	26	9	17	chr4	45865759..45866116
45	25	7	18	chr4	49068759..49068845
46	3	2	1	chr4	49075164..49075234
47	26	5	21	chr4	50551817..50552192	NF11217_high_5, NF11217_low_5, NF11217_F_Insertion_21	50551482..50551819, 50551482..50551819, 50551817..50551914
48	16	5	11	chr4	51352661..51353086
49	15	3	12	chr4	52283608..52284104
50	34	8	26	chr4	54727471..54727902
51	23	5	18	chr4	54778133..54778603	NF11217_F_Insertion_4	54778154..54779107
52	26	6	20	chr5	4869997..4870153
53	39	9	30	chr5	7724539..7724956	NF11217XR108_9a_Insertion_9	7724544..7724121
54	34	11	23	chr5	8801069..8801551	NF11217_high_22, NF11217_low_22, NF11217_F_Insertion_17	8800793..8801073, 8800793..8801073, 8801069..8801267
55	41	11	30	chr5	8826773..8827223
56	37	6	31	chr5	16971379..16971562
57	19	10	9	chr5	19198258..19198695	NF11217_F_Insertion_10, NF11217_6_Insertion_2	19198258..19198851, 19198256..19197785
58	12	2	10	chr5	32457055..32457098
59	10	2	8	chr5	32464106..32464568
60	23	8	15	chr6	2498966..2499435
61	26	5	21	chr6	12961407..12961705
62	32	9	23	chr6	13655951..13656385
63	9	2	7	chr6	14618241..14618299
64	55	5	50	chr6	20642492..20642731
65	9	3	6	chr6	24333817..24334361
66	22	9	13	chr6	26883830..26884327	NF11217_6_Insertion_1	26883885..26884598
67	14	4	10	chr6	28092665..28092897	NF11217_F_Insertion_16	28092665..28092868
68	5	2	3	chr6	33330272..33330326
69	16	6	10	chr6	33636909..33637379	NF11217_high_33, NF11217_low_33, NF11217_R_Insertion_14, NF11217XR108_9a_Insertion_14	33636914..33636720, 33636914..33636720, 33636914..33636852, 33636914..33636727
70	11	8	3	chr7	2180238..2181093	NF11217_F_Insertion_18	2180689..2180749
71	9	2	7	chr7	3206399..3206523
72	3	3	0	chr7	8338491..8338705
73	22	2	20	chr7	20912581..20912667
74	21	9	12	chr7	32013003..32013242
75	31	9	22	chr7	33300223..33300722
76	39	15	24	chr7	33399596..33400034	NF11217_R_Insertion_11, NF11217XR108_9a_Insertion_16	33399600..33399492, 33399600..33399516
77	17	5	12	chr7	35442926..35443390
78	6	1	5	chr7	41394267..41394724
79	50	7	43	chr7	45141246..45141706	NF11217_F_Insertion_2	45141246..45142257
80	43	10	33	chr8	505662..506432
81	47	10	37	chr8	2937049..2937534	NF11217XR108_9a_Insertion_7	2937114..2937316
82	43	11	32	chr8	3924974..3925387
83	45	10	35	chr8	7700721..7701184
84	58	10	48	chr8	8899509..8900029
85	3	3	0	chr8	12934639..12934726
86	30	11	19	chr8	13178561..13179017
87	25	9	16	chr8	29468674..29469149	NF11217_high_8, NF11217_low_8	29468706..29469202, 29468706..29469202
88	33	9	24	chr8	30754144..30754643
89	57	10	47	chr8	42072608..42073090	NF11217_R_Insertion_5	42072612..42072140
90	13	5	8	scaffold0024	105973..106140	NF11217_high_32, NF11217_low_32	105382..105614, 105382..105614
91	11	4	7	scaffold0041	30251..30692
92	6	1	5	scaffold0197	19023..19459
93	10	1	9	scaffold0203	22389..22911
94	220	5	215	scaffold0212	9314..9803
95	5	1	4	scaffold0214	3736..3989
96	20	1	19	scaffold0259	2128..2203
97	35	8	27	scaffold0495	11450..11926
