# Supplementary material for: Rapid identification of causative insertions underlying Medicago truncatula Tnt1 mutants defective in symbiotic nitrogen fixation from a forward genetic screen by whole genome sequencing
Source: BMC Genomics. 2016 Feb 27;17:141. doi: 10.1186/s12864-016-2452-5 (PMC4769575; doi:10.1186/s12864-016-2452-5)
Supplement: Additional file 10: Table S8. — Comparison of NF10547 high confidence Tnt1 insertion loci identified from WGS vs TAIL-PCR. (XLS 33 kb) [file 12864_2016_2452_MOESM10_ESM.xls]

## Sheet: Sheet1
Additional file 10: Table S8. Comparison of NF10547 high confidence Tnt1 insertion loci identified from WGS vs TAIL-PCR
(Veerappan et al. 2015, submitted to BMC Genomics)
WGS HC insertion no.	Total no. of supporting hybrid reads and nodes/contigs	No. of supporting nodes/contigs	No. of supporting hybrid reads	Chromomsome	Location of supporting reads on chromosome from WGS (bps)	TAIL-PCR insertion ID(s)	Location of supporting reads on chromosome from TAIL-PCR (bps)
1	37	11	26	chr1	42307603..42308044
2	16	5	11	chr2	5081320..5081460
3	5	4	1	chr2	5100616..5100779
4	52	13	39	chr2	9691430..9691818
5	4	4	0	chr2	26614390..26614526
6	9	9	0	chr2	33866169..33866227
7	40	15	25	chr2	40849033..40849459
8	37	13	24	chr2	45712340..45712797
9	6	1	5	chr3	10034938..10034987	NF10547_low_7	10035228..10034982
10	3	3	0	chr3	10266603..10266719
11	6	4	2	chr3	10431073..10431131	NF10547_F_6	10430901..10431672
12	4	4	0	chr3	13219790..13220164
13	5	5	0	chr3	13230367..13230449
14	48	13	35	chr3	34899971..34900169
15	37	8	29	chr3	45303816..45304299
16	6	6	0	chr4	498617..498779
17	10	10	0	chr4	18062005..18062446
18	6	6	0	chr4	18144574..18146415
19	4	4	0	chr4	18148912..18149147
20	6	6	0	chr4	18152618..18152805
21	5	5	0	chr4	18334384..18336262
22	43	14	29	chr4	43948568..43949005	NF10547_F_13	43948568..43948859
23	54	15	39	chr4	46280513..46280961	NF10547_F_12	46280542..46280236
24	19	10	9	chr4	49522261..49522484	NF10547_F_10	49522261..49522693
25	16	4	12	chr4	52967615..52968084
26	24	9	15	chr4	54606347..54606804
27	33	6	27	chr4	55727316..55727485
28	4	4	0	chr5	23577884..23578240
29	5	5	0	chr5	34889877..34890224
30	48	9	39	chr5	37704396..37704833
31	54	17	37	chr5	43410518..43410864	NF10547_F_8	43410510..43411235
32	4	4	0	chr6	1473239..1473265
33	4	4	0	chr6	16477160..16477363
34	8	8	0	chr6	19284508..19284567
35	9	9	0	chr6	27901532..27901714
36	50	13	37	chr7	1481432..1481923	NF10547_high_1, NF10547_low_3	1481453..1481808, 1481453..1481808
37	5	5	0	chr7	6947181..6947961
38	9	9	0	chr7	6949801..6951012
39	3	3	0	chr7	6954559..6954648
40	18	1	17	chr7	15508401..15508434
41	15	8	7	chr7	23993226..23993611
42	45	14	31	chr7	32312243..32312607	NF10547_F_9	32312243..32312701
43	58	10	48	chr7	33193257..33193708	NF10547_F_7	33193257..33194040
44	24	11	13	chr7	35442922..35443410
45	42	12	30	chr7	35899737..35899944	NF10547_F_11	35899737..35900133
46	45	12	33	chr7	38752386..38752844	NF10547_high_3, NF10547_high_8, NF10547_low_11, NF10547_low_16, NF10547_F_1	38752106..38752340, 38752125..38751887, 38752106..38752340, 38752125..38751887, 38752386..38753279
47	9	9	0	chr7	40589776..40589845
48	4	4	0	chr8	5582170..5582256
49	13	13	0	chr8	14369038..14369116
50	22	4	18	chr8	18222088..18222239
51	12	6	6	chr8	18299585..18299610
52	46	13	33	chr8	19781682..19782136
53	8	8	0	scaffold0002	184353..185103
54	7	7	0	scaffold0055	1621..2496
55	4	4	0	scaffold0055	3672..5008
56	74	74	0	scaffold0055	16689..17736
57	4	4	0	scaffold0055	20817..21106
58	5	5	0	scaffold0055	38654..38870
59	11	11	0	scaffold0055	52210..52348
60	43	43	0	scaffold0177	21857..22977
61	126	4	122	scaffold0212	9314..9812
62	5	5	0	scaffold0320	60..197
63	4	4	0	scaffold0585	1601..1681
64	7	7	0	scaffold1425	60..134
65	5	5	0	scaffold1425	1764..1829
